# Supplementary material for: Crystal structure of 2-amino-7-hy­droxy-4-(4-hy­droxy­phen­yl)-4H-chromene-3-carbo­nitrile
Source: Acta Crystallogr E Crystallogr Commun. 2015 Jul 8;71(Pt 8):o546–7. doi: 10.1107/S2056989015012815 (PMC4571389; doi:10.1107/S2056989015012815)
Supplement: Supplementary file 1 [file e-71-0o546-sup1.cif]

##############################################################################
#                                                                            #
# This CIF contains the data in a paper accepted for publication in          #
# Acta Crystallographica Section E. It conforms to the requirements of       #
# Notes for Authors for Acta Crystallographica Section E, and has been       #
# peer reviewed under the auspices of the IUCr Commission on Journals.       #
#                                                                            #
# Full details of the Crystallographic Information File format               #
# are given in the paper "The Crystallographic Information File (CIF):       #
# a New Standard Archive File for Crystallography" by S. R. Hall, F. H.      #
# Allen and I. D. Brown [Acta Cryst. (1991), A47, 655-685].                  #
#                                                                            #
# The current version of the core CIF dictionary is obtainable from          #
# ftp://ftp.iucr.org/pub/cif_core.dic.                                       #
#                                                                            #
# Software is freely available for graphical display of the structure(s)     #
# in this CIF. For information consult the CIF software page                 #
# http://www.iucr.org/resources/cif/software.                                #
#                                                                            #
# This file may be used for bona fide research purposes within the           #
# scientific community so long as proper attribution is given to the journal # 
# article from which it was obtained.                                        #
#                                                                            #
##############################################################################
data_global
_audit_creation_method     'PLATON <TABLE ACC> option'
_journal_date_recd_electronic     2015-06-30
_journal_date_accepted     2015-07-02
_journal_name_full     'Acta Crystallographica, Section E'
_journal_year     2015
_journal_volume     71
_journal_issue      8
_journal_page_first     o546
_journal_page_last     o547
_journal_paper_category     HO
_journal_paper_doi     10.1107/S2056989015012815
_journal_coeditor_code     XU5857
_publ_contact_author_name
;
Mustafa R. Albayati
;
_publ_contact_author_address
;
Kirkuk University,
College of Science,
Department of Chemistry,
Kirkuk,
Iraq
;
_publ_contact_author_email     'shaabankamel@yahoo.com'
_publ_section_title
;
Crystal structure of
2-amino-7-hydroxy-4-(4-hydroxyphenyl)-4<i>H</i>-chromene-3-carbonitrile
;
loop_
    _publ_author_name
    _publ_author_address
    'Horton, Peter N.'
;
School of Chemistry,
University of Southampton,
Highfield, Southampton SO17 1BJ,
England
;
    'Akkurt, Mehmet'
;
Department of Physics,
Faculty of Sciences,
Erciyes University,
38039 Kayseri,
Turkey
;
    'Mohamed, Shaaban K.'
;
Chemistry and Environmental Division,
Manchester Metropolitan University,
Manchester M1 5GD,
England
Chemistry Department,
Faculty of Science,
Minia University,
61519 El-Minia,
Egypt
;
    'Sabry H. H. Younes'
;
Chemistry Department,
Faculty of Science,
Sohag University,
82524 Sohag,
Egypt
;
    'Mustafa R. Albayati'
;
Kirkuk University,
College of Science,
Department of Chemistry,
Kirkuk,
Iraq
;
data_I
_database_code_depnum_ccdc_archive 'CCDC 1410244'
_chemical_name_systematic
;
2-Amino-7-hydroxy-4-(4-hydroxyphenyl)-4<i>H</i>-chromene-3-carbonitrile
;
_chemical_name_common     ?
_chemical_formula_moiety     'C16 H12 N2 O3'
_chemical_formula_sum     'C16 H12 N2 O3'
_chemical_formula_structural     ?
_chemical_formula_iupac     'C16 H12 N2 O3'
_chemical_formula_weight     280.28
_chemical_melting_point     ?
_symmetry_cell_setting     monoclinic
_symmetry_space_group_name_H-M     'C 2/c'
_symmetry_space_group_name_Hall     '-C 2yc'
loop_
    _symmetry_equiv_pos_site_id
    _symmetry_equiv_pos_as_xyz
    1 x,y,z
    2 -x,y,1/2-z
    3 -x,-y,-z
    4 x,-y,1/2+z
    5 1/2+x,1/2+y,z
    6 1/2-x,1/2+y,1/2-z
    7 1/2-x,1/2-y,-z
    8 1/2+x,1/2-y,1/2+z
_cell_length_a     18.3084(13)
_cell_length_b     6.0743(4)
_cell_length_c     24.5339(17)
_cell_angle_alpha     90
_cell_angle_beta     106.471(2)
_cell_angle_gamma     90
_cell_volume     2616.5(3)
_cell_formula_units_Z     8
_cell_measurement_reflns_used     14157
_cell_measurement_theta_min     2.3
_cell_measurement_theta_max     27.5
_cell_measurement_temperature     100(2)
_exptl_crystal_description     blade
_exptl_crystal_colour     brown
_exptl_crystal_size_max     0.250
_exptl_crystal_size_mid     0.100
_exptl_crystal_size_min     0.030
_exptl_crystal_size_rad     ?
_exptl_crystal_density_diffrn     1.423
_exptl_crystal_density_meas     ?
_exptl_crystal_density_method     'Not Measured'
_exptl_crystal_F_000     1168
_exptl_absorpt_coefficient_mu     0.100
_exptl_absorpt_correction_type     multi-scan
_exptl_absorpt_process_details
;
(<i>CrystalClear-SM</i>; Rigaku, 2012)
;
_exptl_absorpt_correction_T_min     0.830
_exptl_absorpt_correction_T_max     1.000
_exptl_special_details
;
;
_diffrn_ambient_temperature     100(2)
_diffrn_radiation_type     MoK\a
_diffrn_radiation_wavelength     0.71075
_diffrn_measurement_device_type     'Rigaku AFC12 (Right)'
_diffrn_measurement_device     'four-circle \k diffractometer'
_diffrn_measurement_method     'profile data from \w-scans'
_diffrn_detector_area_resol_mean     28.5714
_diffrn_reflns_number     13649
_diffrn_reflns_av_R_equivalents     0.0315
_diffrn_reflns_theta_min     3.27
_diffrn_reflns_theta_max     27.48
_diffrn_reflns_theta_full     25.24
_diffrn_measured_fraction_theta_max     0.998
_diffrn_measured_fraction_theta_full     0.997
_diffrn_reflns_limit_h_min     -23
_diffrn_reflns_limit_h_max     18
_diffrn_reflns_limit_k_min     -7
_diffrn_reflns_limit_k_max     7
_diffrn_reflns_limit_l_min     -31
_diffrn_reflns_limit_l_max     31
_diffrn_reflns_reduction_process
;
;
_refine_special_details
;
Refinement on <i>F</i>^2^ for ALL reflections except those flagged by the user
for potential systematic errors. Weighted <i>R</i>-factors <i>wR</i> and all
goodnesses of fit <i>S</i> are based on <i>F</i>^2^, conventional
<i>R</i>-factors <i>R</i> are based on <i>F</i>, with <i>F</i> set to zero for
negative <i>F</i>^2^. The observed criterion of <i>F</i>^2^ > \s(<i>F</i>^2^)
is used only for calculating -<i>R</i>-factor-obs <i>etc</i>. and is not
relevant to the choice of reflections for refinement. <i>R</i>-factors based
on <i>F</i>^2^ are statistically about twice as large as those based on
<i>F</i>, and <i>R</i>-factors based on ALL data will be even larger.
;
_reflns_number_total     2986
_reflns_number_gt     2540
_reflns_threshold_expression     I>2\s(I)
_refine_ls_structure_factor_coef     Fsqd
_refine_ls_matrix_type     full
_refine_ls_R_factor_all     0.0416
_refine_ls_R_factor_gt     0.0341
_refine_ls_wR_factor_gt     0.0873
_refine_ls_wR_factor_ref     0.0905
_refine_ls_goodness_of_fit_ref     1.061
_refine_ls_restrained_S_all     1.061
_refine_ls_number_reflns     2986
_refine_ls_number_parameters     206
_refine_ls_number_restraints     4
_refine_ls_number_constraints     ?
_refine_ls_hydrogen_treatment     mixed
_refine_ls_weighting_scheme     calc
_refine_ls_weighting_details
              'w=1/[\s^2^(Fo^2^)+(0.0397P)^2^+1.7337P] where P=(Fo^2^+2Fc^2^)/3'
_atom_sites_solution_hydrogens     difmap
_atom_sites_solution_primary     ?
_atom_sites_solution_secondary     ?
_refine_ls_shift/su_max     0.000
_refine_ls_shift/su_mean     0.000
_refine_diff_density_max     0.282
_refine_diff_density_min     -0.201
_refine_ls_extinction_method     'none'
_refine_ls_abs_structure_details     ?
_refine_ls_abs_structure_Flack     .
loop_
    _atom_type_symbol
    _atom_type_description
    _atom_type_scat_dispersion_real
    _atom_type_scat_dispersion_imag
    _atom_type_scat_source
    C C 0.0033 0.0016 ' International Tables Vol C Tables 4.2.6.8 and 6.1.1.4'
    H H 0.0000 0.0000 ' International Tables Vol C Tables 4.2.6.8 and 6.1.1.4'
    N N 0.0061 0.0033 ' International Tables Vol C Tables 4.2.6.8 and 6.1.1.4'
    O O 0.0106 0.0060 ' International Tables Vol C Tables 4.2.6.8 and 6.1.1.4'
_computing_data_collection
;
<i>CrystalClear-SM</i> (Rigaku, 2012)
;
_computing_cell_refinement
;
<i>CrystalClear-SM</i> (Rigaku, 2012)
;
_computing_data_reduction
;
<i>CrystalClear-SM</i> (Rigaku, 2012)
;
_computing_structure_solution
;
SHELXS97 (Sheldrick, 2008)
;
_computing_structure_refinement
;
SHELXL2014 (Sheldrick, 2015)
;
_computing_molecular_graphics
;
ORTEP-3 for Windows (Farrugia, 2012)
;
_computing_publication_material
;
WinGX (Farrugia, 2012)
;
loop_
    _atom_site_type_symbol
    _atom_site_label
    _atom_site_fract_x
    _atom_site_fract_y
    _atom_site_fract_z
    _atom_site_U_iso_or_equiv
    _atom_site_thermal_displace_type
    _atom_site_calc_flag
    _atom_site_refinement_flags
    _atom_site_occupancy
    _atom_site_disorder_assembly
    _atom_site_disorder_group
    O O1 0.05989(4) 0.30160(13) 0.03455(3) 0.0187(2) Uani d . 1.000 . .
    O O2 -0.15605(5) -0.03145(14) 0.06613(4) 0.0226(3) Uani d D 1.000 . .
    O O3 0.20866(5) 0.79736(15) 0.35127(3) 0.0213(3) Uani d D 1.000 . .
    N N1 0.16338(6) 0.41872(18) 0.01319(4) 0.0207(3) Uani d D 1.000 . .
    N N2 0.21498(6) 0.93998(18) 0.09021(5) 0.0268(3) Uani d . 1.000 . .
    C C1 0.11540(6) 0.45728(19) 0.04464(5) 0.0173(3) Uani d . 1.000 . .
    C C2 0.11794(6) 0.62821(19) 0.08107(5) 0.0178(3) Uani d . 1.000 . .
    C C3 0.06229(6) 0.66058(19) 0.11588(5) 0.0174(3) Uani d . 1.000 . .
    C C4 0.00672(6) 0.46994(19) 0.10543(5) 0.0170(3) Uani d . 1.000 . .
    C C5 -0.04921(6) 0.4552(2) 0.13396(5) 0.0192(3) Uani d . 1.000 . .
    C C6 -0.10354(6) 0.2906(2) 0.12215(5) 0.0196(3) Uani d . 1.000 . .
    C C7 -0.10248(6) 0.13336(19) 0.08098(5) 0.0180(3) Uani d . 1.000 . .
    C C8 -0.04727(6) 0.14161(19) 0.05235(5) 0.0172(3) Uani d . 1.000 . .
    C C9 0.00636(6) 0.30919(19) 0.06543(5) 0.0164(3) Uani d . 1.000 . .
    C C10 0.17293(7) 0.7951(2) 0.08532(5) 0.0200(3) Uani d . 1.000 . .
    C C11 0.10251(6) 0.69419(19) 0.17886(5) 0.0178(3) Uani d . 1.000 . .
    C C12 0.08736(7) 0.8801(2) 0.20677(5) 0.0235(3) Uani d . 1.000 . .
    C C13 0.12262(7) 0.9120(2) 0.26446(5) 0.0250(3) Uani d . 1.000 . .
    C C14 0.17396(6) 0.7573(2) 0.29446(5) 0.0182(3) Uani d . 1.000 . .
    C C15 0.19056(7) 0.5711(2) 0.26720(5) 0.0206(3) Uani d . 1.000 . .
    C C16 0.15444(7) 0.5408(2) 0.20975(5) 0.0210(3) Uani d . 1.000 . .
    H H1N 0.1546(9) 0.304(2) -0.0097(6) 0.034(4) Uiso d D 1.000 . .
    H H2N 0.2042(8) 0.505(3) 0.0173(7) 0.034(4) Uiso d D 1.000 . .
    H H2O -0.1713(10) -0.071(3) 0.0962(7) 0.049(5) Uiso d D 1.000 . .
    H H3 0.03240 0.79710 0.10170 0.0210 Uiso c RU 1.000 . .
    H H3O 0.2327(9) 0.681(2) 0.3673(7) 0.040(5) Uiso d D 1.000 . .
    H H5 -0.04990 0.56130 0.16230 0.0230 Uiso c RU 1.000 . .
    H H6 -0.14130 0.28470 0.14190 0.0240 Uiso c RU 1.000 . .
    H H8 -0.04620 0.03470 0.02430 0.0210 Uiso c RU 1.000 . .
    H H12 0.05240 0.98710 0.18620 0.0280 Uiso c RU 1.000 . .
    H H13 0.11150 1.03930 0.28310 0.0300 Uiso c RU 1.000 . .
    H H15 0.22620 0.46570 0.28770 0.0250 Uiso c RU 1.000 . .
    H H16 0.16540 0.41290 0.19120 0.0250 Uiso c RU 1.000 . .
loop_
    _atom_site_aniso_label
    _atom_site_aniso_U_11
    _atom_site_aniso_U_22
    _atom_site_aniso_U_33
    _atom_site_aniso_U_12
    _atom_site_aniso_U_13
    _atom_site_aniso_U_23
    O1 0.0184(4) 0.0189(4) 0.0203(4) -0.0043(3) 0.0080(3) -0.0035(3)
    O2 0.0241(4) 0.0258(5) 0.0199(4) -0.0092(3) 0.0096(3) -0.0028(3)
    O3 0.0241(4) 0.0233(5) 0.0150(4) 0.0059(3) 0.0030(3) -0.0014(3)
    N1 0.0188(5) 0.0219(5) 0.0228(5) -0.0046(4) 0.0081(4) -0.0032(4)
    N2 0.0253(5) 0.0250(6) 0.0279(6) -0.0066(4) 0.0039(4) -0.0015(4)
    C1 0.0157(5) 0.0183(6) 0.0164(5) -0.0015(4) 0.0019(4) 0.0028(4)
    C2 0.0177(5) 0.0186(6) 0.0157(5) -0.0021(4) 0.0026(4) 0.0009(4)
    C3 0.0188(5) 0.0162(5) 0.0161(5) 0.0007(4) 0.0031(4) 0.0001(4)
    C4 0.0168(5) 0.0172(6) 0.0153(5) 0.0011(4) 0.0016(4) 0.0015(4)
    C5 0.0206(5) 0.0203(6) 0.0164(5) 0.0021(4) 0.0047(4) -0.0009(4)
    C6 0.0186(5) 0.0234(6) 0.0176(5) 0.0013(4) 0.0064(4) 0.0021(4)
    C7 0.0174(5) 0.0182(6) 0.0173(5) -0.0020(4) 0.0032(4) 0.0024(4)
    C8 0.0192(5) 0.0168(5) 0.0151(5) 0.0001(4) 0.0040(4) -0.0002(4)
    C9 0.0153(5) 0.0188(6) 0.0149(5) 0.0010(4) 0.0040(4) 0.0021(4)
    C10 0.0208(6) 0.0212(6) 0.0165(5) 0.0004(5) 0.0030(4) 0.0000(4)
    C11 0.0176(5) 0.0187(6) 0.0166(5) -0.0017(4) 0.0042(4) -0.0009(4)
    C12 0.0258(6) 0.0205(6) 0.0213(6) 0.0055(5) 0.0022(5) -0.0009(5)
    C13 0.0299(6) 0.0215(6) 0.0217(6) 0.0065(5) 0.0044(5) -0.0048(5)
    C14 0.0177(5) 0.0213(6) 0.0158(5) -0.0009(4) 0.0052(4) -0.0013(4)
    C15 0.0203(5) 0.0209(6) 0.0194(6) 0.0049(4) 0.0039(4) 0.0012(5)
    C16 0.0235(6) 0.0191(6) 0.0198(6) 0.0034(4) 0.0053(5) -0.0028(4)
_geom_special_details
;
Bond distances, angles <i>etc</i>. have been calculated using the rounded
fractional coordinates. All su's are estimated from the variances of the
(full) variance-covariance matrix. The cell e.s.d.'s are taken into account in
the estimation of distances, angles and torsion angles
;
loop_
    _geom_bond_atom_site_label_1
    _geom_bond_atom_site_label_2
    _geom_bond_site_symmetry_1
    _geom_bond_site_symmetry_2
    _geom_bond_distance
    _geom_bond_publ_flag
    O1 C1 . . 1.3586(14) no
    O1 C9 . . 1.3992(14) no
    O2 C7 . . 1.3763(15) no
    O3 C14 . . 1.3796(14) no
    N1 C1 . . 1.3440(16) no
    N2 C10 . . 1.1529(17) no
    O2 H2O . . 0.893(17) no
    O3 H3O . . 0.866(14) no
    N1 H1N . . 0.881(13) no
    C1 C2 . . 1.3622(16) no
    N1 H2N . . 0.895(17) no
    C2 C3 . . 1.5164(16) no
    C2 C10 . . 1.4116(17) no
    C3 C11 . . 1.5252(17) no
    C3 C4 . . 1.5146(16) no
    C4 C9 . . 1.3831(16) no
    C4 C5 . . 1.3975(16) no
    C5 C6 . . 1.3819(17) no
    C6 C7 . . 1.3943(17) no
    C7 C8 . . 1.3857(16) no
    C8 C9 . . 1.3873(16) no
    C11 C12 . . 1.3888(17) no
    C11 C16 . . 1.3921(17) no
    C12 C13 . . 1.3926(17) no
    C13 C14 . . 1.3842(17) no
    C14 C15 . . 1.3907(17) no
    C15 C16 . . 1.3890(17) no
    C3 H3 . . 1.0000 no
    C5 H5 . . 0.9500 no
    C6 H6 . . 0.9500 no
    C8 H8 . . 0.9500 no
    C12 H12 . . 0.9500 no
    C13 H13 . . 0.9500 no
    C15 H15 . . 0.9500 no
    C16 H16 . . 0.9500 no
loop_
    _geom_angle_atom_site_label_1
    _geom_angle_atom_site_label_2
    _geom_angle_atom_site_label_3
    _geom_angle_site_symmetry_1
    _geom_angle_site_symmetry_2
    _geom_angle_site_symmetry_3
    _geom_angle
    _geom_angle_publ_flag
    C1 O1 C9 . . . 118.75(9) no
    C7 O2 H2O . . . 110.1(12) no
    C14 O3 H3O . . . 110.1(10) no
    O1 C1 N1 . . . 110.55(10) no
    C1 N1 H1N . . . 118.2(11) no
    C1 N1 H2N . . . 119.6(11) no
    H1N N1 H2N . . . 122.1(15) no
    O1 C1 C2 . . . 122.33(10) no
    N1 C1 C2 . . . 127.11(11) no
    C3 C2 C10 . . . 116.38(10) no
    C1 C2 C3 . . . 124.40(10) no
    C1 C2 C10 . . . 119.13(11) no
    C4 C3 C11 . . . 112.46(10) no
    C2 C3 C11 . . . 112.30(10) no
    C2 C3 C4 . . . 109.38(9) no
    C3 C4 C5 . . . 121.11(10) no
    C5 C4 C9 . . . 116.96(11) no
    C3 C4 C9 . . . 121.85(10) no
    C4 C5 C6 . . . 121.83(11) no
    C5 C6 C7 . . . 119.37(11) no
    O2 C7 C8 . . . 117.36(10) no
    C6 C7 C8 . . . 120.29(11) no
    O2 C7 C6 . . . 122.33(10) no
    C7 C8 C9 . . . 118.65(11) no
    O1 C9 C4 . . . 122.98(10) no
    O1 C9 C8 . . . 114.15(10) no
    C4 C9 C8 . . . 122.88(11) no
    N2 C10 C2 . . . 175.64(14) no
    C3 C11 C16 . . . 121.40(10) no
    C12 C11 C16 . . . 118.48(11) no
    C3 C11 C12 . . . 120.12(10) no
    C11 C12 C13 . . . 120.96(11) no
    C12 C13 C14 . . . 119.68(11) no
    O3 C14 C13 . . . 117.79(11) no
    C13 C14 C15 . . . 120.29(11) no
    O3 C14 C15 . . . 121.90(11) no
    C14 C15 C16 . . . 119.32(11) no
    C11 C16 C15 . . . 121.26(11) no
    C2 C3 H3 . . . 107.00 no
    C4 C3 H3 . . . 107.00 no
    C11 C3 H3 . . . 108.00 no
    C4 C5 H5 . . . 119.00 no
    C6 C5 H5 . . . 119.00 no
    C5 C6 H6 . . . 120.00 no
    C7 C6 H6 . . . 120.00 no
    C7 C8 H8 . . . 121.00 no
    C9 C8 H8 . . . 121.00 no
    C11 C12 H12 . . . 120.00 no
    C13 C12 H12 . . . 120.00 no
    C12 C13 H13 . . . 120.00 no
    C14 C13 H13 . . . 120.00 no
    C14 C15 H15 . . . 120.00 no
    C16 C15 H15 . . . 120.00 no
    C11 C16 H16 . . . 119.00 no
    C15 C16 H16 . . . 119.00 no
loop_
    _geom_torsion_atom_site_label_1
    _geom_torsion_atom_site_label_2
    _geom_torsion_atom_site_label_3
    _geom_torsion_atom_site_label_4
    _geom_torsion_site_symmetry_1
    _geom_torsion_site_symmetry_2
    _geom_torsion_site_symmetry_3
    _geom_torsion_site_symmetry_4
    _geom_torsion
    _geom_torsion_publ_flag
    C9 O1 C1 N1 . . . . 177.24(9) no
    C9 O1 C1 C2 . . . . -4.25(16) no
    C1 O1 C9 C8 . . . . -179.32(10) no
    C1 O1 C9 C4 . . . . 0.81(16) no
    N1 C1 C2 C3 . . . . -179.28(11) no
    N1 C1 C2 C10 . . . . 4.29(19) no
    O1 C1 C2 C10 . . . . -173.96(10) no
    O1 C1 C2 C3 . . . . 2.47(18) no
    C10 C2 C3 C4 . . . . 178.86(10) no
    C1 C2 C3 C4 . . . . 2.34(16) no
    C1 C2 C3 C11 . . . . 127.93(12) no
    C10 C2 C3 C11 . . . . -55.55(14) no
    C2 C3 C4 C9 . . . . -5.55(15) no
    C11 C3 C4 C5 . . . . 52.26(15) no
    C2 C3 C11 C12 . . . . 124.45(12) no
    C2 C3 C11 C16 . . . . -55.96(15) no
    C11 C3 C4 C9 . . . . -131.05(12) no
    C2 C3 C4 C5 . . . . 177.75(11) no
    C4 C3 C11 C16 . . . . 67.94(14) no
    C4 C3 C11 C12 . . . . -111.66(12) no
    C9 C4 C5 C6 . . . . -1.29(17) no
    C3 C4 C9 O1 . . . . 4.41(18) no
    C5 C4 C9 O1 . . . . -178.77(10) no
    C5 C4 C9 C8 . . . . 1.38(18) no
    C3 C4 C9 C8 . . . . -175.44(11) no
    C3 C4 C5 C6 . . . . 175.56(11) no
    C4 C5 C6 C7 . . . . 0.50(18) no
    C5 C6 C7 C8 . . . . 0.26(18) no
    C5 C6 C7 O2 . . . . -178.29(11) no
    O2 C7 C8 C9 . . . . 178.43(10) no
    C6 C7 C8 C9 . . . . -0.19(18) no
    C7 C8 C9 C4 . . . . -0.67(18) no
    C7 C8 C9 O1 . . . . 179.46(10) no
    C3 C11 C12 C13 . . . . 178.99(11) no
    C16 C11 C12 C13 . . . . -0.61(19) no
    C3 C11 C16 C15 . . . . -179.53(11) no
    C12 C11 C16 C15 . . . . 0.07(19) no
    C11 C12 C13 C14 . . . . 0.48(19) no
    C12 C13 C14 O3 . . . . 178.81(11) no
    C12 C13 C14 C15 . . . . 0.21(19) no
    O3 C14 C15 C16 . . . . -179.28(11) no
    C13 C14 C15 C16 . . . . -0.74(19) no
    C14 C15 C16 C11 . . . . 0.60(19) no
loop_
    _geom_hbond_atom_site_label_D
    _geom_hbond_atom_site_label_H
    _geom_hbond_atom_site_label_A
    _geom_hbond_site_symmetry_A
    _geom_hbond_distance_DH
    _geom_hbond_distance_HA
    _geom_hbond_distance_DA
    _geom_hbond_angle_DHA
    _geom_hbond_publ_flag
    N1 H1N O2 3_555 0.881(13) 2.163(13) 3.0316(14) 168.7(15) yes
    N1 H2N O2 5_555 0.895(17) 2.509(16) 3.2052(15) 135.1(14) yes
    O2 H2O O3 2_545 0.893(17) 1.808(18) 2.6875(13) 168.1(17) yes
    O3 H3O N2 6_545 0.866(14) 1.893(14) 2.7550(14) 173.9(16) yes
    C8 H8 O1 3_555 0.95 2.47 3.4011(14) 165 yes
_shelx_hkl_file
;
  -2   0   0 2854.71 160.050   1
  -2   0   2 49246.5 638.860   1
   2   0  -2 48940.1 705.220   1
  -2   0   2 46628.1 654.510   1
   2   0  -2 49163.8 658.270   1
  -2   0  -2 28711.1 422.630   1
   2   0   2 28427.0 496.120   1
  -2   0  -2 27495.7 457.690   1
  -2   0  -2 28294.0 538.350   1
  -2   0  -2 28378.4 488.280   1
   0   0  -4 16390.2 367.900   1
   0   0   4 16333.7 358.920   1
   0   0   4 16184.6 397.350   1
   0   0  -4 17014.2 460.950   1
   0   0   4 17042.3 415.010   1
   0   0  -4 17258.0 409.720   1
   0   0  -4 16565.7 374.440   1
   1  -1   0 37611.2 578.330   1
   1   1   0 36579.7 600.130   1
  -1  -1   0 36237.4 571.420   1
  -1   1   0 35702.8 573.220   1
  -1   1   0 35768.3 558.810   1
   1  -1   0 36399.2 562.220   1
   1   1   0 35013.4 587.400   1
  -1  -1   0 36165.0 588.190   1
   1   1   0 36535.0 589.130   1
   1  -1  -1 7312.71 239.640   1
  -1   1   1 7084.77 234.540   1
   1  -1  -1 7493.78 257.520   1
   1   1  -1 7188.46 237.980   1
  -1  -1   1 7395.65 257.250   1
   1   1  -1 7372.95 248.190   1
  -1   1   1 7075.24 230.040   1
  -1  -1   1 7258.32 247.530   1
   1   1  -1 7074.28 282.170   1
  -1  -1   1 7171.60 280.060   1
   2   0  -4 2534.33 129.250   1
   2   0  -4 2564.79 152.090   1
  -2   0   4 2477.60 135.190   1
  -1   1  -1 30009.8 506.130   1
   1   1   1 30343.4 524.880   1
   1  -1   1 31651.6 517.390   1
  -1  -1  -1 32241.0 658.100   1
   1   1   1 32814.9 581.410   1
  -1  -1  -1 30286.0 542.540   1
   1   1   1 29801.3 529.840   1
  -1   1  -1 31006.5 576.540   1
   1  -1   1 30210.2 608.340   1
  -1  -1  -1 30634.2 529.140   1
  -1  -1   2 36242.0 616.760   1
  -1  -1   2 36144.0 589.310   1
   1  -1  -2 34765.7 600.160   1
   1   1  -2 35189.1 580.610   1
   1  -1  -2 38192.3 640.960   1
  -1   1   2 36309.1 595.430   1
   1   1  -2 36944.1 612.020   1
   1  -1  -2 35328.1 582.240   1
  -1   1   2 34152.0 563.370   1
   1   1  -2 36536.8 564.570   1
   1  -1   2 1951.13 124.230   1
  -1   1  -2 2040.54 123.150   1
  -1   1  -2 1938.82 131.150   1
  -1  -1  -2 2041.10 129.710   1
   1   1   2 1794.45 120.680   1
  -1   1  -2 1971.78 129.600   1
   1   1   2 2105.01 129.970   1
  -1  -1  -2 1989.67 137.760   1
   1   1   2 1898.69 123.990   1
   1   1  -3 42794.9 638.150   1
  -1  -1   3 42090.9 685.450   1
  -1  -1   3 42655.5 627.410   1
   1  -1  -3 41983.1 638.360   1
   1   1  -3 42280.8 639.470   1
  -1  -1   3 42812.5 630.140   1
   1   1  -3 42462.7 631.210   1
  -1   1   3 40765.8 605.170   1
   1  -1  -3 42674.6 629.040   1
  -1   1   3 43186.9 584.070   1
   1   1  -3 41983.5 656.160   1
   1  -1  -3 41351.1 652.670   1
  -4   0   2 22898.8 439.650   1
   4   0  -2 25415.8 500.330   1
  -4   0   2 22875.9 388.680   1
   4   0  -2 23857.6 409.480   1
   1   1   3 78976.0 963.050   1
  -1   1  -3 74613.2 886.020   1
   1  -1   3 74414.3 855.350   1
   1   1   3 76301.9 913.030   1
  -1  -1  -3 76793.6 934.100   1
   1   1   3 76247.5 903.320   1
  -1   1  -3 76711.6 915.100   1
  -1  -1  -3 77594.1 903.900   1
   2   0   4 25600.3 409.610   1
  -2   0  -4 25581.2 468.750   1
  -2   0  -4 24935.8 443.940   1
   2   0   4 25042.7 434.870   1
  -2   0  -4 25743.9 425.780   1
  -1   1   4 41.9700 37.4600   1
   1  -1  -4 78.2900 50.4800   1
  -1   1   4 71.5900 36.1300   1
  -3  -1   1 203416. 1743.88   1
   3   1  -1 212418. 1800.06   1
  -3  -1   1 202966. 1657.43   1
  -3  -1   1 204999. 1725.37   1
   3   1  -1 200524. 1680.15   1
   3  -1  -1 211207. 1744.06   1
   3  -1  -1 206110. 1749.01   1
  -3   1   1 209125. 1695.83   1
   3   1  -2 54858.3 695.350   1
  -3   1   2 55478.2 677.130   1
   3   1  -2 54567.4 695.790   1
  -3  -1   2 57926.2 731.090   1
  -3  -1   2 57415.8 707.500   1
   3  -1  -2 56485.5 685.260   1
  -3  -1   2 57402.9 704.530   1
  -3   1   2 55917.6 728.070   1
   3  -1  -2 56263.7 715.560   1
   3   1  -2 57975.1 711.920   1
   3   1   0 6862.77 216.160   1
  -3  -1   0 6640.24 220.650   1
  -3  -1   0 6684.40 211.260   1
   3   1   0 6848.77 206.120   1
  -3  -1   0 6695.45 240.040   1
   3   1   0 6555.25 235.870   1
   3  -1   0 6364.23 217.960   1
  -3   1   0 6613.72 220.080   1
   3  -1   0 6576.61 229.110   1
  -3   1   0 6633.10 218.820   1
  -4   0   4 156627. 1349.61   1
  -4   0   4 155491. 1410.01   1
   4   0  -4 160498. 1422.45   1
   3   1  -3 44382.2 592.320   1
  -3  -1   3 45831.2 624.400   1
  -3  -1   3 46343.0 639.090   1
   3   1  -3 47243.0 611.220   1
  -3   1   3 44349.7 597.310   1
  -3   1   3 45672.8 639.670   1
   3  -1  -3 45477.4 624.230   1
  -3  -1   3 44944.3 620.100   1
   3   1  -3 45378.1 631.920   1
  -3   1   3 44754.2 604.410   1
   3  -1  -3 45365.1 588.960   1
   2   0  -6 24218.7 477.540   1
   2   0  -6 25127.3 438.860   1
  -2   0   6 25154.4 475.040   1
   2   0  -6 24875.5 451.380   1
  -2   0   6 25567.8 479.180   1
  -3  -1  -1 12290.3 317.130   1
  -3  -1  -1 12152.0 342.930   1
  -3  -1  -1 12275.6 340.070   1
  -3  -1  -1 11891.5 265.510   1
   3   1   1 12096.9 267.490   1
   3  -1   1 11855.9 293.180   1
  -3   1  -1 11689.7 303.320   1
   3  -1   1 11870.5 316.930   1
  -3   1  -1 12186.8 289.010   1
   1   1   4 50333.3 708.920   1
   1  -1   4 51624.0 719.430   1
  -1   1  -4 50334.3 686.850   1
   1   1   4 52346.2 690.290   1
   1  -1   4 49915.1 692.210   1
  -1  -1  -4 51524.4 644.150   1
   1   1   4 51028.4 705.830   1
  -1   1  -4 51861.1 712.240   1
  -1  -1  -4 50099.5 713.900   1
  -1  -1  -4 52630.4 743.510   1
   0   0  -6 115700. 1183.05   1
   0   0  -6 112701. 1181.03   1
   0   0   6 108735. 1107.87   1
   0   0  -6 113984. 1168.94   1
   0   0  -6 110499. 1077.34   1
   0   0   6 113202. 1197.25   1
   1  -1  -5 6430.28 233.040   1
   1   1  -5 6470.71 228.080   1
   1   1  -5 6669.63 226.680   1
  -1  -1   5 6328.83 249.090   1
  -1   1   5 6287.43 229.450   1
  -1  -1   5 6179.43 227.090   1
   1   1  -5 6407.86 252.290   1
   1  -1  -5 6130.16 241.690   1
  -1   1   5 6152.41 224.210   1
  -1   1   5 6620.98 231.600   1
   1  -1  -5 6666.29 202.870   1
  -3   1   4 1910.11 109.490   1
  -3  -1   4 2012.74 120.910   1
  -3  -1   4 1843.88 115.110   1
   3   1  -4 1922.40 111.360   1
   3  -1  -4 1957.76 115.110   1
   3   1  -4 1915.71 123.320   1
  -3   1   4 1973.74 125.840   1
   3  -1  -4 1916.20 119.500   1
   3   1  -4 2157.62 118.710   1
   3  -1  -4 1877.43 106.250   1
  -3  -1   4 1978.90 126.360   1
   4   0   2 296.510 49.3800   1
  -4   0  -2 327.750 43.5600   1
  -4   0  -2 293.260 59.3200   1
   4   0   2 328.130 73.0100   1
  -4   0  -2 319.120 59.5600   1
   3   1   2 10528.5 271.680   1
  -3  -1  -2 10415.3 310.380   1
  -3   1  -2 10604.0 264.730   1
   3  -1   2 10769.7 277.900   1
  -3  -1  -2 10734.9 260.830   1
  -3  -1  -2 10682.1 290.960   1
  -3  -1  -2 10438.9 273.620   1
  -3   1  -2 9860.56 283.410   1
   3  -1   2 10238.3 303.780   1
   3  -1  -5 3828.99 168.990   1
  -3  -1   5 3769.14 176.970   1
  -3   1   5 3816.18 169.700   1
  -3  -1   5 3926.78 177.080   1
   3   1  -5 3873.77 177.030   1
   3   1  -5 3610.08 141.630   1
   3   1  -5 3805.33 167.870   1
  -3   1   5 3710.81 154.590   1
   3  -1  -5 3875.39 156.090   1
   1   1   5 152553. 1435.45   1
  -1  -1  -5 141223. 1335.19   1
  -1  -1  -5 151168. 1461.27   1
   1   1   5 147280. 1393.56   1
   1  -1   5 151195. 1404.61   1
  -1   1  -5 148176. 1366.44   1
   1   1   5 149616. 1412.45   1
  -1   1  -5 153398. 1452.60   1
  -1  -1  -5 145483. 1342.32   1
   4   0  -6 47755.4 615.890   1
  -4   0   6 47276.7 689.020   1
  -4   0   6 47539.7 620.590   1
   4   0  -6 48281.1 691.780   1
   3   1   3 148762. 1354.71   1
  -3  -1  -3 145537. 1288.73   1
   3  -1   3 145789. 1452.94   1
  -3   1  -3 149776. 1428.09   1
  -3  -1  -3 152699. 1407.06   1
   3   1   3 150356. 1364.35   1
  -3  -1  -3 154105. 1323.18   1
  -3  -1  -3 148728. 1430.91   1
   3   1   3 148338. 1354.17   1
  -1  -1   6 74064.4 901.490   1
   1   1  -6 78134.9 957.880   1
   1   1  -6 80273.6 904.880   1
  -1   1   6 79421.7 929.160   1
   1  -1  -6 82590.9 879.200   1
  -1   1   6 75393.4 940.480   1
  -1   1   6 79419.2 905.610   1
   1  -1  -6 78520.6 925.310   1
   1   1  -6 77855.7 898.010   1
  -1  -1   6 76759.7 964.830   1
  -2   0  -6 42842.8 612.880   1
   2   0   6 41446.4 539.800   1
   2   0   6 40908.4 620.980   1
  -2   0  -6 41921.8 660.940   1
  -2   0  -6 40303.0 595.470   1
   2   0   6 41519.1 595.090   1
   3   1  -6 1641.49 113.770   1
   3  -1  -6 1678.75 114.270   1
  -3   1   6 1734.10 113.400   1
   3   1  -6 1711.32 97.2600   1
  -3  -1   6 1830.66 116.450   1
  -3  -1   6 1538.10 113.480   1
   3   1  -6 1709.04 114.860   1
  -3   1   6 1776.13 110.690   1
   3  -1  -6 1782.94 103.670   1
  -3  -1   6 1666.80 109.830   1
   3   1   4 260292. 2043.64   1
  -3   1  -4 258897. 2189.08   1
  -3  -1  -4 278962. 2901.82   1
   3   1   4 264086. 2037.71   1
  -3   1  -4 266281. 2127.50   1
   3  -1   4 282157. 3061.85   1
   3   1   4 270156. 2840.90   1
  -3  -1  -4 270814. 2898.00   1
  -3  -1  -4 272892. 2923.59   1
  -3   1  -4 268145. 2189.12   1
  -5  -1   2 104920. 1041.47   1
   5   1  -2 105773. 968.200   1
   5   1  -2 102242. 1065.80   1
   5   1  -2 102920. 988.270   1
  -5  -1   2 104802. 1008.67   1
  -5  -1   2 104847. 1104.19   1
   5  -1  -2 104677. 1056.50   1
  -5   1   2 107238. 1039.01   1
   5  -1  -2 107831. 1117.68   1
  -5   1   2 104076. 1064.14   1
   4   0   4 428.540 57.1700   1
  -4   0  -4 465.450 64.1100   1
  -4   0  -4 416.130 69.2700   1
  -4   0  -4 401.950 69.1700   1
  -4   0  -4 422.720 52.3600   1
  -5  -1   1 3287.64 166.370   1
   5   1  -1 3540.24 165.790   1
   5   1  -1 3470.02 139.240   1
  -5  -1   1 3456.82 159.830   1
   5   1  -1 3559.62 146.060   1
   5  -1  -1 3463.23 160.320   1
  -5   1   1 3503.95 158.420   1
   5  -1  -1 3437.41 153.960   1
  -5   1   1 3561.83 148.010   1
  -1   1  -6 7569.82 250.460   1
   1   1   6 7932.04 251.230   1
  -1  -1  -6 7295.28 232.120   1
  -1  -1  -6 7303.49 239.010   1
  -1   1  -6 7416.16 256.500   1
   1  -1   6 7268.71 237.870   1
   1   1   6 7432.59 249.380   1
  -1  -1  -6 7618.74 263.750   1
  -1  -1  -6 7621.90 258.190   1
   1   1   6 7334.00 232.130   1
   1  -1   6 7174.46 232.190   1
   5  -1  -3 17895.1 348.370   1
   5   1  -3 18918.7 356.440   1
  -5  -1   3 18248.2 367.460   1
  -5  -1   3 18397.1 364.570   1
   5   1  -3 18107.1 327.020   1
  -5   1   3 18181.3 355.440   1
   5   1  -3 17467.1 390.590   1
  -5  -1   3 18219.0 388.290   1
   5  -1  -3 17721.7 365.620   1
  -5   1   3 18517.0 379.690   1
  -5   1   3 17747.3 332.120   1
   2   0  -8 12.3800 42.4500   1
   2   0  -8 65.7300 37.1600   1
  -2   0   8 32.4400 39.6700   1
  -6   0   2 395.650 59.2400   1
  -6   0   2 329.520 63.4500   1
   6   0  -2 437.800 61.2600   1
   6   0  -2 462.160 58.2300   1
  -5  -1   0 1657.71 121.650   1
   5   1   0 1645.40 124.320   1
   5   1   0 1753.75 96.9300   1
  -5  -1   0 1323.68 98.6400   1
  -5  -1   0 1768.81 100.130   1
   5   1   0 1832.58 102.740   1
   5  -1   0 1704.54 119.160   1
  -5   1   0 1823.36 111.070   1
  -5   1   0 1723.30 107.100   1
   5  -1   0 1651.27 102.300   1
   0   2   0 1498.32 117.960   1
   0  -2   0 1532.28 114.570   1
   0   2   0 1515.67 106.890   1
   0   2   0 1521.52 113.190   1
   0   2   0 1488.90 113.190   1
   0  -2   0 1429.38 112.540   1
   0   2   0 1471.82 113.200   1
  -1   1   7 375.230 75.3000   1
   1  -1  -7 334.340 52.2900   1
   1  -1  -7 395.550 56.4400   1
  -1   1   7 364.630 59.0000   1
  -1   1   7 335.620 60.6200   1
   1  -1  -7 393.020 70.7800   1
  -1   1   7 400.270 64.3800   1
  -1  -1   7 375.800 79.9600   1
   1   1  -7 410.960 62.6000   1
   1   1  -7 355.000 55.1200   1
  -1  -1   7 361.360 64.9900   1
   1   1  -7 339.620 59.7500   1
   1   1  -7 368.800 72.9400   1
  -5  -1   4 31283.8 492.030   1
  -5  -1   4 32790.0 513.560   1
   5  -1  -4 32052.5 503.410   1
  -5   1   4 31452.2 467.870   1
   5   1  -4 31872.1 482.860   1
   5   1  -4 31937.3 441.840   1
  -5  -1   4 32703.6 552.590   1
   5  -1  -4 31223.1 501.580   1
  -5   1   4 31569.4 519.230   1
   5   1  -4 30951.2 500.650   1
   0   2   1 8826.09 274.690   1
   0  -2  -1 8622.20 274.290   1
   0   2   1 8852.62 265.170   1
   0  -2   1 9710.49 357.910   1
   0  -2   1 8700.62 297.220   1
   0   2  -1 8934.54 282.890   1
   0  -2  -1 8849.75 273.430   1
   0   2   1 8460.37 266.510   1
   0   2   1 8800.74 286.710   1
   0   2  -1 8936.62 263.150   1
   0   2   1 9178.91 283.420   1
   0   2  -1 9223.37 307.480   1
   0   2  -1 9116.77 266.320   1
   6   0  -4 110802. 1134.82   1
  -6   0   4 111382. 1050.72   1
   6   0  -4 112139. 1057.80   1
  -6   0   4 106416. 1100.42   1
   0   0   8 14377.2 322.910   1
   0   0  -8 14790.4 366.230   1
   0   0   8 14865.7 349.760   1
   0   0  -8 15287.4 378.400   1
   0   0  -8 14719.3 347.240   1
  -3   1   7 4583.45 175.980   1
   3  -1  -7 4308.24 176.490   1
   3  -1  -7 4349.54 194.490   1
   3  -1  -7 4664.76 168.550   1
  -3   1   7 4847.52 203.150   1
  -3  -1   7 4857.05 194.060   1
   3   1  -7 4655.80 196.810   1
  -3  -1   7 4723.19 194.750   1
  -3  -1   7 4761.13 206.100   1
   3   1  -7 4326.46 183.710   1
   6   0   0 10379.0 291.380   1
  -6   0   0 10506.3 271.670   1
  -6   0   0 10365.1 277.800   1
   6   0   0 10335.9 262.140   1
  -6   0   0 10325.2 247.850   1
  -5  -1  -1 5733.31 222.520   1
   5   1   1 6711.27 243.810   1
   5   1   1 5885.37 195.190   1
   5   1   1 6114.39 197.130   1
  -5  -1  -1 6252.04 213.810   1
  -5  -1  -1 6068.92 197.310   1
  -5   1  -1 5879.06 219.030   1
   5  -1   1 5816.20 211.700   1
  -5   1  -1 6082.82 203.010   1
   5  -1   1 5832.25 197.120   1
  -5   1   5 14184.4 296.180   1
  -5  -1   5 14208.5 343.950   1
   5  -1  -5 13975.0 331.590   1
   5   1  -5 14072.9 324.850   1
   5   1  -5 14567.2 327.480   1
  -5  -1   5 14212.3 311.700   1
  -5  -1   5 14951.9 324.710   1
   5  -1  -5 14569.9 322.970   1
  -5   1   5 14329.0 320.550   1
   5  -1  -5 14321.0 292.790   1
  -2   2   1 8341.98 257.860   1
   2  -2  -1 8620.71 274.820   1
  -2  -2   1 8426.68 273.280   1
  -2   2   1 8221.35 251.240   1
   2  -2  -1 8254.61 255.370   1
   2   2  -1 8503.70 272.750   1
  -2  -2   1 8460.19 263.970   1
   2   2  -1 8246.39 251.350   1
  -2  -2   1 8251.32 282.340   1
  -2  -2   1 8257.13 270.390   1
   2   0   7 9.30000 37.1300   1
  -2   2   0 3681.51 164.000   1
  -2  -2   0 3850.98 198.590   1
   2   2   0 3587.03 176.750   1
  -2   2   0 3787.27 168.500   1
  -2  -2   0 3732.48 183.510   1
  -2  -2   0 3935.19 182.870   1
   2  -2   0 3866.80 168.440   1
  -2  -2   0 3784.26 184.480   1
   2   2   0 3758.69 169.970   1
   2  -2   0 3889.05 173.860   1
   3  -1   5 47660.2 753.540   1
   3   1   5 47176.6 648.970   1
  -3  -1  -5 48408.0 683.130   1
   3   1   5 46919.9 644.340   1
  -3   1  -5 49488.7 732.270   1
  -3  -1  -5 48690.4 695.860   1
  -3   1  -5 47047.1 729.600   1
  -3  -1  -5 46467.7 604.320   1
   3   1   5 47329.6 654.690   1
   2  -2  -2 14211.4 328.290   1
  -2   2   2 14093.7 343.850   1
  -2  -2   2 14479.5 374.720   1
   2  -2  -2 13629.0 344.540   1
   2   2  -2 13829.4 343.920   1
  -2  -2   2 13572.9 358.090   1
  -2  -2   2 13799.0 354.700   1
  -2  -2   2 13975.9 336.320   1
  -2   2   2 13814.8 314.260   1
   2  -2  -2 14160.3 334.240   1
   2   2  -2 13510.9 323.320   1
  -4   0   8 32168.3 538.780   1
  -4   0   8 32166.9 545.190   1
   4   0  -8 30414.7 503.230   1
   4   0  -8 31871.7 497.380   1
  -4   0  -5 -0.5900 49.0200   1
   0   2   3 4392.96 202.450   1
   0  -2   3 4269.30 198.740   1
   0   2   3 4372.61 192.490   1
   0   2  -3 4231.91 171.200   1
   0   2   3 4446.92 188.560   1
   0  -2  -3 4329.34 186.550   1
   0   2   3 4301.22 204.570   1
   0   2  -3 4226.15 188.320   1
   0   2  -3 4120.28 181.640   1
   0   2   3 3287.20 171.240   1
   2   2   1 4051.93 164.590   1
  -2  -2  -1 4022.96 186.430   1
  -2   2  -1 4309.38 181.410   1
   2   2   1 4262.14 180.470   1
  -2  -2  -1 4184.64 193.460   1
   2  -2   1 4292.36 188.650   1
  -2   2  -1 4109.11 172.930   1
   2  -2   1 4230.15 188.380   1
   2   2   1 3910.39 173.500   1
   1  -1   7 54535.2 747.350   1
   1   1   7 54035.1 723.350   1
  -1   1  -7 54387.6 691.650   1
  -1  -1  -7 54356.5 730.280   1
  -1  -1  -7 55098.9 762.700   1
  -1   1  -7 53307.9 737.990   1
   1   1   7 53657.2 731.220   1
   1  -1   7 53612.7 706.020   1
  -1  -1  -7 54180.5 761.930   1
  -1   1  -7 54275.8 760.240   1
  -1  -1  -7 54414.2 725.040   1
   1   1   7 53261.5 724.930   1
   5   1   2 5.64000 36.0800   1
  -5   1  -2 16.0100 43.2600   1
  -2   2   3 101741. 1014.85   1
  -2   2   3 100735. 1065.43   1
   2  -2  -3 105584. 1080.55   1
   2   2  -3 107102. 1080.80   1
  -2  -2   3 102143. 1100.80   1
   2  -2  -3 104470. 1071.90   1
   2  -2  -3 100715. 1132.16   1
   2   2  -3 104559. 1115.36   1
  -2  -2   3 97572.1 1062.35   1
  -2  -2   3 106455. 1144.78   1
   2   2  -3 107711. 1194.93   1
   5  -1  -6 21041.8 363.990   1
   5  -1  -6 20834.9 431.210   1
  -5   1   6 20893.7 401.020   1
  -5  -1   6 21405.0 417.320   1
   5   1  -6 20409.4 415.290   1
  -5  -1   6 22099.8 413.340   1
   5   1  -6 21782.3 425.420   1
  -5   1   6 20447.4 382.880   1
   6   0  -6 37467.1 508.080   1
  -6   0   6 37545.5 533.730   1
   6   0  -6 36726.4 572.460   1
  -6   0   6 38393.9 576.170   1
   2  -2   2 11938.9 330.550   1
   2   2   2 12093.3 325.190   1
   2   2   2 12318.9 299.600   1
   2   2   2 12271.3 312.040   1
  -2  -2  -2 12181.7 334.900   1
  -2   2  -2 12359.8 307.790   1
  -2   2  -2 11818.5 305.180   1
   2  -2   2 12142.8 298.410   1
  -2  -2  -2 12526.4 328.660   1
  -1  -1   8 59950.4 814.860   1
  -1   1   8 58744.9 748.350   1
  -1   1   8 60140.3 852.370   1
   1  -1  -8 61203.3 778.620   1
   1  -1  -8 59170.6 738.430   1
  -1   1   8 57821.2 756.110   1
   1   1  -8 59582.8 787.640   1
  -1   1   8 60365.4 800.480   1
   1  -1  -8 58312.7 742.960   1
  -1  -1   8 57667.6 738.710   1
   1   1  -8 60036.3 762.470   1
   0   2   4 17909.7 455.110   1
   0   2   4 16402.8 377.940   1
   0  -2   4 16538.3 417.990   1
   0   2   4 16567.4 423.020   1
   0   2  -4 16588.4 396.650   1
   0   2  -4 16885.7 352.570   1
   0   2   4 17164.0 366.040   1
   0   2  -4 18340.7 449.090   1
   0  -2  -4 17202.5 380.660   1
   0   2  -4 17731.7 425.000   1
   0   2  -4 17071.3 383.850   1
   3  -1  -8 19603.0 367.920   1
   3  -1  -8 19004.7 432.320   1
  -3   1   8 19063.0 379.380   1
   3   1  -8 18754.0 457.300   1
  -3   1   8 18803.7 408.820   1
  -3  -1   8 18693.5 399.840   1
   3  -1  -8 18810.3 385.170   1
   3   1  -8 18521.5 415.700   1
  -3  -1   8 18811.7 412.290   1
  -3  -1   8 19074.8 398.300   1
  -2   2   4 61102.0 742.800   1
   2  -2  -4 59730.4 827.250   1
   2   2  -4 61184.5 764.020   1
  -2  -2   4 60796.2 792.180   1
   2  -2  -4 60584.0 806.330   1
   2   2  -4 60143.4 811.930   1
   2   2  -4 60577.1 790.540   1
  -2  -2   4 63042.1 847.190   1
  -2   2   4 60947.6 778.100   1
   2  -2  -4 62477.7 796.480   1
   2   2  -4 63780.1 839.210   1
  -6   0  -2 6293.09 184.640   1
   6   0   2 6152.39 218.470   1
  -6   0  -2 6072.02 203.660   1
  -6   0  -2 6504.21 235.320   1
  -5  -1  -3 3264.69 134.180   1
  -5  -1  -3 3277.31 163.160   1
  -5  -1  -3 3202.40 140.940   1
  -5  -1  -3 3283.27 173.310   1
   5   1   3 3303.18 148.060   1
   5   1   3 3120.48 134.470   1
  -5  -1  -3 3361.67 153.900   1
  -5   1  -3 3223.15 154.730   1
   5  -1   3 3134.73 176.710   1
  -5   1  -3 3366.37 147.140   1
   5  -1   3 3405.54 160.700   1
   2   2   3 4211.42 173.110   1
   2   2   3 3909.24 171.450   1
   2  -2   3 4114.12 182.900   1
  -2   2  -3 4121.49 172.790   1
  -2  -2  -3 4086.36 192.880   1
   2   2   3 4151.23 182.400   1
  -2   2  -3 4037.68 174.540   1
  -2  -2  -3 4086.66 191.320   1
  -2  -2  -3 4239.70 199.780   1
  -3  -1  -6 111446. 1114.22   1
  -3   1  -6 102734. 1110.46   1
   3   1   6 111025. 1140.92   1
  -3   1  -6 104523. 1073.05   1
  -3  -1  -6 109818. 1144.90   1
  -3   1  -6 106217. 1111.76   1
   3   1   6 107131. 1099.15   1
   3  -1   6 108922. 1125.17   1
   3   1   6 110013. 1065.63   1
  -3  -1  -6 107998. 1122.51   1
   0   0  -9 3.41000 44.9000   1
   0   0   9 19.0900 49.1100   1
  -6   0   7 -27.090 34.7900   1
   6   0  -7 1.54000 29.6800   1
   5  -1  -7 2140.74 111.830   1
   5   1  -7 1986.73 122.060   1
  -5   1   7 2098.29 129.820   1
  -5  -1   7 2113.55 116.400   1
   5  -1  -7 2017.70 124.590   1
  -5  -1   7 2097.20 128.010   1
  -5  -1   7 2022.30 127.480   1
   5   1  -7 2129.03 128.420   1
  -5   1   7 2151.89 119.120   1
   4   0  -9 17.2800 30.7100   1
   4   0  -9 27.7100 38.0400   1
  -4   0  -6 5829.44 235.640   1
   4   0   6 5610.25 199.570   1
  -4   0  -6 5724.59 189.550   1
   4   0   6 5925.39 209.990   1
  -4   0  -6 5638.83 210.360   1
  -2   0  -8 3770.45 173.000   1
   2   0   8 3595.28 143.530   1
   2   0   8 3458.69 159.330   1
  -2   0  -8 3431.43 156.930   1
  -2   0  -8 3796.63 186.590   1
   2   0   8 3327.98 164.240   1
   2   2  -5 3630.13 166.600   1
  -2   2   5 3760.81 158.620   1
   2   2  -5 3682.69 190.760   1
  -2   2   5 3516.32 162.470   1
  -2  -2   5 3437.42 164.350   1
   2  -2  -5 3710.95 173.140   1
   2  -2  -5 3746.16 170.460   1
   2   2  -5 3633.65 168.070   1
  -2  -2   5 3389.41 172.050   1
  -2  -2   5 3643.68 183.230   1
   2   2  -5 3500.70 164.070   1
   2  -2  -5 3826.87 193.310   1
   0  -2   5 866.520 87.9200   1
   0   2   5 905.500 88.9000   1
   0  -2  -5 835.600 86.0100   1
   0   2  -5 862.790 82.5300   1
   0   2  -5 860.700 85.5400   1
   0   2   5 879.760 87.4500   1
   0   2  -5 771.310 90.4800   1
   0   2   5 900.420 112.790   1
   0  -2   5 819.780 87.9700   1
   0   2  -5 922.660 88.1300   1
  -4  -2   2 33872.0 528.590   1
   4  -2  -2 34595.9 567.540   1
  -4   2   2 34110.7 542.850   1
  -4   2   2 35055.8 537.230   1
   4   2  -2 34653.8 527.620   1
   4   2  -2 33851.8 584.080   1
   4  -2  -2 34986.5 544.340   1
   4   2  -2 34277.9 513.740   1
  -4  -2   2 34767.7 585.830   1
  -4  -2   2 35180.2 580.690   1
   4   2  -1 210.460 43.5700   1
  -4  -2   1 257.480 49.1300   1
  -4  -2   1 250.010 60.0500   1
   4   2  -1 260.200 57.0900   1
   4  -2  -1 269.220 52.0400   1
  -4   2   1 277.880 54.0500   1
  -4  -2   1 207.950 53.8700   1
  -4   2   1 250.700 45.9300   1
   4  -2  -1 279.110 50.1000   1
  -1   1  -8 2130.01 129.510   1
  -1  -1  -8 2116.03 130.510   1
   1   1   8 2104.60 125.110   1
   1  -1   8 2252.76 133.250   1
  -1   1  -8 2182.95 129.070   1
   1  -1   8 2206.65 126.590   1
  -1  -1  -8 2160.78 127.690   1
  -1  -1  -8 2129.20 139.660   1
   1   1   8 2129.61 131.880   1
  -1   1  -8 2234.18 145.560   1
  -1  -1  -8 2069.16 130.330   1
   1   1   8 1972.37 131.990   1
  -6   0  -3 5.26000 37.4400   1
   6   0   3 -12.730 52.1400   1
  -6   0  -3 14.5100 30.8400   1
   6   0   3 26.0700 37.5700   1
   4   2  -3 10844.6 284.720   1
  -4  -2   3 10245.8 304.550   1
  -4   2   3 10318.9 282.980   1
   4  -2  -3 10433.3 289.200   1
   4   2  -3 10308.3 268.160   1
  -4  -2   3 10703.0 302.670   1
   4   2  -3 10215.2 303.600   1
  -4   2   3 10199.7 257.700   1
   4  -2  -3 10405.8 270.570   1
  -4  -2   3 10340.8 294.980   1
   4  -2   0 1326.98 98.5000   1
   4   2   0 1339.72 90.2700   1
  -4  -2   0 1308.70 99.0300   1
  -4  -2   0 1327.90 99.6000   1
   4   2   0 1367.81 112.110   1
  -4   2   0 1279.93 95.0200   1
  -4  -2   0 1255.11 101.870   1
   4  -2   0 1357.56 100.560   1
  -4   2   0 1303.76 95.8600   1
  -4  -2   0 1281.09 98.8100   1
  -2   2  -4 1614.87 108.110   1
   2  -2   4 1505.06 113.920   1
   2   2   4 1576.24 113.370   1
  -2  -2  -4 1506.24 113.440   1
  -2   2  -4 1583.10 116.280   1
   2   2   4 1460.81 111.290   1
  -2  -2  -4 1544.50 109.230   1
  -2   2  -4 1615.55 113.070   1
   2   2   4 1600.89 106.370   1
   1   1  -9 31224.5 561.470   1
   1  -1  -9 31898.2 569.180   1
   1   1  -9 30930.2 592.790   1
  -1   1   9 32161.9 574.500   1
  -1  -1   9 30792.8 556.330   1
  -1   1   9 30865.3 603.090   1
  -1  -1   9 33804.3 731.030   1
  -1   1   9 30540.8 551.250   1
  -1  -1   9 31931.1 607.870   1
  -1   1   9 32916.0 626.240   1
   1   1  -9 31850.3 590.880   1
   1  -1  -9 32423.7 557.270   1
  -5  -1  -4 15118.5 344.320   1
   5   1   4 15855.4 341.940   1
  -5   1  -4 15645.0 352.100   1
  -5  -1  -4 15521.0 372.250   1
  -5  -1  -4 15326.1 350.650   1
   5   1   4 14807.5 346.170   1
  -5   1  -4 15754.8 378.480   1
  -5  -1  -4 15458.2 395.880   1
   5  -1   4 14579.5 380.760   1
  -3  -1   9 3304.12 169.830   1
   3   1  -9 3088.69 159.340   1
  -3   1   9 3258.41 157.990   1
   3  -1  -9 3164.12 144.850   1
   3  -1  -9 3289.44 180.380   1
   3   1  -9 3207.12 199.110   1
  -3  -1   9 3224.61 162.140   1
  -3   1   9 3251.98 171.390   1
  -3  -1   9 3282.79 165.760   1
   3   1  -9 2957.67 154.480   1
  -2   0  10 8542.75 270.230   1
   2   0 -10 8525.40 270.370   1
  -2   0  10 8733.61 284.710   1
   2   0 -10 8946.40 275.140   1
   6   0  -8 53734.6 749.910   1
  -6   0   8 53748.0 847.870   1
   6   0  -8 51612.0 826.490   1
  -6   0   8 53914.5 798.420   1
  -4   2   4 1382.41 98.5100   1
   4   2  -4 1379.78 97.4100   1
  -4  -2   4 1362.85 100.830   1
  -4  -2   4 1402.60 114.690   1
   4  -2  -4 1347.89 102.250   1
  -4   2   4 1306.77 101.260   1
   4  -2  -4 1365.00 100.410   1
   4   2  -4 1355.83 104.270   1
  -4  -2   4 1350.96 111.230   1
   4   2  -4 1299.34 92.7800   1
  -4  -2  -1 2118.39 134.250   1
  -4  -2  -1 2088.09 123.850   1
  -4   2  -1 2094.31 116.960   1
   4  -2   1 2130.08 124.310   1
  -4  -2  -1 2183.62 135.910   1
  -4  -2  -1 2222.78 135.510   1
  -4   2  -1 2065.41 123.410   1
   4  -2   1 2141.87 136.210   1
   4   2   1 2246.93 117.630   1
   4   2   1 2002.26 117.200   1
   5   1  -8 31963.6 592.810   1
   5  -1  -8 31901.6 563.610   1
  -5   1   8 31847.5 563.650   1
  -5   1   8 33088.6 571.730   1
  -5  -1   8 33070.1 589.760   1
   5   1  -8 30730.5 550.330   1
   5  -1  -8 32641.4 536.030   1
   2   2  -6 7571.75 270.540   1
  -2   2   6 8182.36 236.660   1
  -2  -2   6 8242.80 275.140   1
   2   2  -6 7651.35 256.300   1
   2   2  -6 8275.17 261.870   1
   2   2  -6 8068.18 270.100   1
   2  -2  -6 7897.36 255.570   1
  -2  -2   6 8053.44 273.690   1
  -2  -2   6 7552.88 280.140   1
  -2   2   6 7756.34 257.570   1
   2  -2  -6 6938.91 266.190   1
   0   2   6 18957.0 467.490   1
   0   2  -6 19970.7 451.240   1
   0   2   6 19443.3 413.790   1
   0   2  -6 19835.4 423.060   1
   0   2  -6 20168.8 447.310   1
   0  -2  -6 19898.3 443.920   1
   0   2   6 20083.1 427.580   1
   0  -2   6 21138.8 445.060   1
   0  -2   6 19578.8 466.620   1
   0   2  -6 20442.1 449.740   1
  -7  -1   3 11377.8 280.910   1
  -7  -1   3 10950.8 278.150   1
   7   1  -3 11476.3 296.910   1
  -7   1   3 11513.9 286.220   1
  -7   1   3 10863.4 273.850   1
  -7   1   3 11591.6 294.440   1
  -7  -1   3 11369.5 315.680   1
   7  -1  -3 11149.6 301.020   1
   7   1  -3 11007.8 308.720   1
   7  -1  -3 10798.3 292.590   1
   3  -1   7 467.050 70.9600   1
   3   1   7 362.030 63.2400   1
  -3   1  -7 518.700 67.7400   1
  -3  -1  -7 442.350 65.3300   1
  -3  -1  -7 434.880 60.9000   1
  -3  -1  -7 503.960 64.5500   1
   3   1   7 377.420 54.4400   1
   3  -1   7 463.750 68.8200   1
   3   1   7 468.130 63.2200   1
  -7   1   2 294.980 50.9700   1
  -7  -1   2 299.010 62.7000   1
   7  -1  -2 338.790 57.6800   1
   7   1  -2 312.300 54.7900   1
  -7   1   2 348.270 52.4700   1
   7  -1  -2 292.930 47.6300   1
  -7  -1   2 301.890 58.0900   1
  -7  -1   2 352.680 56.7100   1
   7   1  -2 287.040 51.4500   1
  -7  -1   4 58.0500 35.8000   1
   7  -1  -4 21.7800 43.1800   1
   7   1  -4 50.0800 44.6500   1
   7  -1  -4 60.0700 31.6100   1
  -7  -1   4 66.6800 31.0200   1
  -7  -1   4 33.1700 45.4900   1
   7   1  -4 40.1100 38.1700   1
  -7   1   4 37.3400 39.2500   1
   4  -2  -5 17010.2 379.940   1
   4   2  -5 17416.4 411.830   1
  -4  -2   5 17835.1 397.070   1
  -4   2   5 17752.2 359.810   1
   4   2  -5 17289.9 375.880   1
  -4  -2   5 17168.5 417.200   1
  -4  -2   5 16784.3 388.600   1
   4   2  -5 17854.9 378.880   1
   4  -2  -5 17306.8 423.620   1
  -4   2   5 17424.8 396.930   1
   7   1  -1 1126.15 84.8200   1
   7  -1  -1 1055.56 94.2800   1
   7   1  -1 1105.40 94.0600   1
  -7   1   1 1118.06 93.9100   1
  -7  -1   1 1067.55 94.9500   1
   7   1  -1 1087.59 89.5900   1
  -7   1   1 1091.68 83.8600   1
   7  -1  -1 1038.52 85.0600   1
  -7  -1   1 1157.49 85.1600   1
  -7  -1   1 1129.03 87.4100   1
  -4  -2  -2 4763.21 177.590   1
   4   2   2 4707.89 180.820   1
  -4   2  -2 4836.09 188.270   1
  -4  -2  -2 4875.20 207.030   1
  -4   2  -2 4821.70 189.510   1
   4  -2   2 4666.77 198.320   1
  -4  -2  -2 4990.98 216.380   1
   4  -2   2 4803.96 193.350   1
   4   2   2 4180.01 182.890   1
  -4  -2  -2 4713.57 210.470   1
  -6   0  -4 5021.28 168.420   1
   6   0   4 5076.25 198.010   1
  -6   0  -4 5051.08 199.120   1
  -6   0  -4 4980.68 216.520   1
  -6   0  -4 4857.75 199.170   1
   4   0   7 39.3200 51.7100   1
   2   2   5 17336.3 432.080   1
  -2   2  -5 17624.9 419.550   1
  -2   2  -5 17314.5 415.410   1
   2   2   5 17145.1 399.320   1
  -2  -2  -5 17629.0 406.130   1
  -2   2  -5 18155.6 391.440   1
  -2  -2  -5 16528.1 403.930   1
   2  -2   5 16740.3 379.590   1
   0   0  10 2221.70 137.470   1
   0   0 -10 2260.29 137.050   1
   0   0 -10 2258.02 137.150   1
   0   0 -10 2276.12 142.200   1
   0   0  10 2225.03 139.760   1
  -7  -1   5 61400.6 847.480   1
   7   1  -5 62727.0 840.070   1
  -7   1   5 65547.9 889.410   1
  -7  -1   5 65329.9 924.550   1
   7  -1  -5 61188.1 864.090   1
   7   1  -5 62768.9 929.980   1
   7  -1  -5 61967.3 846.610   1
  -7  -1   5 58233.1 789.640   1
  -7   1   5 58321.3 820.530   1
  -2   0  -9 -4.3700 31.5500   1
  -7   1   0 10143.5 267.020   1
   7  -1   0 9990.87 272.370   1
   7   1   0 9387.97 236.320   1
   7   1   0 10256.6 281.750   1
   7   1   0 9589.37 310.740   1
  -7  -1   0 9502.51 295.020   1
   7  -1   0 9990.74 303.410   1
  -7  -1   0 10313.3 307.690   1
  -7  -1   0 10319.9 258.790   1
  -7   1   0 10377.4 281.150   1
  -5   1  -5 256.820 57.2300   1
  -5  -1  -5 291.200 49.4500   1
   5   1   5 229.610 49.3600   1
   5  -1   5 229.390 47.2500   1
  -5   1  -5 164.190 55.7600   1
   5   1   5 239.810 48.1500   1
  -5  -1  -5 276.780 48.9300   1
  -5  -1  -5 189.630 54.7100   1
  -5   1  -5 196.040 59.7900   1
  -5  -1  -5 260.160 53.9800   1
   6   0  -9 3.70000 34.4800   1
  -1   1  -9 15759.0 414.560   1
  -1  -1  -9 15228.4 397.570   1
  -1   1  -9 15486.6 387.050   1
  -1  -1  -9 15345.9 366.490   1
   1   1   9 15324.9 380.320   1
  -1   1  -9 15113.2 377.600   1
   1  -1   9 15632.6 379.540   1
   1   1   9 15448.5 377.170   1
  -1   1  -9 16462.7 347.910   1
   1  -1   9 15353.8 381.400   1
  -1  -1  -9 15744.4 386.610   1
   1   1   9 15722.9 375.430   1
  -2   2   7 2758.45 140.320   1
  -2   2   7 2547.30 138.370   1
   2  -2  -7 2409.78 136.500   1
   2  -2  -7 2617.86 151.100   1
   2   2  -7 2436.26 137.510   1
  -2  -2   7 2480.80 138.310   1
   2   2  -7 2464.75 150.090   1
  -2  -2   7 2677.44 154.210   1
   2   2  -7 2630.84 147.460   1
  -4  -2   6 -12.500 51.7000   1
  -8   0   4 9527.93 269.980   1
   8   0  -4 9097.79 253.100   1
   8   0  -4 8931.73 266.630   1
   8   0  -4 9076.14 285.430   1
   5   1  -9 17.9200 40.4500   1
  -5   1   9 10.7700 51.4100   1
  -8   0   2 171.360 45.1000   1
   8   0  -2 143.810 42.4300   1
  -8   0   2 174.520 40.4100   1
   8   0  -2 138.940 47.3400   1
  -4  -2  -3 27750.9 553.980   1
  -4   2  -3 27322.2 497.930   1
   4  -2   3 27446.9 580.630   1
  -4  -2  -3 28524.7 557.890   1
  -4   2  -3 27339.0 493.020   1
   4  -2   3 27974.0 568.240   1
   4   2   3 26781.5 490.950   1
  -4  -2  -3 27519.7 538.480   1
  -4  -2  -3 28792.5 509.880   1
   4   2   3 27962.3 510.410   1
   7  -1  -6 1875.41 104.460   1
   7  -1  -6 1922.36 118.070   1
   7   1  -6 1948.06 125.350   1
  -7  -1   6 1845.18 123.230   1
   7  -1  -6 1832.05 114.600   1
  -7  -1   6 1977.37 119.340   1
   7   1  -6 1885.70 114.030   1
  -7  -1   6 1955.03 117.540   1
  -7   1   6 1886.31 103.790   1
  -7   1   6 2050.15 123.890   1
   3   1 -10 6528.13 224.160   1
  -3  -1  10 7132.87 247.780   1
   3  -1 -10 6554.64 233.970   1
   3  -1 -10 7076.72 228.640   1
   3   1 -10 6841.97 232.870   1
  -3   1  10 7261.87 251.740   1
  -3  -1  10 7045.93 261.850   1
  -3  -1  10 7185.15 280.960   1
  -3   1  10 7238.70 250.920   1
   3  -1 -10 7277.49 262.010   1
   0   2   7 1544.65 112.690   1
   0  -2  -7 1617.30 119.050   1
   0   2   7 1602.72 116.780   1
   0   2   7 1490.10 129.110   1
   0  -2   7 1570.22 120.060   1
   0   2  -7 1702.57 112.540   1
   0   2  -7 1628.54 120.020   1
   0  -2   7 1310.77 98.7900   1
   0   2  -7 1444.20 111.380   1
   0   2  -7 1684.21 120.120   1
  -1  -1  10 424.890 69.6900   1
   1   1 -10 367.390 62.8800   1
   1  -1 -10 377.610 58.0700   1
   1   1 -10 372.230 56.9400   1
   1  -1 -10 463.920 63.7000   1
  -1   1  10 360.570 69.2200   1
  -1  -1  10 467.220 73.6500   1
  -1   1  10 408.290 68.9500   1
   1   1 -10 358.780 70.8000   1
  -1   1  10 365.940 63.4300   1
   1  -1 -10 403.170 56.0700   1
  -1   1  10 417.900 63.4100   1
  -1  -1  10 376.590 78.1300   1
  -7  -1  -1 37961.8 673.160   1
  -7   1  -1 38035.2 623.910   1
   7  -1   1 36896.6 660.720   1
   7   1   1 37154.8 685.590   1
  -7  -1  -1 39105.0 588.360   1
  -7  -1  -1 37635.2 612.530   1
   7   1   1 38717.1 571.000   1
   7  -1   1 37803.3 608.660   1
  -7   1  -1 38233.6 604.650   1
   7   1   1 37922.5 638.570   1
   8   0  -5 -6.3500 24.3600   1
  -8   0   5 20.1200 43.7000   1
  -8   0   5 31.0600 35.3200   1
  -8   0   1 1.72000 39.3300   1
  -8   0   1 15.4600 35.1300   1
   2   0 -11 24.8400 32.2200   1
  -2  -2  -6 12253.6 338.500   1
  -2   2  -6 12388.1 343.990   1
   2   2   6 11506.9 310.000   1
   2  -2   6 11818.8 330.270   1
  -2   2  -6 12525.0 322.500   1
   2   2   6 12250.3 319.060   1
  -2   2  -6 12202.9 351.990   1
  -2  -2  -6 12235.1 358.160   1
  -3   1  -8 5019.84 190.300   1
  -3   1  -8 5086.19 208.740   1
  -3  -1  -8 5241.71 195.170   1
   3  -1   8 5358.73 199.930   1
   3   1   8 5259.20 205.630   1
   3  -1   8 4847.90 205.180   1
   3   1   8 5063.02 217.190   1
   3   1   8 5138.86 189.730   1
  -3  -1  -8 5233.89 208.310   1
  -8   0   6 76160.6 1045.06   1
   8   0  -6 75072.9 1076.10   1
  -8   0   6 78239.6 842.230   1
  -7   1   7 822.480 84.7300   1
  -7  -1   7 957.190 86.3400   1
   7   1  -7 852.090 85.9900   1
  -7  -1   7 813.150 69.9400   1
   7  -1  -7 820.400 73.4700   1
  -7   1   7 781.110 74.6100   1
   7   1  -7 883.330 75.3600   1
  -7  -1   7 820.420 76.0700   1
   7  -1  -7 809.280 84.0000   1
   8   0   0 11780.4 359.510   1
  -8   0   0 11938.3 322.360   1
  -8   0   0 11789.9 291.890   1
   8   0   0 11196.3 311.240   1
  -8   0   0 11532.1 314.620   1
   4   0 -11 4.26000 29.1800   1
  -4   0  11 30.1000 37.7300   1
   4  -2  -7 3694.31 172.310   1
  -4   2   7 4076.51 176.380   1
   4  -2  -7 3852.24 174.020   1
   4  -2  -7 4036.57 172.660   1
  -4   2   7 3893.20 160.350   1
   4   2  -7 3629.27 161.870   1
  -4  -2   7 4062.18 186.100   1
  -4  -2   7 3761.02 182.020   1
  -4  -2   7 3761.76 174.140   1
   4   2  -7 4230.75 170.640   1
   4   2  -7 3763.51 171.170   1
  -4   2  -4 64142.4 914.560   1
  -4  -2  -4 64817.4 879.610   1
  -4  -2  -4 62302.8 910.910   1
   4   2   4 61022.1 862.460   1
   4  -2   4 61361.6 915.490   1
  -4   2  -4 63292.7 880.680   1
   4   2   4 64367.7 880.770   1
   4   2   4 64186.8 912.470   1
  -4  -2  -4 65540.3 941.660   1
   4   0   8 2443.97 154.780   1
  -4   0  -8 2453.09 129.740   1
   4   0   8 2409.57 141.610   1
  -4   0  -8 2432.46 143.560   1
  -4   0  -8 2270.59 127.070   1
   7   1   2 3908.91 159.730   1
  -7   1  -2 4055.42 168.060   1
   7   1   2 3877.45 161.730   1
   7   1   2 4033.04 209.060   1
   7  -1   2 3926.29 193.280   1
  -7   1  -2 3833.51 175.220   1
  -7  -1  -2 3981.12 190.320   1
  -7  -1  -2 4024.44 156.870   1
  -7  -1  -2 3619.67 159.350   1
  -5   1  -6 3272.46 159.710   1
  -5  -1  -6 3071.52 163.310   1
   5   1   6 3241.02 145.510   1
   5  -1   6 3127.91 174.670   1
   5   1   6 2997.05 151.400   1
  -5   1  -6 3048.67 151.230   1
  -5  -1  -6 3230.01 144.260   1
  -5   1  -6 3229.56 168.630   1
  -5  -1  -6 3120.21 160.550   1
   2  -2  -8 9478.65 316.680   1
  -2   2   8 9301.68 284.370   1
   2  -2  -8 9392.34 272.540   1
  -2   2   8 7898.35 263.760   1
   2  -2  -8 8619.30 265.240   1
   2   2  -8 8430.07 270.810   1
  -2  -2   8 9042.86 301.280   1
   2   2  -8 9215.95 278.460   1
   2   2  -8 8647.43 263.430   1
  -2  -2   8 8981.33 282.670   1
  -6   0  10 8252.72 274.380   1
   6   0 -10 8302.83 238.650   1
  -6   0  10 9047.99 280.770   1
   6   0 -10 8109.64 262.420   1
  -6  -2   2 1821.02 120.630   1
   6   2  -2 1899.07 113.740   1
  -6  -2   2 1736.91 105.460   1
  -6  -2   2 1878.45 122.600   1
   6   2  -2 1827.53 127.640   1
   6   2  -2 1868.29 117.030   1
  -6   2   2 1873.39 116.450   1
   6  -2  -2 1909.11 120.000   1
  -6   2   2 1765.89 111.690   1
   6  -2  -2 1883.98 127.390   1
  -6  -2   3 21182.2 433.210   1
   6   2  -3 20712.3 446.980   1
   6   2  -3 21877.5 412.270   1
  -6  -2   3 21168.7 460.650   1
  -6  -2   3 21439.2 426.510   1
   6   2  -3 20933.7 406.420   1
  -6   2   3 21708.1 445.670   1
   6  -2  -3 20810.3 431.680   1
  -6   2   3 21862.9 415.490   1
   6  -2  -3 21471.5 428.480   1
   0   0 -11 41.2200 47.2800   1
   0   0  11 -35.060 51.7300   1
  -6  -2   1 6707.09 230.900   1
   6   2  -1 6530.99 222.890   1
  -6  -2   1 6906.30 238.370   1
  -6  -2   1 6657.00 230.020   1
   6   2  -1 6522.17 219.400   1
   6   2  -1 6787.15 256.190   1
  -6   2   1 6673.48 227.560   1
   6  -2  -1 6579.41 240.410   1
   6  -2  -1 6352.30 212.400   1
  -6   2   1 6735.28 213.500   1
  -8   0   7 11.8900 52.3700   1
  -5  -1  10 6946.97 226.010   1
   5  -1 -10 6325.45 198.680   1
  -5   1  10 6842.15 234.300   1
  -5  -1  10 6788.04 238.490   1
   5   1 -10 6424.00 241.980   1
  -5  -1  10 6566.46 238.000   1
  -5   1  10 6788.48 227.980   1
   8   0   1 -23.130 45.4300   1
  -8   0  -1 13.8800 36.6900   1
   8   0   1 3.28000 27.8700   1
  -2   0 -10 176.520 55.5300   1
   2   0  10 190.430 59.4700   1
  -2   0 -10 192.610 45.8200   1
  -2   0 -10 225.020 63.0100   1
   2   0  10 158.510 52.5600   1
  -2   0 -10 175.800 52.0600   1
   2   0  10 121.810 29.3000   1
   6   2  -4 4210.07 165.940   1
   6  -2  -4 4121.51 181.710   1
  -6   2   4 4281.40 173.440   1
   6   2  -4 3861.98 187.370   1
  -6  -2   4 4234.60 183.960   1
   6  -2  -4 4116.15 173.100   1
   6   2  -4 4008.21 171.650   1
  -6   2   4 4263.46 176.980   1
  -6  -2   4 3997.88 179.990   1
  -6  -2   4 3843.32 190.730   1
   0   2   8 1092.20 93.6500   1
   0   2   8 967.560 90.3900   1
   0  -2  -8 1035.17 100.480   1
   0   2   8 940.850 98.1100   1
   0  -2  -8 925.110 97.2300   1
   0   2  -8 1017.97 104.100   1
   0   2  -8 1100.25 96.9000   1
   0   2  -8 1122.37 93.5900   1
   0   2  -8 1108.51 97.1500   1
   0  -2   8 1066.38 91.3700   1
   1   1  10 2580.50 145.450   1
  -1   1 -10 2670.42 148.030   1
   1  -1  10 2524.53 140.030   1
  -1  -1 -10 2940.58 164.680   1
  -1   1 -10 2661.97 153.870   1
  -1  -1 -10 2697.53 153.160   1
   1  -1  10 2816.21 150.870   1
   1   1  10 2851.25 153.230   1
  -1   1 -10 2872.22 144.750   1
   1   1  10 2578.84 148.180   1
  -1   1 -10 2732.60 140.020   1
  -1  -1 -10 2843.11 146.920   1
  -1  -1 -10 2659.36 161.790   1
  -7  -1   8 48.9400 53.0800   1
   7  -1  -8 6.44000 42.3800   1
   7   1  -8 57.6800 46.0000   1
  -7  -1   8 30.0500 35.4100   1
  -7   1   8 75.7100 38.2200   1
  -7   1   8 56.0600 38.2100   1
   6   2   0 18044.0 368.320   1
  -6  -2   0 18296.1 405.720   1
   6   2   0 17991.0 375.360   1
  -6  -2   0 17511.3 415.460   1
  -6  -2   0 18285.4 380.050   1
   6  -2   0 17690.6 428.140   1
  -6   2   0 18138.5 384.690   1
   6  -2   0 17624.6 406.330   1
  -6   2   0 18194.6 383.670   1
  -2  -2  -7 2780.62 153.950   1
  -2  -2  -7 2745.78 164.700   1
  -2  -2  -7 2841.15 150.850   1
   2   2   7 2700.31 143.270   1
   2   2   7 2890.66 145.560   1
   2   2   7 2722.94 153.340   1
   2  -2   7 2804.90 154.110   1
  -2   2  -7 3119.61 172.930   1
  -2   2  -7 2761.14 157.680   1
  -2   2  -7 2963.51 146.550   1
  -6   2   5 345.670 57.1500   1
  -6  -2   5 352.970 65.4500   1
  -6  -2   5 403.720 59.8800   1
   6  -2  -5 350.350 53.3300   1
   6   2  -5 372.690 50.5000   1
   6   2  -5 311.530 56.8300   1
  -6  -2   5 428.310 57.6900   1
   6  -2  -5 358.940 63.5900   1
  -6   2   5 330.360 53.8800   1
   6   2  -5 324.680 54.0200   1
  -3   1  11 7167.05 240.720   1
  -3  -1  11 7302.58 245.000   1
   3  -1 -11 6952.73 253.760   1
   3   1 -11 6680.61 227.510   1
  -3  -1  11 6866.42 245.800   1
  -3   1  11 7401.03 260.070   1
   3   1 -11 6987.04 237.290   1
   3  -1 -11 7032.88 231.390   1
   3  -1 -11 7157.31 256.070   1
  -3  -1  11 7479.33 260.570   1
  -7   1  -3 3187.72 146.930   1
  -7  -1  -3 2884.69 145.420   1
   7   1   3 3149.15 133.390   1
   7  -1   3 2803.07 139.880   1
   7   1   3 2988.55 151.090   1
  -7  -1  -3 2854.40 149.270   1
   7  -1   3 2905.38 162.750   1
  -7  -1  -3 3002.60 171.220   1
  -7   1  -3 2939.27 147.520   1
  -7  -1  -3 3212.60 135.820   1
  -6   0  -6 1098.17 100.630   1
   6   0   6 1046.54 94.0000   1
  -6   0  -6 1086.20 84.4200   1
  -6   0  -6 1128.12 105.860   1
  -6   0  -6 1082.76 81.0000   1
  -4   2   8 423.600 52.2100   1
   4  -2  -8 374.810 76.3700   1
  -4   2   8 401.280 69.6900   1
   4  -2  -8 447.410 61.1300   1
   4  -2  -8 400.330 57.6400   1
  -4  -2   8 433.680 62.2500   1
   4   2  -8 360.450 47.4000   1
  -4  -2   8 395.130 57.2400   1
  -4  -2   8 386.570 65.5900   1
   4   2  -8 423.390 66.3900   1
  -4  -2  -5 410.190 66.4300   1
  -4   2  -5 395.810 63.2300   1
   4   2   5 319.010 52.0400   1
   4   2   5 320.950 62.5400   1
  -4   2  -5 311.120 64.6300   1
  -4  -2  -5 287.660 54.1500   1
  -4  -2  -5 376.210 52.4400   1
   4   2   5 412.310 67.4500   1
  -4   2  -5 341.910 58.7500   1
   4  -2   5 378.560 59.0200   1
   1   1 -11 20776.6 440.040   1
   1  -1 -11 21202.4 452.100   1
  -1  -1  11 20408.9 492.990   1
  -1   1  11 20231.6 480.040   1
   1   1 -11 19762.8 413.790   1
   1  -1 -11 20701.7 425.480   1
  -1   1  11 20685.3 439.090   1
  -1   1  11 21316.8 475.720   1
   1   1 -11 20550.2 451.050   1
  -1  -1  11 21117.8 460.130   1
  -1   1  11 20958.7 443.490   1
   1  -1 -11 19692.6 431.630   1
  -6  -2  -1 10863.6 289.320   1
  -6  -2  -1 9466.72 302.750   1
   6   2   1 10221.8 285.920   1
   6   2   1 10351.5 263.550   1
  -6  -2  -1 10210.2 301.700   1
  -6  -2  -1 10832.3 319.470   1
   6  -2   1 9618.38 289.170   1
  -6   2  -1 10151.0 280.830   1
  -6   2  -1 10315.8 279.670   1
   6  -2   1 10079.2 296.170   1
  -8   0   8 4691.35 182.000   1
   8   0  -8 4583.22 174.580   1
  -8   0   8 4708.83 217.490   1
   8   0  -8 4358.92 195.710   1
  -8   0  -2 312.220 64.5800   1
  -8   0  -2 267.160 47.6000   1
   8   0   2 305.730 54.2200   1
  -8   0  -2 254.120 47.0200   1
  -3   1  -9 11369.2 349.060   1
   3   1   9 11318.0 303.800   1
   3  -1   9 10897.9 290.040   1
   3  -1   9 10978.4 307.180   1
  -3   1  -9 10811.5 263.170   1
   3   1   9 10215.0 272.610   1
  -3  -1  -9 11692.8 325.200   1
  -3  -1  -9 10865.0 319.220   1
   3   1   9 11468.7 337.820   1
  -3   1  -9 11224.0 313.080   1
  -3  -1  -9 11497.0 293.840   1
   2   0 -12 18382.9 425.000   1
  -2   0  12 16619.8 419.460   1
   2   0 -12 18636.4 409.110   1
  -2   0  12 17646.4 413.570   1
   2   0 -12 17468.6 417.430   1
  -2   0  12 17776.9 419.420   1
  -6  -2   6 471.080 62.7100   1
   6  -2  -6 505.630 58.3700   1
  -6   2   6 594.160 65.6300   1
   6   2  -6 581.710 68.6100   1
  -6  -2   6 566.540 75.4300   1
  -6   2   6 530.750 73.1200   1
  -6  -2   6 524.610 63.3000   1
   6   2  -6 485.430 65.2800   1
   6   2  -6 518.480 55.0200   1
  -2   2   9 2675.39 150.730   1
   2  -2  -9 2833.35 135.300   1
  -2   2   9 2769.55 150.570   1
   2  -2  -9 2484.12 140.150   1
   2  -2  -9 2525.57 137.080   1
   2   2  -9 2755.18 145.140   1
   2   2  -9 2444.43 140.270   1
  -2  -2   9 2660.25 153.380   1
   2   2  -9 2671.25 141.020   1
  -2  -2   9 2540.78 153.950   1
  -5  -1  -7 6931.26 220.690   1
   5   1   7 6768.20 298.460   1
  -5   1  -7 6640.72 252.250   1
  -5  -1  -7 6623.86 238.680   1
  -5   1  -7 6688.15 249.320   1
  -5   1  -7 6604.20 229.730   1
   5   1   7 6848.59 246.350   1
   5  -1   7 6586.09 257.500   1
   5   1   7 6855.18 213.390   1
  -5  -1  -7 6693.29 243.450   1
  -6   0  11 -8.5800 48.1600   1
   6   0 -11 25.3500 42.2800   1
   7   1  -9 596.460 69.5000   1
   7  -1  -9 517.300 63.8300   1
   7  -1  -9 682.260 69.4100   1
  -7   1   9 720.870 82.7800   1
  -7   1   9 608.870 64.5700   1
  -7  -1   9 676.640 78.4000   1
   7   1  -9 608.850 64.4000   1
  -7  -1   9 591.970 68.4500   1
  -7  -1   9 652.060 62.6000   1
  -4   0  12 4490.94 192.870   1
   4   0 -12 3955.36 179.300   1
  -4   0  12 4489.42 200.380   1
   4   0 -12 4311.02 174.840   1
   4   0 -12 4481.37 213.070   1
   1  -3   0 643.190 72.3000   1
   1   3   0 436.150 66.6800   1
   1  -3   0 625.600 88.3200   1
   1   3   0 567.100 68.2300   1
  -1   3   0 558.570 83.2300   1
  -1   3   0 504.070 66.3300   1
  -1  -3   0 541.840 66.8300   1
  -1   3   0 553.830 67.3500   1
   1   3   0 568.360 68.0800   1
   1   3   0 612.170 70.2900   1
   1   3   0 521.260 67.4800   1
   1   3  -1 1376.06 105.400   1
  -1   3   1 1272.06 99.4300   1
  -1  -3   1 1373.07 110.930   1
   1   3  -1 1218.63 103.460   1
   1  -3  -1 1346.16 106.520   1
  -1   3   1 1406.70 105.430   1
   1   3  -1 1394.28 104.620   1
  -1   3   1 1364.79 110.020   1
   1   3  -1 1409.22 105.730   1
  -1   3   1 1352.49 103.010   1
   1  -3  -1 1217.23 104.630   1
  -1  -3   1 1420.89 120.020   1
   4   0   9 -0.1700 28.4600   1
   6   2   2 1636.80 103.570   1
  -6  -2  -2 1782.44 114.750   1
   6   2   2 1704.59 104.780   1
  -6  -2  -2 1747.48 124.370   1
  -6  -2  -2 1593.31 116.830   1
  -6  -2  -2 1534.88 122.900   1
  -6   2  -2 1652.17 106.680   1
   6  -2   2 1672.24 116.330   1
  -6   2  -2 1658.75 111.620   1
   6  -2   2 1504.89 107.490   1
  -1   3  -1 1058.16 93.6000   1
  -1  -3  -1 1046.50 90.0800   1
  -1   3  -1 1200.69 97.1200   1
   1   3   1 1175.02 93.2700   1
   1   3   1 1202.83 105.370   1
   1  -3   1 1115.29 93.7600   1
  -1   3  -1 1221.56 105.380   1
   1   3   1 1191.49 103.200   1
   1   3   1 1004.40 100.350   1
   1  -3   1 1019.11 96.8800   1
   1   3   1 1220.34 99.3400   1
  -5  -1  11 1124.96 92.1300   1
   5   1 -11 1000.79 86.0700   1
   5  -1 -11 856.580 80.1500   1
  -5  -1  11 897.000 87.2700   1
  -5   1  11 1003.70 94.9700   1
   5  -1 -11 1075.16 96.8100   1
   5  -1 -11 1070.08 100.700   1
   5   1 -11 985.680 81.4700   1
  -5   1  11 1101.13 87.8700   1
  -5  -1  11 992.110 100.570   1
   1   3  -2 12981.2 325.160   1
  -1   3   2 12780.7 329.940   1
   1  -3  -2 13189.9 359.160   1
  -1   3   2 12530.7 329.350   1
   1   3  -2 11834.8 347.610   1
   1  -3  -2 12496.2 356.810   1
   1   3  -2 12747.3 363.840   1
  -1   3   2 12386.9 344.540   1
  -1   3   2 13151.0 357.110   1
   1   3  -2 13345.4 344.770   1
  -7  -1  -4 1698.71 98.5600   1
   7   1   4 1643.34 95.9200   1
  -7  -1  -4 1635.30 117.520   1
   7  -1   4 1601.68 122.760   1
  -7  -1  -4 1580.39 102.580   1
  -7   1  -4 1478.58 104.000   1
   7   1   4 1669.95 107.740   1
   7  -1   4 1704.59 126.460   1
  -7   1  -4 1750.07 115.170   1
  -7  -1  -4 1687.57 111.530   1
  -7  -1  -4 1713.60 119.310   1
   0   2  -9 11349.6 321.080   1
   0   2  -9 11054.6 326.320   1
   0  -2  -9 11204.5 380.760   1
   0   2   9 10846.8 333.130   1
   0  -2   9 10498.9 300.910   1
   0   2   9 11297.8 311.630   1
   0  -2  -9 11254.9 321.430   1
   0   2  -9 11777.0 343.250   1
   0  -2  -9 11132.5 364.250   1
   0   2  -9 12254.8 316.040   1
   0   2   9 11956.3 319.880   1
  -8   0   9 -28.070 42.5200   1
  -8   0   9 -13.490 47.7000   1
  -6  -2   7 22752.1 498.710   1
  -6   2   7 23323.3 393.000   1
   6   2  -7 21508.0 414.260   1
  -6  -2   7 21958.5 433.140   1
   6   2  -7 22150.1 407.450   1
  -6   2   7 22265.2 417.080   1
  -6  -2   7 23174.7 477.670   1
   6  -2  -7 21802.5 480.360   1
   6  -2  -7 22013.9 407.800   1
   6   2  -7 23765.2 394.210   1
   8   0   3 44.4200 43.1700   1
  -8   0  -3 -0.6500 37.4000   1
  -8   0  -3 16.6500 28.4900   1
   1   3   2 115.380 40.6600   1
   1   3   2 63.8300 34.5200   1
  -1  -3  -2 63.3500 39.7700   1
  -1   3  -2 94.1600 36.4500   1
  -1   3  -2 96.5600 41.1400   1
   1   3   2 113.530 40.8800   1
   1  -3   2 123.670 60.0300   1
   1   3   2 76.4800 43.4400   1
   4  -2  -9 115.390 65.3400   1
  -4   2   9 155.290 40.7300   1
   4   2  -9 111.060 44.4900   1
  -4  -2   9 130.650 49.0100   1
  -4  -2   9 118.420 37.0900   1
   4  -2  -9 133.590 32.8600   1
   4   2  -9 141.600 35.6700   1
   4   2  -9 132.270 44.1100   1
   4  -2  -9 115.240 48.0500   1
  -4  -2   9 107.300 45.0900   1
  -4   2   9 195.980 59.9100   1
   4  -2  -9 98.5300 32.3500   1
   4   2   6 975.150 85.7500   1
   4   2   6 906.580 91.0400   1
  -4   2  -6 869.700 83.3800   1
  -4   2  -6 960.480 88.1600   1
   4   2   6 922.300 86.5300   1
  -4   2  -6 809.950 75.5200   1
   4  -2   6 794.570 78.8900   1
  -4  -2  -6 864.270 83.6600   1
  -4  -2  -6 804.350 83.7800   1
  -4  -2  -6 912.900 74.5900   1
  -2  -2  -8 5164.75 215.360   1
  -2   2  -8 5157.39 208.410   1
   2   2   8 5261.33 208.440   1
   2  -2   8 5157.23 199.920   1
   2   2   8 4670.31 190.630   1
  -2  -2  -8 5308.02 214.790   1
   2   2   8 4951.62 208.320   1
  -2  -2  -8 5397.33 192.550   1
  -2   2  -8 5359.26 192.220   1
  -2  -2  -8 4879.89 247.980   1
  -1   3   3 2088.45 139.830   1
  -1   3   3 2278.82 137.320   1
   1   3  -3 2263.13 142.010   1
   1   3  -3 2285.51 125.250   1
  -1   3   3 1988.98 127.520   1
   1  -3  -3 2256.52 134.920   1
  -1   3   3 2238.77 129.220   1
   1  -3  -3 2319.64 146.850   1
   1   3  -3 2222.35 146.520   1
   0   0 -12 4511.73 188.530   1
   0   0  12 4700.19 185.210   1
   0   0 -12 4815.90 202.680   1
   0   0  12 5091.32 215.870   1
   0   0 -12 4432.14 195.150   1
  -2   0 -11 27.5800 37.2600   1
   2   0  11 42.3700 53.8100   1
   6   0   7 29.9500 39.2300   1
  -6   0  -7 -10.620 41.5200   1
  -6   0  -7 -14.480 39.4900   1
  -6   0  -7 -6.3300 48.0400   1
   1   1  11 23006.2 430.770   1
  -1   1 -11 23409.5 467.770   1
  -1  -1 -11 22899.8 470.390   1
  -1  -1 -11 23408.6 436.370   1
  -1   1 -11 23823.4 469.190   1
  -1   1 -11 24488.6 495.370   1
   1   1  11 24514.0 457.950   1
   1  -1  11 23443.5 445.130   1
  -1   1 -11 23018.6 487.700   1
  -1  -1 -11 24055.5 484.040   1
  -6   2  -3 50318.9 648.370   1
   6  -2   3 49164.4 729.910   1
   6   2   3 49053.3 627.080   1
  -6  -2  -3 47676.3 713.390   1
  -6   2  -3 48776.4 667.260   1
  -6  -2  -3 48504.4 699.830   1
  -6  -2  -3 51007.7 719.260   1
   6   2   3 49428.3 658.110   1
  -6  -2  -3 52426.4 677.960   1
   6  -2   3 47540.1 662.110   1
   3  -1 -12 2777.23 158.470   1
   3   1 -12 3180.36 168.230   1
  -3  -1  12 3559.00 176.990   1
   3   1 -12 3277.15 160.230   1
   3  -1 -12 3396.48 150.220   1
  -3   1  12 3635.63 171.000   1
  -3  -1  12 3637.27 169.070   1
  -3   1  12 3793.17 178.650   1
   1   3   3 22530.3 442.310   1
   1   3   3 22965.5 446.370   1
  -1   3  -3 23040.7 418.250   1
  -1  -3  -3 22891.1 443.140   1
   1   3   3 22822.9 442.430   1
   1   3   3 21790.0 416.710   1
   1  -3   3 23251.0 483.510   1
  -1   3  -3 22484.1 484.980   1
   1   3   3 21146.5 463.240   1
  -9  -1   3 825.250 78.7300   1
   9  -1  -3 782.640 76.9600   1
  -9  -1   3 952.210 82.0800   1
  -9   1   3 927.510 74.5900   1
   9   1  -3 918.990 75.6500   1
   9   1  -3 892.870 88.7300   1
   9  -1  -3 880.320 94.5200   1
  -9  -1   3 907.420 80.8000   1
  -9   1   3 946.210 87.5700   1
  -9  -1   4 161.690 43.8400   1
  -9   1   4 129.340 44.6600   1
   9   1  -4 89.4900 38.6800   1
  -9   1   4 96.9500 44.8700   1
   9  -1  -4 125.910 41.6500   1
  -9  -1   4 126.140 52.0100   1
  -9  -1   4 112.190 37.7000   1
   9  -1  -4 106.500 36.6500   1
   9   1  -4 131.430 37.3500   1
   1  -3  -4 1503.48 115.340   1
   1   3  -4 1524.70 106.020   1
   1   3  -4 1532.43 120.120   1
  -1   3   4 1418.98 115.480   1
  -1   3   4 1433.63 112.770   1
   1   3  -4 1422.89 110.050   1
  -1   3   4 1422.98 108.930   1
  -1   3   4 1487.69 109.760   1
  -7   1  10 33381.3 538.770   1
  -7  -1  10 31774.7 514.740   1
   7   1 -10 30309.5 504.230   1
  -7  -1  10 33136.6 494.580   1
  -7  -1  10 32453.7 567.690   1
   7  -1 -10 30809.5 478.980   1
  -7   1  10 32872.6 497.530   1
   7   1 -10 30176.6 486.630   1
  -3  -3   1 3407.07 183.200   1
   3   3  -1 3588.63 170.720   1
   3  -3  -1 3476.47 162.440   1
  -3  -3   1 3614.85 182.680   1
   3  -3  -1 3456.89 157.500   1
  -3   3   1 3557.05 165.030   1
  -3  -3   1 3525.11 176.390   1
  -3   3   1 3499.19 160.910   1
   3  -3  -1 3630.91 183.860   1
   3   3  -1 3332.19 175.930   1
   3   3  -1 3602.67 164.500   1
  -3  -3   1 3664.33 176.440   1
  -3  -3   2 965.320 92.9100   1
   3  -3  -2 889.220 83.4500   1
  -3   3   2 968.770 80.8500   1
  -3  -3   2 931.160 89.9300   1
   3  -3  -2 868.320 81.6300   1
  -3   3   2 966.710 86.2100   1
  -3  -3   2 944.770 95.7200   1
  -3  -3   2 904.670 87.4100   1
   3   3  -2 745.980 74.6800   1
   3   3  -2 996.540 92.3900   1
   3   3  -2 923.580 99.8100   1
   3  -3  -2 1016.14 101.230   1
  -9   1   2 27539.1 443.210   1
  -9   1   2 27377.0 463.570   1
   9  -1  -2 26038.7 505.490   1
   9  -1  -2 26421.6 475.590   1
  -9  -1   2 26462.0 468.960   1
  -9  -1   2 26971.4 429.440   1
   9   1  -2 26343.4 459.750   1
  -9   1   2 28303.1 440.380   1
   9   1  -2 25732.7 471.290   1
   9   1  -2 26382.2 496.320   1
  -9  -1   2 27767.5 493.610   1
   3  -3   0 776.070 75.8200   1
  -3   3   0 760.000 75.2400   1
   3  -3   0 821.980 86.5400   1
  -3   3   0 810.270 84.9300   1
  -3  -3   0 833.920 92.0300   1
   3   3   0 848.170 80.8500   1
  -3  -3   0 732.240 78.7200   1
  -3  -3   0 849.940 86.2000   1
   3   3   0 896.880 84.1300   1
   3   3   0 650.480 79.8200   1
  -3  -3   0 693.090 79.5200   1
   9   1  -5 1082.56 84.3100   1
  -9  -1   5 1205.21 86.4300   1
  -9  -1   5 1150.56 88.8900   1
  -9   1   5 1132.12 81.3000   1
   9  -1  -5 1221.91 91.0600   1
  -9   1   5 1204.06 97.3200   1
  -9  -1   5 1159.90 90.8600   1
   9   1  -5 1124.60 101.930   1
   9  -1  -5 1164.49 105.620   1
  -1   1  12 13432.3 398.030   1
  -1   1  12 13402.4 371.020   1
  -1  -1  12 14063.5 351.540   1
  -1  -1  12 13056.0 383.710   1
   1   1 -12 13595.5 340.640   1
   1  -1 -12 13983.3 340.520   1
   1   1 -12 13579.2 324.260   1
  -1   1  12 14640.0 349.570   1
  -1   1  12 14375.2 361.620   1
   1   1 -12 13221.0 351.960   1
   1  -1 -12 14689.7 338.590   1
  -2  -2  10 9624.81 276.120   1
   2   2 -10 9741.88 281.070   1
   2   2 -10 9250.54 252.630   1
   2  -2 -10 9684.53 269.430   1
  -2   2  10 10024.3 280.150   1
   2   2 -10 10089.9 274.320   1
  -2   2  10 10299.5 300.880   1
  -2  -2  10 10191.1 324.840   1
  -2   2  10 9793.79 294.430   1
   2   2 -10 8987.53 278.050   1
   2  -2 -10 10476.8 267.940   1
   2  -2 -10 9126.98 271.360   1
   6   2  -8 331.080 44.1800   1
  -6   2   8 345.380 56.5800   1
  -6  -2   8 330.320 58.2300   1
   6  -2  -8 301.220 51.4600   1
  -6  -2   8 313.560 59.6600   1
   6   2  -8 336.470 51.9700   1
  -6   2   8 308.240 49.4000   1
   6   2  -8 293.130 58.1100   1
   6  -2  -8 372.660 55.5800   1
  -6  -2   8 387.470 76.4600   1
  -3  -3   3 1381.05 117.170   1
   3   3  -3 1507.93 105.870   1
   3  -3  -3 1505.88 105.750   1
   3   3  -3 1562.47 113.690   1
  -3  -3   3 1717.52 122.360   1
   3  -3  -3 1481.86 117.690   1
   3  -3  -3 1560.83 118.500   1
   3   3  -3 1382.35 121.980   1
  -3  -3   3 1482.69 111.280   1
  -3   3   3 1599.30 117.200   1
  -3  -3   3 1577.03 112.350   1
  -3   3   3 1566.52 110.070   1
  -6   0  12 68476.2 772.700   1
   6   0 -12 63957.5 688.540   1
   3  -1  10 136.300 52.5900   1
   3   1  10 107.490 56.1400   1
  -3   1 -10 108.470 52.1800   1
  -3  -1 -10 155.150 49.8500   1
  -3  -1 -10 133.310 37.8100   1
  -3   1 -10 131.980 41.7700   1
   3   1  10 126.620 44.5900   1
   3  -1  10 130.140 42.4100   1
  -3   1 -10 123.360 29.0500   1
   3   1  10 101.540 34.7500   1
  -3  -1 -10 136.030 52.8700   1
   8   0 -10 19106.8 416.440   1
  -8   0  10 21500.9 430.340   1
   8   0 -10 18993.2 370.280   1
  -8   0  10 21024.3 429.010   1
  -5  -1  -8 195.130 49.5100   1
  -5   1  -8 137.680 63.2200   1
   5   1   8 231.640 69.6200   1
  -5  -1  -8 198.170 53.7400   1
   5   1   8 214.460 41.0900   1
   5  -1   8 146.170 43.1400   1
   5   1   8 159.780 45.0900   1
  -5   1  -8 161.670 44.9000   1
  -5   1  -8 180.500 43.8800   1
  -3  -3  -1 2410.29 142.770   1
   3   3   1 2745.31 140.230   1
   3  -3   1 2649.82 146.270   1
   3  -3   1 2613.27 154.940   1
  -3   3  -1 2633.28 131.780   1
  -3  -3  -1 2551.93 148.980   1
  -3  -3  -1 2650.43 154.440   1
   3   3   1 2565.16 131.150   1
  -3  -3  -1 2838.69 177.430   1
  -3   3  -1 2677.74 143.630   1
  -7   1  -5 1339.02 97.3900   1
   7   1   5 1313.82 82.4100   1
   7   1   5 1242.32 93.6500   1
  -7  -1  -5 1322.08 98.2700   1
  -7  -1  -5 1333.95 108.390   1
   7  -1   5 1124.42 104.380   1
  -7   1  -5 1383.99 110.470   1
  -7  -1  -5 1277.14 99.5500   1
  -7   1  -5 1267.10 99.8700   1
  -7  -1  -5 1462.70 110.690   1
   9  -1  -1 80.4900 47.3400   1
   9   1  -1 75.7100 57.7700   1
   9   1  -1 120.940 45.6400   1
  -9  -1   1 96.5800 41.6200   1
  -9   1   1 135.420 40.0300   1
   9  -1  -1 129.880 38.4300   1
  -9  -1   1 97.5500 33.7400   1
  -9   1   1 129.330 52.7300   1
  -9  -1   1 74.3600 40.9500   1
  -8   0  -4 32.6800 23.7500   1
   8   0   4 29.3100 42.2600   1
  -8   0  -4 16.0400 31.5200   1
  -8   0  -4 1.59000 55.9100   1
  -9   1   6 1588.72 105.770   1
  -9  -1   6 1620.55 110.790   1
  -9  -1   6 1468.73 98.2000   1
   9  -1  -6 1370.32 101.590   1
   9   1  -6 1488.98 123.700   1
  -9  -1   6 1472.71 102.270   1
  -9   1   6 1573.58 100.350   1
   9   1  -6 1417.96 97.8800   1
   9  -1  -6 1545.09 106.270   1
   1  -3   4 912.570 94.2000   1
  -1   3  -4 980.630 90.2100   1
   1   3   4 907.100 86.4400   1
  -1  -3  -4 942.960 89.4000   1
   1   3   4 926.450 87.3100   1
   1   3   4 902.540 88.4100   1
   1   3   4 790.350 88.8100   1
   1   3   4 957.530 84.7600   1
  -1   3  -4 943.560 98.7700   1
   2   0 -13 27.4200 42.9600   1
   2   0 -13 9.68000 42.2000   1
   2   0 -13 31.9800 52.1700   1
   1  -3  -5 9126.38 266.210   1
  -1   3   5 8924.79 261.810   1
   1   3  -5 9433.10 274.430   1
   1   3  -5 9072.80 297.290   1
  -1   3   5 8809.32 282.830   1
  -1   3   5 9660.66 290.570   1
   1   3  -5 9876.05 294.180   1
  -1   3   5 9778.61 293.630   1
   3  -3  -4 23716.1 468.550   1
  -3   3   4 24093.8 448.810   1
  -3  -3   4 24429.1 487.970   1
  -3   3   4 23778.2 443.860   1
   3   3  -4 23495.0 444.560   1
  -3  -3   4 21267.0 596.900   1
   3   3  -4 23462.1 441.320   1
   3   3  -4 23009.0 497.770   1
   3  -3  -4 24107.6 476.120   1
  -3  -3   4 22889.5 480.080   1
   3  -3  -4 23525.6 448.610   1
  -4   0  13 27.7900 52.8000   1
   4   0 -13 0.38000 42.5600   1
   4   0 -13 -12.060 38.0000   1
  -5  -1  12 2837.44 147.230   1
   5   1 -12 2507.30 147.370   1
  -5  -1  12 2788.74 149.250   1
  -5   1  12 2709.10 151.760   1
   5  -1 -12 2832.43 163.350   1
   5  -1 -12 2639.96 129.960   1
  -5   1  12 2908.98 146.450   1
   5   1 -12 2518.90 136.450   1
  -5  -1  12 2814.62 149.180   1
   4  -2 -10 941.930 95.3100   1
   4   2 -10 878.810 93.6500   1
   4  -2 -10 828.430 86.1600   1
  -4  -2  10 909.240 92.7700   1
   4  -2 -10 853.160 78.2900   1
  -4   2  10 914.650 78.7500   1
   4   2 -10 899.170 84.8700   1
  -4  -2  10 1022.15 94.7700   1
  -4   2  10 840.240 84.0100   1
  -4  -2  10 907.910 90.5300   1
   4   2 -10 935.680 75.4400   1
   4   2 -10 906.960 91.1600   1
  -6  -2  -4 3639.19 152.030   1
  -6  -2  -4 3227.24 162.690   1
   6   2   4 3639.21 162.950   1
   6  -2   4 3357.05 163.210   1
  -6   2  -4 3790.72 158.280   1
   6   2   4 3518.79 171.890   1
   6  -2   4 3596.86 178.380   1
  -6  -2  -4 3514.29 176.380   1
  -6  -2  -4 3297.61 166.110   1
  -6   2  -4 3438.36 158.220   1
  -4  -2  -7 13018.5 292.530   1
  -4   2  -7 12431.0 320.400   1
  -4  -2  -7 12369.0 370.050   1
  -4  -2  -7 12146.6 355.270   1
   4   2   7 11231.4 297.870   1
  -4   2  -7 12496.7 353.010   1
   4   2   7 12175.8 312.960   1
  -4   2  -7 12038.1 305.150   1
   4   2   7 12208.1 315.050   1
  -4   0 -10 14991.2 360.460   1
   4   0  10 13590.8 337.760   1
  -4   0 -10 14763.5 348.430   1
  -4   0 -10 13847.7 351.860   1
   4   0  10 14798.2 335.500   1
   3  -3   2 8156.79 280.740   1
  -3   3  -2 8397.85 262.790   1
  -3  -3  -2 8343.75 266.430   1
  -3  -3  -2 8273.77 282.430   1
   3   3   2 8239.84 249.640   1
   3  -3   2 7736.84 248.050   1
  -3   3  -2 8075.91 248.180   1
   3   3   2 8091.18 246.710   1
  -3  -3  -2 7274.00 258.100   1
   0  -2  10 2126.92 129.650   1
   0   2  10 2229.74 131.560   1
   0  -2 -10 1916.67 125.690   1
   0   2 -10 1806.06 124.500   1
   0  -2 -10 1959.98 139.330   1
   0   2 -10 2047.00 133.490   1
   0   2  10 2041.22 138.510   1
   0   2 -10 2028.14 132.920   1
   0  -2 -10 1949.60 127.630   1
   0   2  10 1734.08 134.810   1
  -9  -1   0 1388.36 103.080   1
  -9   1   0 1242.77 95.8400   1
  -9   1   0 1337.75 93.3600   1
   9   1   0 1355.35 97.3000   1
  -9  -1   0 1426.06 105.300   1
   9  -1   0 1167.65 98.9500   1
   9   1   0 1095.73 97.6300   1
   9   1  -7 10146.4 305.100   1
   9  -1  -7 10670.3 275.490   1
  -9   1   7 11324.5 287.320   1
  -9  -1   7 10864.1 285.350   1
  -9   1   7 11062.5 284.410   1
  -9  -1   7 11243.6 274.030   1
  -9  -1   7 10226.3 265.540   1
  -2  -2  -9 706.010 82.9500   1
  -2  -2  -9 744.760 83.8000   1
   2   2   9 809.050 86.2000   1
   2   2   9 702.650 78.4600   1
  -2   2  -9 749.100 75.4400   1
  -2  -2  -9 705.560 81.9900   1
  -2  -2  -9 691.860 81.4000   1
  -2   2  -9 754.840 80.8600   1
   2   2   9 801.730 79.7100   1
   2  -2   9 735.880 81.0500   1
  -6   2   9 3921.83 162.180   1
   6   2  -9 3514.36 155.400   1
  -6  -2   9 4038.75 174.720   1
  -6  -2   9 3545.15 172.390   1
   6   2  -9 3843.85 141.970   1
   6  -2  -9 3999.36 169.550   1
   6   2  -9 3798.59 181.960   1
  -6  -2   9 4061.97 178.730   1
  -6   2   9 4141.35 182.050   1
   6  -2  -9 3811.02 181.020   1
   3  -3  -5 4339.57 201.140   1
  -3  -3   5 3974.17 178.490   1
  -3   3   5 4128.16 185.350   1
  -3  -3   5 3987.30 189.970   1
   3   3  -5 4214.12 217.620   1
   3   3  -5 4030.94 190.040   1
  -3   3   5 4272.77 174.820   1
   3  -3  -5 4264.20 181.020   1
   3   3  -5 4300.79 185.700   1
   3  -3  -5 4157.76 179.900   1
  -3  -3   5 3833.28 196.980   1
  -3  -3   5 3971.93 187.680   1
  -6   0  -8 11625.0 321.060   1
  -6   0  -8 11116.5 291.630   1
   6   0   8 10791.5 285.180   1
  -6   0  -8 11880.9 297.330   1
 -10   0   4 2400.95 136.070   1
 -10   0   4 2325.42 125.290   1
  -7   1  11 7423.90 240.000   1
  -7  -1  11 7589.79 256.260   1
   7   1 -11 6682.56 238.060   1
  -7  -1  11 7456.47 249.690   1
  -7   1  11 7344.34 235.580   1
  -7  -1  11 7111.99 215.980   1
   7  -1 -11 6731.59 202.050   1
  -1   3  -5 2500.96 150.840   1
  -1   3  -5 2787.76 141.870   1
  -1  -3  -5 2743.08 146.070   1
   1   3   5 2717.97 151.330   1
   1   3   5 2622.28 141.580   1
   1   3   5 2995.77 159.020   1
   1  -3   5 2634.97 154.870   1
  -8  -2   3 6063.05 237.030   1
   8  -2  -3 6374.64 219.890   1
  -8  -2   3 6633.67 217.020   1
   8   2  -3 6320.60 198.750   1
   8  -2  -3 6465.53 242.430   1
  -8  -2   3 6715.10 240.430   1
  -8   2   3 6684.53 220.990   1
  -8   2   3 6728.48 213.160   1
   8   2  -3 6364.70 232.740   1
   8   2  -3 6878.32 197.460   1
 -10   0   3 22.6300 29.9900   1
 -10   0   3 48.3500 51.0000   1
 -10   0   5 -10.160 32.9000   1
   8   2  -4 19083.3 419.710   1
   8  -2  -4 19608.9 431.150   1
  -8  -2   4 19971.4 391.590   1
  -8   2   4 20803.0 404.100   1
  -8   2   4 19510.5 353.330   1
   8   2  -4 19065.1 360.860   1
  -8  -2   4 19815.0 387.370   1
  -8  -2   4 18542.6 395.570   1
   8   2  -4 20373.0 364.370   1
   8  -2  -4 18926.8 386.970   1
  -8   2   4 20626.4 390.260   1
   8   2  -2 8086.56 211.890   1
  -8   2   2 7686.41 232.040   1
   8   2  -2 7726.52 230.390   1
   8  -2  -2 7504.14 259.380   1
  -8   2   2 8125.92 250.410   1
   8   2  -2 7836.61 264.530   1
   8  -2  -2 7698.63 238.930   1
  -8  -2   2 8036.03 246.450   1
  -8  -2   2 8184.10 240.190   1
   3   3   3 3092.11 140.910   1
   3   3   3 3156.73 154.170   1
  -3  -3  -3 3246.46 177.760   1
  -3  -3  -3 2828.47 150.400   1
  -3   3  -3 3268.12 159.150   1
   3  -3   3 3066.90 179.500   1
  -3   3  -3 3044.22 145.310   1
   3  -3   3 2861.72 149.600   1
   3   3   3 2915.48 155.640   1
   1   3  -6 993.460 82.9700   1
   1   3  -6 1236.81 107.190   1
  -1   3   6 1224.28 102.580   1
  -1   3   6 1063.60 98.7100   1
   1   3  -6 1033.97 99.5200   1
  -1   3   6 1144.66 87.1900   1
   1  -3  -6 1144.41 95.3900   1
  -1   3   6 1031.44 92.6600   1
   9   1   1 504.860 68.2900   1
  -9   1  -1 717.180 72.3000   1
   9  -1   1 597.080 73.5100   1
  -9   1  -1 621.790 69.2100   1
  -9  -1  -1 640.990 62.3500   1
  -9  -1  -1 659.290 73.1800   1
 -10   0   2 12780.0 338.040   1
 -10   0   2 13656.7 297.690   1
   0   0  13 -15.230 53.4300   1
   0   0 -13 3.92000 44.6200   1
  -8   0  11 21.6900 36.5700   1
  -8   0  11 10.5100 46.4600   1
   8   0 -11 18.7100 26.1100   1
  -2   0 -12 183517. 1298.90   1
  -2   0 -12 180036. 1115.05   1
   8   2  -5 84.8100 42.4000   1
   8  -2  -5 104.670 43.6300   1
  -8  -2   5 151.440 56.6600   1
  -8  -2   5 120.000 54.0400   1
  -8   2   5 103.840 43.9400   1
   8   2  -5 103.490 32.8600   1
  -8   2   5 105.860 39.8400   1
  -8  -2   5 130.400 42.0200   1
   8  -2  -5 119.380 46.1800   1
   9  -1  -8 74454.0 670.680   1
   9  -1  -8 76235.8 735.540   1
  -9  -1   8 74716.4 680.480   1
  -9  -1   8 80496.5 790.540   1
  -9   1   8 80377.3 710.280   1
  -9  -1   8 80743.4 764.090   1
   8   2  -1 102.170 52.7900   1
  -8  -2   1 65.2100 37.2300   1
  -8   2   1 82.6200 43.6200   1
   8   2  -1 103.020 39.1600   1
   8  -2  -1 96.6500 38.0400   1
  -8   2   1 99.0500 48.5800   1
   8  -2  -1 120.990 36.8900   1
   8   2  -1 129.690 41.4100   1
  -8  -2   1 101.650 34.7200   1
  -1   1 -12 1838.24 117.260   1
   1   1  12 2062.89 127.030   1
  -1  -1 -12 1972.58 126.970   1
  -1  -1 -12 1869.53 116.160   1
  -1   1 -12 1939.90 133.070   1
   1   1  12 1812.85 127.340   1
  -1   1 -12 1808.55 128.990   1
   1  -1  12 1797.60 116.810   1
 -10   0   6 3796.20 172.980   1
 -10   0   6 3822.33 151.850   1
   8   0   5 -31.840 38.1000   1
  -8   0  -5 45.7400 54.6700   1
  -8   0  -5 -5.5800 42.5600   1
  -3  -1  13 2008.62 127.790   1
  -3   1  13 1828.84 123.350   1
   3   1 -13 1636.79 120.300   1
  -3  -1  13 1830.33 129.270   1
   3  -1 -13 1981.73 122.750   1
  -3   1  13 1907.80 126.050   1
  -7   1  -6 805.480 74.5800   1
   7   1   6 810.070 81.7600   1
   7   1   6 836.810 66.3800   1
  -7   1  -6 792.520 81.3500   1
  -7  -1  -6 926.450 98.3300   1
  -7  -1  -6 862.930 79.0200   1
  -7   1  -6 688.870 79.2200   1
  -7  -1  -6 818.300 87.4300   1
   2  -2 -11 557.250 70.8600   1
  -2   2  11 597.800 79.8700   1
   2   2 -11 608.840 75.1300   1
  -2  -2  11 518.050 64.9900   1
   2  -2 -11 486.230 74.7200   1
   2   2 -11 519.210 71.9200   1
   2   2 -11 586.040 64.3900   1
  -2   2  11 570.850 79.0300   1
  -2  -2  11 672.450 88.7200   1
   2  -2 -11 618.820 62.5800   1
  -2   2  11 591.870 73.9400   1
  -6   2  -5 484.870 64.5700   1
  -6   2  -5 461.060 60.2800   1
   6   2   5 597.480 63.0600   1
   6   2   5 439.520 63.2300   1
  -6  -2  -5 473.700 73.4100   1
  -6   2  -5 454.960 70.5500   1
  -6  -2  -5 518.530 58.5000   1
  -6  -2  -5 492.160 71.8300   1
 -10   0   1 -25.090 27.7600   1
   3   3  -6 3810.86 211.510   1
   3  -3  -6 3619.78 166.210   1
  -3  -3   6 3453.22 192.150   1
  -3   3   6 3869.23 172.330   1
   3   3  -6 3547.41 181.690   1
   3  -3  -6 3653.85 223.720   1
  -3   3   6 3867.10 163.560   1
   3   3  -6 3571.31 167.260   1
  -3  -3   6 3538.98 175.790   1
   3   3  -6 3864.65 171.450   1
   3  -3  -6 3349.39 183.910   1
   6   0 -13 17.3400 37.4700   1
  -6   0  13 -9.3200 45.2400   1
  -8   2   6 6665.36 223.540   1
   8  -2  -6 6056.42 231.820   1
   8   2  -6 6098.75 223.730   1
   8  -2  -6 6510.59 212.100   1
   8   2  -6 6761.17 196.210   1
  -8  -2   6 6026.96 217.710   1
  -8  -2   6 6512.35 227.270   1
   8   2  -6 6174.65 206.350   1
  -8   2   6 6565.52 199.090   1
  -8  -2   6 6607.12 219.290   1
  -8  -2   0 8690.53 246.070   1
   8   2   0 7753.30 222.560   1
   8   2   0 8294.77 232.630   1
   8  -2   0 7430.59 229.880   1
  -8   2   0 8333.57 235.170   1
   8   2   0 7794.66 230.720   1
   8   2   0 7831.48 286.520   1
   8  -2   0 7848.27 259.570   1
  -8  -2   0 8482.94 268.020   1
  -8   2   0 8121.73 238.060   1
  -5   1  -9 22917.1 412.330   1
  -5   1  -9 21595.1 475.120   1
   5   1   9 21893.2 418.140   1
  -5   1  -9 22026.6 372.460   1
  -5   1  -9 22215.9 467.240   1
   5   1   9 22823.4 400.280   1
  -5  -1  -9 20439.0 391.450   1
  -5  -1  -9 22136.3 439.370   1
   5   1   9 22478.0 464.180   1
 -10   0   7 9.67000 50.9500   1
 -10   0   7 -10.150 49.6500   1
   1   1 -13 7121.77 256.610   1
  -1  -1  13 7563.83 243.320   1
  -1   1  13 7038.67 237.730   1
   1  -1 -13 8127.37 237.560   1
   1   1 -13 7935.00 234.410   1
  -1   1  13 7767.97 258.350   1
   1  -1 -13 7974.29 263.290   1
  -1   1  13 7033.87 271.800   1
  -1  -1  13 6826.04 266.930   1
   3   3   4 400.020 50.8400   1
  -3  -3  -4 449.980 68.1900   1
   3   3   4 434.890 63.2400   1
   3  -3   4 417.310 64.1600   1
  -3   3  -4 460.250 57.9600   1
  -3  -3  -4 411.890 62.9600   1
   3   3   4 435.990 68.8500   1
  -3   3  -4 431.840 64.5600   1
  -3   3  -4 452.540 65.5200   1
   4   2 -11 686.810 62.1900   1
  -4  -2  11 699.690 89.2000   1
  -4   2  11 665.790 83.8900   1
  -4  -2  11 666.860 81.9100   1
  -4   2  11 754.690 78.5600   1
   4  -2 -11 794.320 77.9100   1
   4  -2 -11 671.350 84.3100   1
   4   2 -11 686.860 73.8000   1
  -4  -2  11 688.590 74.1200   1
  -5  -3   2 46139.3 698.300   1
   5   3  -2 45667.1 634.280   1
  -5  -3   2 45469.5 672.520   1
  -5   3   2 46393.4 651.650   1
   5  -3  -2 45516.4 652.360   1
  -5  -3   2 47245.5 681.810   1
   5  -3  -2 46178.5 695.560   1
   5   3  -2 46122.8 637.880   1
  -5   3   2 46118.6 603.650   1
  -4  -2  -8 30672.8 475.920   1
   4   2   8 29417.3 538.030   1
  -4   2  -8 30255.7 513.760   1
   4   2   8 29458.4 492.620   1
  -4  -2  -8 28200.9 536.670   1
  -4  -2  -8 29397.5 478.660   1
   4   2   8 29641.2 519.620   1
  -4   2  -8 28723.0 520.570   1
  -4  -2  -8 28388.7 557.930   1
  -4   2  -8 30103.3 547.620   1
   5  -3  -1 52678.5 761.390   1
  -5  -3   1 55171.8 675.820   1
  -5  -3   1 52670.5 740.520   1
  -5   3   1 52244.0 655.770   1
  -5  -3   1 54510.7 662.800   1
   5  -3  -1 52878.9 749.240   1
  -5   3   1 53964.9 662.860   1
   5   3  -1 53780.4 605.200   1
   3  -1  11 9285.74 270.510   1
   3   1  11 9087.48 263.420   1
  -3   1 -11 8967.88 282.290   1
  -3  -1 -11 8414.81 241.070   1
  -3   1 -11 9323.29 278.080   1
   3   1  11 9489.10 264.130   1
  -3  -1 -11 9585.35 296.930   1
  -3   1 -11 9602.77 263.880   1
   3   1  11 9157.00 274.140   1
   1   3   6 5711.81 215.240   1
  -1   3  -6 5556.83 201.340   1
   1  -3   6 5115.56 226.940   1
  -1   3  -6 5003.55 214.800   1
  -1  -3  -6 5263.26 212.550   1
  -1   3  -6 5421.16 219.180   1
  -1   3  -6 5364.61 205.050   1
   1   3   6 4619.97 194.510   1
   5   3  -3 3530.62 165.110   1
   5  -3  -3 3755.49 173.660   1
  -5   3   3 3632.13 151.850   1
  -5  -3   3 3771.99 170.780   1
   5  -3  -3 3636.91 161.180   1
  -5   3   3 3823.46 170.320   1
   5   3  -3 3735.01 163.780   1
  -5  -3   3 3405.14 167.650   1
  -5  -3   3 3263.35 170.960   1
  -5  -3   3 3402.55 171.260   1
  -9  -1  -2 798.420 88.2100   1
  -9   1  -2 751.120 71.5600   1
   9   1   2 791.460 83.4100   1
  -9  -1  -2 859.910 82.8000   1
  -9   1  -2 911.350 91.1800   1
  -6   2  10 19521.2 373.210   1
   6  -2 -10 18694.0 400.890   1
   6   2 -10 18118.6 405.590   1
  -6   2  10 18547.7 397.230   1
  -6  -2  10 19322.7 427.980   1
   6  -2 -10 18112.4 355.160   1
  -6  -2  10 19058.8 391.910   1
  -6  -2  10 19035.7 451.670   1
  -5   1  13 29.8500 48.1500   1
   5  -1 -13 49.8100 57.0700   1
   5  -1 -13 11.9300 35.8200   1
  -5  -1  13 -0.5600 53.0000   1
  -5   1  13 0.26000 52.9100   1
 -10   0   0 2890.34 128.920   1
 -10   0   0 2940.37 158.510   1
   9  -1  -9 27691.7 423.080   1
  -9   1   9 31429.7 500.140   1
  -9  -1   9 31722.2 513.650   1
   9   1  -9 28066.8 473.180   1
  -9  -1   9 28998.6 484.850   1
  -9  -1   9 30345.2 483.630   1
  -9   1   9 31675.6 473.660   1
   5  -3   0 6905.33 238.040   1
  -5   3   0 6749.20 234.460   1
  -5  -3   0 6828.85 241.150   1
  -5  -3   0 6926.64 244.660   1
   5   3   0 7024.36 228.070   1
  -5   3   0 6782.11 230.260   1
  -5  -3   0 7110.00 242.850   1
   5   3   0 7028.11 237.470   1
   5  -3   0 6750.78 238.280   1
  -1   3   7 -20.680 54.0300   1
   1   3  -7 14.7100 43.2600   1
  -1   3   7 -7.8800 42.6100   1
  -5  -3   4 44124.6 608.250   1
  -5   3   4 43871.5 591.950   1
   5  -3  -4 44520.4 614.700   1
   5   3  -4 40663.9 563.520   1
  -5  -3   4 44362.8 652.300   1
  -5  -3   4 40509.9 653.320   1
   5   3  -4 42303.4 567.160   1
  -5   3   4 44561.9 570.550   1
   5  -3  -4 41214.6 588.020   1
   5   3  -4 42908.0 654.660   1
   0  -2  11 3350.64 161.620   1
   0   2 -11 3265.03 166.460   1
   0   2  11 3471.97 165.040   1
   0  -2 -11 3484.80 167.860   1
   0   2  11 3142.88 154.280   1
   0   2 -11 3468.09 177.840   1
   0   2 -11 3107.93 151.090   1
   0  -2 -11 3436.90 190.890   1
  -8   2   7 41264.8 602.470   1
  -8  -2   7 41806.4 587.550   1
   8   2  -7 38648.7 579.660   1
   8  -2  -7 39676.6 561.840   1
  -8  -2   7 40447.3 561.820   1
  -8   2   7 42220.8 539.790   1
   2   0 -14 13117.5 340.430   1
   2   0 -14 13958.1 328.340   1
  -2   0  14 13607.9 342.070   1
  -2   0  14 12957.3 325.810   1
  -2   0  14 13682.2 346.660   1
  -8  -2  -1 3513.11 162.250   1
  -8   2  -1 4131.15 173.870   1
  -8  -2  -1 4057.80 185.030   1
   8  -2   1 3969.66 184.210   1
   8   2   1 3827.21 159.050   1
  -8   2  -1 3934.24 160.390   1
   8   2   1 4067.44 159.230   1
  -8  -2  -1 3906.13 161.200   1
  -4   0  14 12481.3 337.890   1
  -4   0  14 12353.2 327.140   1
   4   0 -14 12386.1 309.610   1
  -2  -2 -10 6692.07 247.220   1
  -2  -2 -10 6175.63 245.900   1
   2   2  10 6579.46 231.730   1
   2   2  10 6244.54 237.700   1
  -2  -2 -10 6351.75 245.750   1
  -2   2 -10 6540.95 222.040   1
   2  -2  10 6528.14 218.050   1
  -2   2 -10 6213.30 229.530   1
   2   2  10 6663.73 235.470   1
 -10   0   8 8835.31 234.230   1
 -10   0   8 8617.85 250.460   1
   7  -1 -12 7422.41 222.330   1
  -7   1  12 8048.75 254.440   1
  -7   1  12 8053.02 253.470   1
  -7  -1  12 8344.18 266.450   1
  -7  -1  12 7764.92 234.470   1
   7   1 -12 7475.27 267.880   1
  -7  -1  12 7691.71 245.570   1
   4   0  11 23.2700 36.1600   1
   3  -3  -7 39394.3 613.990   1
  -3   3   7 42756.1 539.240   1
  -3   3   7 41893.1 583.230   1
  -3  -3   7 39520.9 687.510   1
   3  -3  -7 40249.4 580.850   1
   3   3  -7 43581.0 687.580   1
   3   3  -7 39895.4 589.980   1
   3   3  -7 41214.6 658.770   1
   5   3   1 10617.4 275.210   1
   5   3   1 10714.6 280.920   1
  -5   3  -1 10679.8 281.910   1
  -5  -3  -1 10718.1 298.770   1
   5  -3   1 11018.3 301.460   1
  -5  -3  -1 10942.6 304.140   1
   5  -3   1 10851.3 300.600   1
  -5   3  -1 10891.8 278.900   1
  -5  -3  -1 10381.0 297.790   1
  -5   3   5 7782.44 242.160   1
   5   3  -5 7600.69 237.460   1
   5  -3  -5 7524.91 238.190   1
   5  -3  -5 7188.18 285.840   1
  -5  -3   5 7949.86 255.080   1
   5   3  -5 7406.00 223.950   1
  -5  -3   5 7626.93 264.850   1
   5   3  -5 7556.71 271.560   1
  -5   3   5 7805.68 238.120   1
  -5  -3   5 7017.06 246.060   1
  -8   0  12 19841.3 389.590   1
  -8   0  12 19858.7 394.430   1
  -6   0  -9 34.6600 46.0400   1
  -6   0  -9 27.5900 30.9200   1
   6   0   9 50.4700 46.3100   1
  -6   0  -9 3.37000 31.9000   1
  -8   0  -6 -3.1400 29.9900   1
  -8   0  -6 32.9100 39.5000   1
   3   3   5 177.340 43.7300   1
  -3   3  -5 175.110 42.1200   1
  -3  -3  -5 160.730 44.9500   1
  -3   3  -5 168.210 40.9900   1
  -3   3  -5 147.530 51.9300   1
   3  -3   5 163.640 52.2300   1
   3   3   5 201.810 39.0200   1
   6   2   6 1244.24 98.7700   1
  -6  -2  -6 1285.88 113.550   1
  -6   2  -6 1385.90 103.580   1
  -6   2  -6 1230.98 97.4800   1
   6   2   6 1322.99 90.7200   1
  -6  -2  -6 1596.08 99.2600   1
  -6   2  -6 1531.97 108.040   1
 -10   0  -1 -7.1500 48.8200   1
 -10   0  -1 21.4500 39.6700   1
 -10   0  -1 -10.750 26.5400   1
   7   1   7 3492.38 162.420   1
  -7  -1  -7 3462.49 171.350   1
   7   1   7 3507.59 135.390   1
  -7   1  -7 3194.72 169.000   1
  -7   1  -7 3832.15 177.710   1
  -7  -1  -7 3943.50 190.560   1
  -7  -1  -7 3723.12 153.050   1
  -7   1  -7 3811.41 169.380   1
  -9  -1  -3 1015.68 96.2600   1
  -9   1  -3 1095.03 100.640   1
  -9  -1  -3 966.700 77.7900   1
   9   1   3 939.940 80.6900   1
  -9   1  -3 960.260 84.3900   1
  -8  -2   8 2421.64 136.590   1
   8   2  -8 2366.22 139.140   1
  -8   2   8 2472.86 139.860   1
  -8   2   8 2648.11 125.760   1
  -8  -2   8 2462.01 134.290   1
  -8  -2   8 2369.69 143.270   1
   8  -2  -8 2395.79 131.630   1
  -8  -2  -2 23235.1 465.950   1
  -8   2  -2 23358.1 417.380   1
  -8  -2  -2 20500.5 438.960   1
  -8  -2  -2 22229.8 389.230   1
   8  -2   2 21336.7 475.670   1
   8   2   2 21971.4 394.460   1
  -8   2  -2 23689.7 420.010   1
   8   2   2 23276.4 404.660   1
   1   3   7 4842.30 201.590   1
  -1   3  -7 4722.56 209.930   1
   1  -3   7 4778.28 218.270   1
  -1   3  -7 4921.39 221.220   1
  -1   3  -7 4958.44 189.520   1
  -1   3  -7 4845.46 199.550   1
   1   3   7 4744.80 189.340   1
  -1  -3  -7 4456.16 198.970   1
  -5  -3  -2 11227.5 307.230   1
   5   3   2 11381.5 304.110   1
  -5  -3  -2 11810.9 323.260   1
   5   3   2 11377.5 286.750   1
   5  -3   2 11044.4 313.420   1
  -5   3  -2 11175.5 277.510   1
  -5  -3  -2 12036.5 331.310   1
   5  -3   2 11219.3 328.930   1
  -5   3  -2 11509.6 285.100   1
  -9   1  10 2156.90 130.360   1
  -9   1  10 1909.56 115.410   1
  -9  -1  10 1735.59 111.450   1
   9   1 -10 1903.58 120.530   1
  -9  -1  10 2206.64 133.500   1
 -10   0   9 68.4400 55.4100   1
  -2   2  12 854.910 82.6700   1
  -2   2  12 843.860 85.8500   1
   2  -2 -12 909.600 93.0200   1
  -2  -2  12 959.300 85.9100   1
  -2   2  12 1013.58 92.2500   1
  -2  -2  12 913.810 93.6900   1
   2   2 -12 806.600 81.5000   1
   2  -2 -12 906.380 81.3500   1
   2   2 -12 801.630 77.2000   1
   2   2 -12 902.330 79.7300   1
  -5   3   6 32.7800 30.9000   1
   5   3  -6 35.5200 47.2700   1
   5  -3  -6 44.2800 61.2900   1
  -5  -3   6 10.8200 39.4100   1
   5   3  -6 57.2900 30.3700   1
  -5   3   6 53.1400 25.5800   1
  -5   3   6 74.5000 43.4000   1
   5  -3  -6 15.2000 27.3200   1
  -1   3   8 605.800 69.6600   1
   1  -3  -8 493.610 67.7800   1
   1   3  -8 512.230 70.0800   1
   1   3  -8 673.550 76.2400   1
   1   3  -8 672.440 73.3600   1
  -1   3   8 601.930 71.6100   1
  -1  -3   8 609.110 73.6600   1
  -3  -1  14 6437.39 225.830   1
  -3   1  14 6204.37 217.820   1
  -3   1  14 6677.42 228.780   1
   3  -1 -14 6396.52 209.130   1
  -3   1  14 6688.58 246.920   1
  -3  -1  14 7294.73 255.550   1
   3  -1 -14 6488.88 214.470   1
   3   1 -14 5663.94 225.330   1
   6  -2 -11 6522.46 205.570   1
  -6  -2  11 6070.23 245.860   1
  -6  -2  11 6522.75 231.680   1
  -6   2  11 6601.59 207.020   1
  -6  -2  11 6825.86 241.350   1
  -6   2  11 7047.78 244.050   1
   6  -2 -11 6301.78 227.010   1
   6   2 -11 6250.56 217.310   1
  -1   1 -13 136.750 46.9100   1
  -1  -1 -13 155.690 44.6900   1
  -1   1 -13 157.790 44.0700   1
   1   1  13 208.810 52.4500   1
  -1  -1 -13 172.100 52.9400   1
   1  -1  13 161.360 57.2700   1
   1   1  13 126.030 47.1200   1
   2   0  13 31.9700 38.8900   1
   0   0 -14 11946.6 319.230   1
   0   0  14 12135.1 324.010   1
   0   0 -14 12462.0 306.840   1
   0   0  14 12670.6 332.910   1
   0   0  14 10953.8 374.400   1
   4  -2 -12 2100.35 145.480   1
   4  -2 -12 2235.21 117.510   1
  -4  -2  12 1921.72 141.960   1
   4   2 -12 1850.19 119.230   1
  -4  -2  12 2135.65 128.980   1
  -4   2  12 2253.20 133.380   1
  -4  -2  12 2176.50 137.830   1
  -4   2  12 1993.36 127.370   1
  -6   0  14 44882.2 625.740   1
  -6   0  14 46036.7 659.710   1
   6   0 -14 41702.5 643.510   1
  -3   3   8 341.480 57.0100   1
  -3  -3   8 455.250 65.8700   1
   3   3  -8 413.750 66.0400   1
  -3  -3   8 389.730 79.3600   1
  -3   3   8 453.670 59.7600   1
   3  -3  -8 421.660 71.6800   1
   3   3  -8 448.280 63.6700   1
   3  -3  -8 391.870 63.5900   1
   4   2   9 61139.4 715.460   1
  -4   2  -9 61231.3 776.000   1
  -4   2  -9 58839.1 735.180   1
  -4   2  -9 61440.8 646.170   1
   4   2   9 64127.9 654.540   1
  -4  -2  -9 58620.1 749.810   1
   4   2   9 61572.7 756.380   1
  -5   1 -10 1306.06 85.8900   1
  -5   1 -10 1246.68 103.190   1
   5   1  10 1427.72 101.530   1
   5   1  10 1436.39 113.790   1
  -5   1 -10 1400.08 95.3500   1
  -5  -1 -10 1363.29 110.920   1
   5   1  10 1205.30 83.7500   1
  -5  -1 -10 1574.13 105.420   1
  -5   1 -10 1538.71 117.640   1
 -10   0  -2 9242.65 245.830   1
 -10   0  -2 8849.80 228.810   1
 -10   0  -2 9799.44 269.770   1
   5   3   3 5871.39 209.680   1
   5  -3   3 5806.39 233.520   1
  -5  -3  -3 5694.36 226.670   1
  -5   3  -3 5833.45 217.690   1
  -5  -3  -3 5557.50 217.180   1
   5  -3   3 5192.11 213.360   1
   5   3   3 5744.23 208.520   1
  -5  -3  -3 6062.96 242.340   1
  -5   3  -3 5964.70 199.500   1
  -3   3  -6 185.190 43.1900   1
   3   3   6 197.750 46.4000   1
  -3   3  -6 173.610 53.1500   1
   3   3   6 177.030 46.9000   1
  -3  -3  -6 171.000 54.2300   1
  -3   3  -6 183.350 46.8100   1
   3   3   6 164.060 44.1900   1
  -8   2   9 9739.57 242.220   1
   8  -2  -9 9437.55 255.620   1
  -8  -2   9 8988.66 286.200   1
  -8   2   9 9535.05 267.190   1
  -8  -2   9 10537.2 288.980   1
   8   2  -9 8560.85 265.490   1
  -8  -2   9 9547.44 276.660   1
  -1   1  14 8424.86 265.820   1
   1  -1 -14 8695.17 275.210   1
  -1  -1  14 8033.37 304.120   1
  -1   1  14 7389.62 278.080   1
  -1  -1  14 8564.19 264.780   1
   1   1 -14 7831.04 268.480   1
   1  -1 -14 8138.50 308.770   1
   1   1 -14 8505.56 255.470   1
  -1   1  14 8137.72 250.290   1
  -8  -2  -3 142.350 60.8900   1
  -8   2  -3 70.4500 43.2900   1
   8   2   3 69.3700 33.6400   1
   8   2   3 117.690 38.4900   1
  -8  -2  -3 107.690 44.3300   1
   8  -2   3 62.3100 38.3500   1
   5  -3  -7 71.0400 40.1500   1
  -5  -3   7 98.2100 37.2800   1
  -5   3   7 90.1000 55.5000   1
  -5   3   7 84.3900 34.2500   1
   5  -3  -7 23.1800 57.3500   1
  -5  -3   7 50.8100 56.2600   1
  -5  -3   7 89.6000 45.0400   1
   5   3  -7 72.6400 41.5700   1
   5  -3  -7 59.3000 35.0300   1
   5   3  -7 57.8700 31.8200   1
   3   1  12 2824.76 149.080   1
   3  -1  12 2690.72 147.830   1
  -3   1 -12 2673.76 156.430   1
  -3  -1 -12 2670.05 136.190   1
  -3   1 -12 2702.27 140.910   1
   3   1  12 2863.10 166.350   1
   3   1  12 2838.10 134.270   1
  -3   1 -12 2785.17 154.010   1
  -3  -1 -12 2767.33 151.180   1
  -3  -1 -12 3008.06 185.100   1
   5   1 -14 359.130 62.7800   1
  -5  -1  14 386.290 63.1300   1
  -5   1  14 216.890 54.2100   1
  -5  -1  14 381.660 59.5300   1
  -5  -1  14 454.930 69.8400   1
   5  -1 -14 353.160 54.2100   1
   5   1 -14 420.790 66.5500   1
  -5   1  14 431.520 71.4200   1
   5  -1 -14 329.230 62.3600   1
  -7  -1  13 177.500 51.9500   1
  -7  -1  13 183.150 35.9200   1
   7   1 -13 185.130 46.2000   1
   7  -1 -13 182.160 38.2800   1
  -7   1  13 188.620 45.7400   1
  -7   1  13 168.040 57.7500   1
  -7  -1  13 219.770 49.2700   1
 -10   0  10 7514.33 235.220   1
 -10   0  10 7141.11 221.350   1
  -9  -1  -4 4029.09 178.580   1
  -9  -1  -4 3572.17 150.780   1
  -9  -1  -4 3662.61 151.940   1
  -9   1  -4 4004.20 174.980   1
  -9   1  -4 3559.32 156.030   1
   0   2  12 822.420 85.0800   1
   0  -2 -12 993.270 84.2300   1
   0   2 -12 861.470 84.2100   1
   0  -2  12 813.730 81.9700   1
   0   2  12 805.090 88.3800   1
   0   2 -12 819.910 87.9800   1
   0   2 -12 853.610 84.3700   1
  -8   0  13 40.8000 52.9700   1
   2   2  11 3699.04 170.490   1
   2  -2  11 3217.18 150.000   1
  -2   2 -11 3710.39 178.350   1
  -2  -2 -11 3745.47 159.140   1
  -2   2 -11 3297.12 157.090   1
  -2  -2 -11 3406.68 174.990   1
  -2  -2 -11 3490.54 176.150   1
   2   2  11 3805.16 166.490   1
   2   2  11 3483.76 170.360   1
  -6  -2  -7 22224.4 486.000   1
  -6   2  -7 20778.6 413.850   1
  -6  -2  -7 22186.5 367.480   1
   6   2   7 21825.8 408.630   1
  -6   2  -7 22195.5 404.450   1
   6   2   7 21010.1 407.720   1
  -6   2  -7 22019.7 428.830   1
  -9  -1  11 1023.28 90.9300   1
  -9  -1  11 944.610 75.9300   1
  -9  -1  11 1108.43 91.5400   1
  -9   1  11 945.170 81.7300   1
  -9   1  11 882.800 83.9500   1
  -8   0  -7 44.2700 43.7600   1
  -8   0  -7 -1.1500 34.4900   1
  -8   0  -7 6.23000 30.1900   1
   1   3   8 4225.93 185.790   1
  -1   3  -8 4278.20 173.560   1
  -1   3  -8 4520.27 200.800   1
  -1   3  -8 4033.66 186.360   1
  -1  -3  -8 3832.32 180.700   1
   1   3   8 3888.40 184.300   1
  -1   3  -8 4286.62 204.420   1
   1  -3   8 4011.03 205.360   1
   4   0  12 1806.24 112.560   1
  -4   0 -12 1668.51 103.970   1
   4   0  12 1622.59 118.240   1
  -4   0 -12 1796.40 121.090   1
  -2   0  15 8.60000 37.6500   1
   2   0 -15 11.6100 42.7800   1
  -7  -1  -8 3808.50 213.210   1
   7   1   8 3836.35 147.760   1
  -7   1  -8 4130.97 180.170   1
   7   1   8 3461.17 165.180   1
  -7   1  -8 3882.63 158.470   1
  -7  -1  -8 3979.37 164.070   1
  -7  -1  -8 3689.75 168.160   1
  -6   0 -10 2694.68 164.050   1
  -6   0 -10 2054.03 118.010   1
  -6   0 -10 2562.99 143.770   1
  -1   3   9 -8.1400 35.7800   1
   1   3  -9 1.33000 26.5200   1
   1   3  -9 -14.700 40.9800   1
   5   3   4 138.240 58.6300   1
   5  -3   4 143.620 47.9000   1
  -5   3  -4 109.540 39.2900   1
  -5  -3  -4 84.1800 53.5500   1
  -5   3  -4 132.340 43.1200   1
  -5  -3  -4 131.900 61.9200   1
   5   3   4 157.780 47.5500   1
  -5  -3  -4 147.150 43.6600   1
 -10   0  -3 -14.280 43.5200   1
 -10   0  -3 11.8200 46.6300   1
   3  -3  -9 104.460 68.0900   1
  -3   3   9 109.440 33.9600   1
   3  -3  -9 93.3400 44.4500   1
  -3   3   9 50.4800 40.1200   1
  -3  -3   9 93.8000 61.9400   1
   3   3  -9 134.320 46.6800   1
   3   3  -9 111.380 34.0700   1
  -3  -3   9 105.730 36.3500   1
  -5   3   8 1952.39 127.510   1
  -5  -3   8 1791.07 122.070   1
   5  -3  -8 2256.72 146.150   1
  -5   3   8 1987.83 106.760   1
  -5  -3   8 2038.83 134.800   1
  -5  -3   8 2109.25 125.820   1
   5  -3  -8 1748.77 123.010   1
   5   3  -8 1937.73 133.740   1
   5  -3  -8 1622.15 133.430   1
   5   3  -8 2038.15 118.500   1
   6  -2 -12 2610.47 155.540   1
   6  -2 -12 2389.31 122.230   1
  -6   2  12 2439.54 132.420   1
  -6  -2  12 2547.19 153.320   1
  -6  -2  12 2229.99 134.950   1
   6   2 -12 2132.68 129.510   1
  -6  -2  12 2314.39 137.870   1
  -6   2  12 2387.97 140.010   1
  -8  -2  10 3301.92 155.590   1
  -8   2  10 3142.58 155.130   1
  -8   2  10 3161.54 143.810   1
  -8  -2  10 3274.52 157.180   1
  -8  -2  10 3053.00 169.960   1
   8  -2 -10 2873.20 141.840   1
   8   2 -10 2930.98 156.670   1
 -11   1   4 47.2600 34.9200   1
 -11  -1   4 57.2500 41.9900   1
 -11   1   4 85.9200 49.6300   1
 -11  -1   4 68.5700 50.5100   1
   8   2   4 24336.8 466.620   1
  -8  -2  -4 26700.8 488.220   1
  -8   2  -4 25357.1 440.020   1
  -8  -2  -4 26755.4 440.500   1
   8   2   4 25598.6 392.010   1
  -8   2  -4 26248.5 435.790   1
   8  -2   4 23546.7 493.350   1
 -11  -1   5 -6.6500 31.6300   1
 -11   1   5 3.93000 29.7700   1
 -11   1   5 -10.170 49.5000   1
   7   3  -3 2162.47 126.630   1
   7   3  -3 1968.27 143.370   1
  -7   3   3 2074.70 120.500   1
   7   3  -3 1934.46 117.350   1
   7  -3  -3 1883.92 115.270   1
  -7  -3   3 2263.98 131.040   1
  -7   3   3 2046.97 121.970   1
   7  -3  -3 2025.50 125.780   1
  -7  -3   3 2160.90 133.520   1
   3   3   7 6851.41 255.110   1
  -3   3  -7 8030.62 258.940   1
   3   3   7 7756.00 246.540   1
  -3   3  -7 7796.71 232.970   1
   3   3   7 8025.20 255.410   1
  -3   3  -7 7677.14 289.100   1
  -3  -3  -7 7207.44 256.550   1
 -11   1   3 20278.2 383.060   1
 -11  -1   3 19669.8 397.440   1
 -11   1   3 20782.5 366.590   1
 -11  -1   3 19871.5 369.550   1
  -7  -3   2 52.0300 32.2400   1
   7  -3  -2 32.3400 38.7400   1
  -7  -3   2 66.1000 34.3000   1
  -7   3   2 15.5300 42.8000   1
   7  -3  -2 43.5000 42.3400   1
   7   3  -2 2.70000 41.7200   1
  -7  -3   2 39.3400 42.5000   1
   7   3  -2 52.2000 35.0100   1
  -7   3   2 70.1000 44.9400   1
  -2   2  13 938.670 90.0600   1
  -2   2  13 959.250 97.5300   1
   2  -2 -13 946.420 83.1500   1
  -2   2  13 822.590 83.8600   1
   2  -2 -13 806.640 95.4500   1
   2   2 -13 855.340 87.8400   1
  -2  -2  13 869.750 90.0200   1
   2   2 -13 877.320 88.8900   1
 -10   0  11 31.1400 37.0100   1
   7   3  -4 353.540 55.0600   1
  -7  -3   4 505.190 63.6400   1
   7   3  -4 497.800 78.6200   1
   7   3  -4 508.260 63.5000   1
  -7  -3   4 488.390 67.2900   1
   7  -3  -4 341.280 57.6300   1
   7  -3  -4 381.710 61.8400   1
  -7   3   4 452.560 61.3300   1
  -7   3   4 378.750 64.8300   1
 -11   1   6 8769.83 233.230   1
 -11   1   6 8771.31 249.740   1
 -11  -1   6 8807.64 257.250   1
 -11  -1   6 8362.28 229.480   1
   4  -2 -13 4680.99 208.530   1
  -4   2  13 4680.72 214.760   1
  -4   2  13 4615.03 192.670   1
   4  -2 -13 4431.35 169.840   1
   4   2 -13 4430.03 192.010   1
  -4  -2  13 4674.80 201.840   1
  -4  -2  13 4187.37 197.400   1
  -4  -2  13 4822.18 199.480   1
   7  -3  -1 338.930 53.5700   1
  -7   3   1 376.800 62.8500   1
  -7  -3   1 470.160 69.5100   1
   7   3  -1 368.460 53.3000   1
   7   3  -1 427.130 54.3700   1
   7  -3  -1 373.180 62.8700   1
  -7  -3   1 374.890 55.9200   1
  -7   3   1 437.820 56.4400   1
  -7  -3   1 468.610 63.4900   1
   4   2  10 48509.1 656.780   1
   4   2  10 51218.9 625.000   1
   4   2  10 45906.3 638.050   1
  -4   2 -10 48570.3 664.380   1
  -4   2 -10 50158.5 710.560   1
 -11  -1   2 151.150 47.7800   1
 -11   1   2 89.5200 57.9000   1
 -11   1   2 130.160 57.8300   1
 -11  -1   2 129.660 43.5700   1
  -9  -1  -5 570.030 67.0200   1
  -9   1  -5 625.570 81.8400   1
  -9  -1  -5 619.690 72.4900   1
  -9   1  -5 661.720 77.2300   1
  -9  -1  -5 617.710 77.7900   1
  -6   0  15 -27.750 52.2300   1
   6   0 -15 13.1800 46.4200   1
   7   3  -5 5467.53 190.580   1
  -7  -3   5 6499.50 233.430   1
   7   3  -5 5931.08 232.920   1
  -7  -3   5 6536.81 227.050   1
   7   3  -5 6527.40 211.880   1
  -7   3   5 5773.68 207.170   1
   7  -3  -5 6085.85 210.040   1
   7  -3  -5 5678.75 209.150   1
  -7   3   5 5960.25 207.080   1
  -3  -1  15 31773.0 583.360   1
  -3   1  15 30134.1 537.770   1
  -3  -1  15 31029.9 511.490   1
   3   1 -15 29971.7 480.270   1
  -3   1  15 30206.5 522.120   1
   3  -1 -15 29242.3 469.530   1
  -3   1  15 31027.6 579.770   1
  -9   1  12 3380.74 161.480   1
  -9  -1  12 3242.01 156.890   1
  -9  -1  12 3133.07 143.880   1
  -9  -1  12 3374.59 160.730   1
  -9   1  12 3179.25 165.300   1
   5   1  11 58.2000 46.7100   1
   5   1  11 38.2500 33.7100   1
  -5   1 -11 56.9000 47.2100   1
  -5  -1 -11 77.3400 33.9100   1
  -5   1 -11 59.8100 42.2600   1
   5   1  11 59.0500 39.1600   1
  -5   1 -11 23.4900 19.6700   1
 -11   1   7 16293.1 336.580   1
 -11  -1   7 17342.7 355.720   1
 -11   1   7 17099.0 360.170   1
 -11  -1   7 16942.8 354.180   1
  -7  -3   0 42.4800 32.6600   1
   7   3   0 41.9100 34.1400   1
   7   3   0 86.9500 48.8100   1
  -7  -3   0 39.0000 31.0200   1
  -7  -3   0 28.7600 37.0100   1
  -7   3   0 21.8900 33.4700   1
  -7   3   0 59.6300 32.4200   1
   7  -3   0 66.0800 33.5400   1
  -1  -1 -14 1580.30 118.270   1
   1   1  14 1529.12 111.430   1
  -1   1 -14 1693.52 114.560   1
  -1  -1 -14 1537.77 105.740   1
   1   1  14 1491.83 117.790   1
   1  -1  14 1596.32 115.730   1
  -5  -3  -5 1409.33 108.280   1
   5   3   5 1280.94 97.2900   1
  -5  -3  -5 1249.91 108.720   1
  -5   3  -5 1260.34 103.480   1
  -5  -3  -5 1207.32 111.820   1
  -5   3  -5 1381.03 98.6300   1
   5   3   5 1208.58 99.5900   1
  -5   3  -5 1220.65 92.5300   1
   2   0  14 28387.3 500.060   1
  -2   0 -14 28661.1 479.000   1
  -2   0 -14 27014.0 524.650   1
  -2   0 -14 26035.4 497.850   1
   7  -1 -14 2388.11 119.320   1
  -7  -1  14 2729.81 148.390   1
  -7   1  14 2911.32 146.790   1
  -7  -1  14 2805.33 147.830   1
  -7   1  14 2606.28 143.870   1
  -7  -1  14 2564.54 147.530   1
   1   3   9 203.080 54.7600   1
   1  -3   9 210.340 45.9500   1
  -1   3  -9 242.010 50.9700   1
  -1   3  -9 241.340 52.8500   1
  -1   3  -9 227.860 50.9800   1
   1   3   9 161.500 60.1500   1
  -1   3  -9 188.360 53.5500   1
 -11  -1   1 534.690 62.4900   1
 -11   1   1 538.230 58.8200   1
 -11   1   1 402.370 60.4000   1
 -11   1   1 509.470 71.8100   1
 -11  -1   1 385.970 68.0100   1
   0   0 -15 24.2000 36.0100   1
   0   0 -15 -11.250 44.7100   1
  -6   2  -8 4969.77 222.280   1
  -6   2  -8 5616.73 208.210   1
   6   2   8 4833.66 193.850   1
  -6   2  -8 5300.24 195.250   1
   6   2   8 5431.93 185.930   1
   6   2   8 5082.57 190.480   1
  -6  -2  -8 5785.15 196.040   1
 -10  -2   4 34457.6 515.980   1
 -10  -2   4 35173.6 548.700   1
 -10   2   4 34893.2 518.530   1
 -10   2   4 33356.8 511.860   1
 -10   2   4 34473.6 502.560   1
 -10  -2   3 132.450 42.6300   1
 -10  -2   3 101.700 47.7800   1
  10   2  -3 101.360 32.3300   1
 -10   2   3 105.850 47.0100   1
 -10   2   3 49.9900 45.5300   1
 -10   2   3 95.9500 34.6800   1
  -8   0  14 9707.83 270.040   1
  -8   0  14 10346.7 293.060   1
 -10   0  -4 25906.9 453.080   1
 -10   0  -4 23807.7 403.120   1
 -10   2   5 1977.61 119.020   1
 -10  -2   5 1925.65 116.000   1
 -10  -2   5 1889.49 123.330   1
 -10   2   5 1939.68 109.750   1
  -5   3   9 592.230 71.6300   1
   5  -3  -9 431.800 76.4700   1
   5  -3  -9 653.580 90.2600   1
  -5   3   9 505.830 54.5200   1
  -5  -3   9 433.840 68.7100   1
   5   3  -9 532.910 63.4900   1
   5   3  -9 484.990 63.3500   1
  -5  -3   9 510.410 68.3600   1
  -5  -3   9 554.920 81.6000   1
   5   3  -9 520.840 79.0500   1
  -7  -3   6 9.93000 35.7000   1
   7   3  -6 13.6700 40.7700   1
   7  -3  -6 22.9400 46.5100   1
   7  -3  -6 15.4300 30.8000   1
  -7   3   6 -2.7400 31.2000   1
  -8   0  -8 4617.67 170.500   1
  -8   0  -8 5425.05 193.210   1
  -8   0  -8 5234.83 203.820   1
  -5  -1  15 476.970 67.4700   1
  -5   1  15 354.280 70.0000   1
   5  -1 -15 359.900 51.4900   1
  -5   1  15 403.470 74.3700   1
  -5  -1  15 443.720 84.4200   1
  -5  -1  15 400.990 59.2800   1
   5  -1 -15 427.340 82.3700   1
  10   2  -2 16230.9 302.540   1
 -10  -2   2 16456.9 362.940   1
 -10  -2   2 16367.5 348.590   1
 -10   2   2 15696.5 347.560   1
 -10   2   2 15805.3 349.850   1
  -3  -3  10 2997.61 169.860   1
   3   3 -10 2763.52 135.600   1
  -3   3  10 2936.87 151.800   1
  -3  -3  10 2693.09 153.690   1
  -3   3  10 2656.17 166.500   1
   3   3 -10 2808.36 147.440   1
   3   3 -10 2983.91 151.240   1
   3  -3 -10 2970.67 167.350   1
   0   2  13 120.370 41.9000   1
   0   2  13 76.1800 62.7600   1
   0  -2 -13 131.780 37.0400   1
   0  -2 -13 119.080 36.0400   1
   0   2 -13 129.450 41.2700   1
   0  -2  13 97.2200 38.2600   1
   0   2 -13 98.9400 45.9100   1
  -8  -2  11 477.850 68.6000   1
  -8   2  11 516.070 69.3400   1
  -8   2  11 509.430 59.3200   1
  -8  -2  11 488.720 69.1900   1
  -8  -2  11 483.460 67.2800   1
   8  -2 -11 473.390 60.5300   1
   8   2 -11 435.100 65.0500   1
  -1   3  10 877.200 90.7100   1
  -1   3  10 1103.78 97.2400   1
   1   3 -10 977.160 84.0600   1
   1   3 -10 949.780 94.4200   1
  -1  -3  10 944.330 89.6800   1
   1   3 -10 952.640 86.3200   1
  -7  -3  -1 191.140 67.3800   1
  -7  -3  -1 158.690 51.5700   1
   7   3   1 124.350 39.2700   1
  -7  -3  -1 228.650 49.7400   1
   7   3   1 195.380 49.4700   1
   7  -3   1 151.780 49.4600   1
  -7   3  -1 174.210 43.0100   1
  -7   3  -1 197.310 45.0400   1
 -11   1   8 1326.02 95.9900   1
 -11  -1   8 1248.66 95.7800   1
 -11  -1   8 1257.06 93.2300   1
 -11   1   8 1294.85 111.160   1
   2   2  12 1706.34 130.830   1
  -2   2 -12 1965.16 137.960   1
  -2  -2 -12 2007.06 124.760   1
  -2   2 -12 1839.64 138.370   1
   2   2  12 2011.15 126.860   1
  -2  -2 -12 1910.77 132.980   1
   2  -2  12 1929.20 120.460   1
   2   2  12 1753.39 122.730   1
   3   1  13 4422.36 184.610   1
   3  -1  13 4750.54 184.030   1
  -3  -1 -13 4998.81 187.350   1
  -3   1 -13 4885.38 184.600   1
   3   1  13 4703.87 207.270   1
   3   1  13 4368.97 165.560   1
  -3   1 -13 4693.04 190.490   1
  -3  -1 -13 4484.76 202.640   1
  -3  -1 -13 4786.58 225.480   1
 -10  -2   6 10105.6 266.570   1
 -10   2   6 9560.96 271.460   1
 -10   2   6 9591.66 240.300   1
 -10  -2   6 9560.76 250.430   1
   8  -2   5 4705.01 245.950   1
  -8   2  -5 5566.67 203.790   1
   8   2   5 5404.90 176.290   1
   8   2   5 4965.78 219.940   1
  -8  -2  -5 5249.71 211.210   1
  -8   2  -5 5423.68 197.400   1
  -8  -2  -5 4754.05 165.710   1
  -1  -1  15 1641.42 133.370   1
  -1  -1  15 1734.50 127.420   1
   1  -1 -15 1640.73 111.620   1
  -1   1  15 1759.52 119.210   1
   1   1 -15 1661.06 111.690   1
  -1   1  15 1639.25 115.290   1
   1  -1 -15 1666.71 121.570   1
  -1   1  15 1163.83 107.070   1
  -7  -1  -9 405.180 70.9800   1
  -7   1  -9 398.330 56.7900   1
  -7  -1  -9 353.170 52.2100   1
  -7   1  -9 388.490 51.1500   1
   7   1   9 408.260 53.5500   1
   7   1   9 297.230 50.7000   1
  -7   1  -9 413.870 73.0400   1
 -11   1   0 1733.63 118.920   1
 -11  -1   0 1669.47 99.2800   1
 -11   1   0 1823.57 107.140   1
 -11  -1   0 1853.88 118.640   1
 -10   0  12 12100.9 292.620   1
 -10   0  12 11793.0 296.560   1
  10   2  -1 2316.18 135.690   1
 -10  -2   1 2793.49 144.210   1
  10   2  -1 2743.37 121.680   1
 -10  -2   1 2748.46 133.310   1
 -10   2   1 2489.07 131.810   1
 -10   2   1 2673.21 141.910   1
   3   3   8 553.870 84.1500   1
  -3   3  -8 506.480 68.3400   1
  -3   3  -8 441.540 67.9200   1
   3   3   8 610.610 77.7000   1
   3   3   8 404.210 68.5200   1
  -3   3  -8 539.070 73.6900   1
  -6   2  13 1354.51 101.650   1
  -6   2  13 1479.04 107.200   1
   6  -2 -13 1477.25 106.970   1
   6  -2 -13 1745.24 132.480   1
  -6  -2  13 1575.91 115.670   1
  -6  -2  13 1498.92 127.260   1
   6   2 -13 1406.32 106.500   1
  -6  -2  13 1462.70 123.330   1
  -7  -3   7 1480.75 104.320   1
  -7  -3   7 1358.97 106.150   1
   7   3  -7 1385.05 92.5300   1
   7   3  -7 1303.53 109.420   1
   7  -3  -7 1189.42 101.170   1
   7  -3  -7 1169.92 94.5800   1
  -7   3   7 1401.47 89.9100   1
  -7   3   7 1436.07 107.290   1
 -10   2   7 750.790 74.6900   1
 -10   2   7 906.970 86.0100   1
 -10  -2   7 960.680 88.1300   1
 -10  -2   7 837.810 82.8800   1
  -6   0 -11 -7.1400 44.3500   1
  -4   0  16 15750.6 351.930   1
  -4   0  16 15194.5 357.840   1
   4   0  13 -67.250 44.6600   1
  -4   0 -13 0.12000 43.0100   1
  -9  -1  -6 25436.6 403.260   1
  -9   1  -6 26222.4 433.500   1
  -9  -1  -6 25767.1 473.880   1
  -9   1  -6 25941.0 442.890   1
  -7  -3  -2 5.94000 45.1200   1
   7   3   2 -38.100 29.0800   1
   7   3   2 27.1500 32.4200   1
  -7  -3  -2 17.3700 49.0500   1
  -7   3  -2 2.22000 28.0600   1
  -7   3  -2 -9.2800 31.4800   1
 -12   0   5 -39.440 47.7200   1
 -12   0   5 9.48000 49.2900   1
 -11   1   9 24.6500 41.3800   1
 -11   1   9 99.7400 37.6900   1
 -11  -1   9 61.8400 38.9300   1
 -11  -1   9 40.3500 37.9000   1
 -12   0   4 6609.05 209.060   1
 -12   0   4 6666.01 204.960   1
  -5   3  -6 13166.0 311.690   1
   5   3   6 11845.7 323.600   1
  -5   3  -6 14349.5 328.990   1
  -5   3  -6 12619.2 323.940   1
   5   3   6 13726.1 323.170   1
  -5  -3  -6 13240.3 376.000   1
   5   3   6 13290.7 316.040   1
  -2   0  16 12018.7 326.180   1
  -2   0  16 9672.03 398.610   1
   2   0 -16 11812.4 291.860   1
  -2   0  16 11935.7 311.020   1
 -10  -2   0 6886.26 247.520   1
  10   2   0 6854.66 191.390   1
 -10  -2   0 7207.92 220.820   1
 -10   2   0 6558.34 210.370   1
 -10   2   0 6847.80 214.450   1
 -12   0   6 187.790 58.3700   1
 -12   0   6 73.6900 48.0900   1
   0   4   0 786.710 88.0700   1
   0   4   0 684.840 88.8700   1
   0  -4   0 716.550 100.190   1
   0   4   0 708.150 78.3200   1
   0   4   0 813.210 81.5100   1
 -12   0   3 53.3900 50.7900   1
 -12   0   3 31.6200 52.1200   1
  -9  -1  13 2432.88 146.580   1
  -9  -1  13 2437.39 125.820   1
  -9  -1  13 2655.18 148.520   1
  -9   1  13 3014.74 160.200   1
  -9   1  13 2602.02 136.810   1
   0   4  -1 51.6300 43.8900   1
   0   4  -1 67.9900 33.8900   1
   0   4   1 46.3200 35.5700   1
   0   4  -1 33.6900 40.2900   1
   0   4   1 30.1600 39.6900   1
   0   4   1 45.3100 38.5800   1
 -11  -1  -1 6679.01 195.050   1
 -11  -1  -1 7051.16 233.790   1
 -11   1  -1 7027.19 228.890   1
 -11   1  -1 6857.18 227.700   1
   2  -2 -14 351.720 66.7400   1
  -2   2  14 356.820 63.9800   1
  -2   2  14 322.660 62.9500   1
   2  -2 -14 340.610 52.5700   1
  -2   2  14 345.580 65.1300   1
   2   2 -14 454.460 64.7800   1
   2   2 -14 331.680 52.7700   1
  -2  -2  14 333.370 58.6100   1
  -5   3  10 154.940 40.0300   1
  -5  -3  10 150.920 62.8500   1
   5  -3 -10 110.410 59.3900   1
  -5  -3  10 124.600 42.0100   1
   5   3 -10 131.670 36.0000   1
   5   3 -10 117.290 34.1000   1
  -5   3  10 142.000 54.7600   1
  -5  -3  10 162.870 45.3800   1
   5   3 -10 178.150 48.8900   1
  -4   2  14 9690.04 282.880   1
   4  -2 -14 9684.20 243.650   1
  -4   2  14 9513.50 270.190   1
  -4  -2  14 9940.60 292.370   1
   4   2 -14 8773.57 268.230   1
  -4  -2  14 10256.2 312.670   1
 -10   0  -5 1.56000 31.5000   1
 -10   0  -5 50.7400 66.6900   1
 -10   2   8 3617.60 167.250   1
 -10  -2   8 3607.90 173.570   1
 -10  -2   8 4041.18 178.080   1
 -10   2   8 3667.11 163.390   1
   4   2  11 15588.4 323.200   1
   4   2  11 14731.4 390.810   1
  -4   2 -11 14804.4 366.940   1
  -4   2 -11 14458.1 332.170   1
  -4   2 -11 15651.1 378.050   1
  -4  -2 -11 13886.9 346.670   1
   4   2  11 15277.0 332.010   1
 -12   0   7 -16.780 42.8000   1
 -12   0   7 30.5500 41.1700   1
   0   4   2 77.8300 31.0800   1
   0   4   2 56.0400 31.8600   1
   0   4  -2 35.9200 46.8400   1
   0   4  -2 44.4400 41.8900   1
   0   4   2 94.5900 73.4500   1
   0   4  -2 78.6500 38.3800   1
   0  -4  -2 65.1800 36.4000   1
   0   4   2 55.0000 36.7400   1
 -12   0   2 -17.930 51.4400   1
 -12   0   2 -35.990 38.9700   1
   1   3  10 5.44000 51.8000   1
  -1   3 -10 48.4600 52.2100   1
   7   3  -8 613.510 73.6100   1
  -7   3   8 711.910 82.8800   1
  -7  -3   8 507.250 70.7400   1
  -7  -3   8 575.260 67.1400   1
   7  -3  -8 581.580 75.1700   1
   7   3  -8 648.540 66.5000   1
  -7  -3   8 615.560 82.7800   1
  -7   3   8 640.600 75.6100   1
  -8   2  12 746.970 73.8600   1
  -8  -2  12 809.340 84.1100   1
   8  -2 -12 776.630 75.5000   1
  -8   2  12 721.930 76.6700   1
  -8  -2  12 696.830 83.8400   1
  -8  -2  12 794.420 90.9300   1
   8  -2 -12 725.050 71.7500   1
   8   2 -12 650.160 76.2300   1
  -6  -2  -9 3605.33 153.650   1
  -6   2  -9 4719.87 187.030   1
   6   2   9 3937.10 192.680   1
   6   2   9 4600.67 177.570   1
  -6  -2  -9 4460.20 160.260   1
  -6   2  -9 3824.89 199.360   1
   6   2   9 4162.51 175.500   1
  -6   2  -9 4319.42 190.740   1
   2   4  -1 2124.57 131.040   1
   2  -4  -1 2332.38 147.850   1
  -2   4   1 2123.82 140.350   1
  -2   4   1 1988.98 134.810   1
  -2   4   1 2326.55 145.680   1
  -2  -4   1 2175.11 144.460   1
   2  -4  -1 2274.85 132.780   1
  -2  -4   1 2278.77 140.520   1
  -2   4   1 2330.78 133.350   1
   2   4  -1 2085.92 117.900   1
   2   4  -1 2350.98 136.120   1
  -3   3  11 3110.05 153.740   1
  -3   3  11 3216.85 176.280   1
  -3   3  11 3156.16 160.540   1
   3   3 -11 3114.65 147.470   1
  -3  -3  11 3184.42 162.490   1
   3   3 -11 3152.71 180.750   1
  -3  -3  11 3250.19 169.210   1
   3   3 -11 3477.15 156.990   1
   2   4   0 2612.69 138.030   1
  -2   4   0 2752.79 158.480   1
  -2  -4   0 2699.89 147.670   1
   2  -4   0 2752.77 150.610   1
  -2   4   0 2686.16 135.490   1
   2  -4   0 2727.05 157.460   1
   2   4   0 2747.03 144.530   1
  -2   4   0 2485.72 162.610   1
   2   4   0 2646.64 146.670   1
  -2  -4   0 3002.16 169.450   1
  -2   4   0 2594.14 140.580   1
   8   2   6 8782.74 274.730   1
  -8  -2  -6 10361.2 303.430   1
  -8   2  -6 10397.4 274.000   1
  -8  -2  -6 10026.8 245.350   1
   8   2   6 9862.40 229.900   1
  -8   2  -6 10327.2 258.030   1
  -6   0  16 346.820 61.5600   1
  -6   0  16 365.140 62.3400   1
   6   0 -16 407.500 73.4500   1
   7   3   3 4789.22 180.090   1
  -7  -3  -3 5283.68 193.810   1
   7   3   3 4398.93 186.860   1
  -7  -3  -3 4819.49 196.150   1
  -7   3  -3 4874.89 183.170   1
  -7   3  -3 4912.79 184.250   1
   7  -3   3 4507.74 202.130   1
  -2   4   2 1301.51 104.350   1
   2   4  -2 1211.00 101.100   1
   2   4  -2 1346.40 99.6700   1
  -2   4   2 1342.27 107.200   1
   2  -4  -2 1178.38 122.880   1
  -2   4   2 1145.05 96.7400   1
   2   4  -2 1144.62 97.6500   1
   2   4  -2 1118.11 107.940   1
   2  -4  -2 1234.47 107.820   1
  -2   4   2 1180.97 104.140   1
 -10  -2  -1 55.7700 39.3400   1
  10   2   1 32.3600 32.4000   1
 -10  -2  -1 17.7200 29.2100   1
 -10   2  -1 20.4500 32.0800   1
  -7  -1  15 51.2400 26.9400   1
  -7  -1  15 120.850 64.4300   1
  -7   1  15 85.0500 66.0400   1
   7  -1 -15 65.9700 41.8300   1
  -7   1  15 71.7700 42.0900   1
  -7  -1  15 46.3100 61.0500   1
 -11   1  10 2310.67 131.070   1
 -11  -1  10 2174.73 144.680   1
 -11  -1  10 2547.18 137.920   1
 -11   1  10 2539.27 147.580   1
  -8   0  15 -16.700 35.3400   1
  -8   0  15 -15.490 53.1700   1
   0   4   3 4207.05 181.170   1
   0   4   3 3957.92 182.380   1
   0   4  -3 4049.94 183.490   1
   0   4   3 4454.91 178.940   1
   0   4  -3 4159.99 177.920   1
   0   4  -3 4351.18 191.930   1
   0   4   3 4403.96 186.540   1
   0  -4  -3 4267.40 195.270   1
  -1   3  11 1190.92 98.2700   1
  -1   3  11 1093.68 98.4600   1
  -1  -3  11 1144.62 97.1800   1
   1   3 -11 1183.25 99.1700   1
   1   3 -11 1253.83 96.4200   1
   1   3 -11 1285.99 101.880   1
   5   1  12 2240.05 134.180   1
   5   1  12 1745.30 120.510   1
   5   1  12 2190.72 108.150   1
  -5   1 -12 1938.89 113.440   1
  -5  -1 -12 2059.40 132.480   1
  -5   1 -12 2307.22 123.020   1
   5  -1  12 2199.53 125.310   1
  -5  -1 -12 2191.04 120.860   1
 -12   0   8 158.200 58.6600   1
 -12   0   8 226.050 58.6200   1
  -2   4  -1 6788.47 225.060   1
  -2   4  -1 6331.74 241.500   1
   2  -4   1 6847.02 245.680   1
  -2  -4  -1 6203.11 239.950   1
  -2  -4  -1 7198.92 260.330   1
   2   4   1 7194.21 234.940   1
   2  -4   1 6988.44 250.260   1
   2   4   1 6775.86 228.490   1
  -2   4  -1 6418.04 243.600   1
   2   4   1 7159.39 226.870   1
 -10   0  13 -12.940 33.5500   1
 -10   0  13 13.0600 51.2400   1
 -12   0   1 5.77000 39.7300   1
 -12   0   1 14.6600 29.4000   1
  -8   0  -9 -4.3100 30.4300   1
  -8   0  -9 17.3200 45.4200   1
  -8   0  -9 -6.9100 23.8300   1
   3   1 -16 2819.94 151.430   1
   3  -1 -16 2651.76 138.580   1
  -3   1  16 3106.94 168.910   1
  -3   1  16 2427.44 145.910   1
  -3  -1  16 2828.68 166.050   1
   3  -1 -16 2530.22 143.530   1
  -3  -1  16 2624.00 146.580   1
  -3   1  16 2905.28 159.440   1
   2  -4  -3 38.3200 46.3900   1
   2   4  -3 -15.750 46.1100   1
   2   4  -3 -0.8100 27.1600   1
   2   4  -3 6.91000 44.2000   1
  -2   4   3 47.7700 59.5500   1
 -10  -2   9 716.510 75.0500   1
 -10   2   9 758.910 77.3900   1
 -10   2   9 902.180 89.1400   1
 -10  -2   9 869.760 85.5900   1
  10  -2  -9 750.030 75.9900   1
   3   3   9 532.630 131.960   1
   3   3   9 421.670 72.5000   1
   3   3   9 511.910 66.3800   1
  -3   3  -9 441.600 72.0600   1
  -3   3  -9 488.510 66.4700   1
  -3   3  -9 586.310 75.3900   1
 -11   1  -2 418.650 58.1600   1
 -11  -1  -2 477.810 69.6300   1
 -11   1  -2 499.520 64.9100   1
 -11  -1  -2 408.720 58.9600   1
   1   1  15 3264.33 163.220   1
   1  -1  15 3459.39 159.480   1
  -1  -1 -15 3057.51 159.950   1
   1   1  15 3129.03 155.290   1
  -1   1 -15 3047.50 148.520   1
  -1  -1 -15 3100.04 152.640   1
  -2   4  -2 3192.11 195.480   1
   2   4   2 3490.46 171.010   1
   2   4   2 3424.74 184.550   1
   2   4   2 3282.59 166.840   1
  -2   4  -2 3438.92 154.830   1
  -2  -4  -2 3446.10 177.520   1
   2   4   2 3432.35 152.080   1
   2  -4   2 3395.24 171.130   1
  -5   1  16 9583.40 271.000   1
  -5  -1  16 10004.6 299.490   1
   5  -1 -16 9868.13 289.700   1
   5  -1 -16 9061.13 266.910   1
  -5   1  16 10187.5 324.930   1
  -5  -1  16 8938.28 302.040   1
  -5  -1  16 9842.41 271.860   1
  -5  -3  -7 1161.06 98.6300   1
  -5   3  -7 1098.95 87.2900   1
   5   3   7 1115.31 99.6100   1
  -5   3  -7 930.540 90.1300   1
   5   3   7 1264.83 93.9000   1
  -5   3  -7 1221.21 94.5400   1
   5   3   7 1172.26 95.1600   1
   2   2  13 2738.67 149.480   1
  -2  -2 -13 2634.15 145.660   1
   2   2  13 2657.22 138.950   1
  -2  -2 -13 2587.70 154.980   1
  -2   2 -13 2618.06 136.570   1
   2  -2  13 2555.24 136.230   1
  -2   2 -13 2273.78 140.040   1
   0   0  16 688.390 91.9300   1
   0   0  16 769.430 80.4000   1
   0   0  16 793.070 74.4800   1
   0   0 -16 812.460 77.4200   1
   0   2  14 404.570 64.7400   1
   0  -2 -14 218.070 60.5700   1
   0   2  14 341.220 55.8100   1
   0  -2 -14 322.070 52.3000   1
   0  -2  14 248.970 52.8700   1
   0   2 -14 260.170 50.0800   1
   0   2 -14 329.020 56.3100   1
   0   4  -4 1860.28 116.800   1
   0   4   4 1799.64 123.550   1
   0  -4  -4 1822.29 118.240   1
   0   4   4 1976.08 133.420   1
   0   4   4 1887.71 118.720   1
   0   4  -4 1962.23 130.690   1
   0   4   4 2241.31 139.040   1
  -7   3   9 1485.75 94.0700   1
  -7   3   9 1174.82 106.140   1
   7  -3  -9 1059.82 93.0400   1
  -7  -3   9 1417.65 116.580   1
  -7  -3   9 1005.45 95.6900   1
   7   3  -9 1445.19 91.9200   1
   7   3  -9 1233.69 106.950   1
  -7  -3   9 1477.62 103.940   1
  -7  -1 -10 7224.50 231.980   1
  -7   1 -10 6956.38 222.500   1
   7   1  10 6902.22 184.800   1
  -7   1 -10 6821.82 238.610   1
  -7   1 -10 6410.51 189.870   1
  -6   2  14 47.7400 50.4200   1
  -6   2  14 -55.020 57.0900   1
   6  -2 -14 84.1900 48.8400   1
   6  -2 -14 23.5100 27.0400   1
  -6  -2  14 -2.8300 65.6700   1
   6   2 -14 9.13000 39.5900   1
   2  -4  -4 824.310 93.0500   1
  -2   4   4 811.690 91.8700   1
   2   4  -4 895.930 79.3300   1
   2   4  -4 848.380 80.5900   1
  -2   4   4 827.350 96.1800   1
  -2   4   4 812.110 96.6100   1
   2   4  -4 829.610 82.5200   1
   2  -4  -4 867.740 168.820   1
  -2   4   4 823.800 82.9600   1
  -9   1  -7 24565.9 446.550   1
  -9  -1  -7 25208.9 425.040   1
  -9   1  -7 25051.8 414.990   1
  -9  -1  -7 24662.6 455.530   1
 -12   0   9 -7.6300 51.8300   1
 -12   0   9 -8.1600 38.6200   1
 -12   0   0 77.9200 44.0000   1
 -12   0   0 55.9200 41.3900   1
 -10  -2  -2 2010.22 110.560   1
  10   2   2 1925.61 97.2200   1
 -10  -2  -2 2098.30 130.820   1
 -10   2  -2 1860.81 108.470   1
 -10   2  -2 1894.94 115.870   1
  -3  -1 -14 2990.01 167.930   1
  -3  -1 -14 2693.30 159.790   1
   3  -1  14 3132.88 156.110   1
   3   1  14 3191.10 158.550   1
  -3  -1 -14 2813.29 138.870   1
  -3   1 -14 2760.99 144.120   1
  -3   1 -14 3145.49 165.320   1
   3   1  14 2613.60 145.820   1
   3   1  14 2966.23 140.690   1
   5  -3 -11 714.480 91.6600   1
  -5   3  11 735.980 76.2100   1
  -5  -3  11 681.310 81.5800   1
  -5  -3  11 669.870 82.5600   1
   5   3 -11 728.740 66.9200   1
   5  -3 -11 504.330 85.5300   1
   5   3 -11 617.170 72.2300   1
  -5  -3  11 645.080 74.5200   1
  -5   3  11 786.760 86.7800   1
   5   3 -11 678.100 83.7200   1
   7   3   4 20.8300 29.6400   1
   7   3   4 49.4900 37.3000   1
  -7  -3  -4 42.5800 42.8700   1
   7  -3   4 27.4000 37.9300   1
  -7   3  -4 70.0700 46.6400   1
  -7   3  -4 26.8000 32.9800   1
  -1   1  16 785.370 83.1400   1
   1   1 -16 816.200 76.7800   1
  -1  -1  16 806.800 97.1900   1
   1  -1 -16 769.290 77.9100   1
  -1   1  16 742.000 95.9900   1
  -1  -1  16 762.880 94.9500   1
  -1   1  16 686.210 100.020   1
   1  -1 -16 475.670 64.6100   1
  -9  -1  14 622.930 88.4500   1
  -9   1  14 644.580 75.7800   1
  -9  -1  14 693.180 76.9700   1
  -9  -1  14 577.820 71.7800   1
  -9   1  14 671.280 71.1800   1
   2   4   3 9120.10 261.470   1
   2   4   3 8818.52 256.080   1
   2   4   3 8611.17 271.940   1
  -2   4  -3 9379.46 272.880   1
   2   4   3 8902.79 265.360   1
  -2  -4  -3 8618.04 279.110   1
   2  -4   3 8316.43 277.120   1
 -10   0  -6 7537.61 221.520   1
 -10   0  -6 7232.12 232.510   1
 -11  -1  11 643.480 73.2800   1
 -11   1  11 617.170 66.1300   1
 -11   1  11 561.130 69.7300   1
 -11  -1  11 421.250 69.8900   1
  -6   0 -12 1108.01 93.4800   1
  -6   0 -12 883.870 100.070   1
   6   0  12 1049.25 97.4600   1
 -10   2  10 357.200 56.7100   1
 -10  -2  10 526.320 73.5000   1
  10  -2 -10 414.240 58.3100   1
 -10   2  10 498.090 76.7100   1
 -10  -2  10 548.790 76.9600   1
  -2   4   5 15555.0 354.720   1
   2  -4  -5 14309.0 376.140   1
  -2   4   5 15836.1 364.250   1
  -2   4   5 15611.7 366.900   1
  -2   4   5 14498.8 380.890   1
   2   4  -5 15929.5 344.800   1
   2   4  -5 15822.1 356.920   1
  -8   2  13 1319.03 109.330   1
   8  -2 -13 1220.40 89.9000   1
  -8   2  13 1420.34 107.670   1
  -8  -2  13 1493.53 121.110   1
  -8  -2  13 1265.67 115.450   1
   8   2 -13 1240.05 117.270   1
  -8  -2  13 1374.74 101.670   1
   0   4  -5 -2.6800 38.5700   1
   0   4   5 -2.9600 40.4600   1
   0   4  -5 37.0500 36.9500   1
   0  -4  -5 44.6300 43.2600   1
  -4   0  17 0.78000 40.6600   1
  -4   0  17 13.6000 45.0900   1
   1   3  11 -13.220 48.6500   1
   1   3  11 -55.670 34.8100   1
  -1   3 -11 -9.0300 42.0700   1
 -11  -1  -3 38.8800 56.4000   1
 -11   1  -3 29.2600 40.5800   1
 -11  -1  -3 15.6200 37.7600   1
 -11   1  -3 8.27000 39.9000   1
   8   2   7 1763.12 124.840   1
  -8   2  -7 2090.94 120.910   1
  -8  -2  -7 2074.78 137.970   1
  -8   2  -7 2082.11 121.450   1
  -8  -2  -7 2186.97 119.610   1
   8   2   7 2122.05 112.530   1
   4  -4  -2 259.720 50.9200   1
  -4   4   2 257.200 56.7000   1
  -4  -4   2 225.680 50.8200   1
   4  -4  -2 316.760 74.2300   1
   4   4  -2 229.750 47.3000   1
  -4  -4   2 211.740 55.0500   1
   4   4  -2 220.990 62.6500   1
   4  -4  -2 243.660 46.9400   1
  -4   4   2 213.650 43.2200   1
  -4  -4   2 241.130 49.7800   1
  -4   4   1 1016.61 86.3600   1
  -4  -4   1 1138.13 108.130   1
   4   4  -1 1156.58 94.3100   1
   4  -4  -1 832.300 80.1300   1
  -4  -4   1 1018.50 93.4000   1
   4  -4  -1 986.110 88.7800   1
  -4   4   1 1009.48 93.9000   1
  -4  -4   1 1029.53 97.9700   1
   4   4  -1 938.470 91.1900   1
   4  -4  -1 1008.32 100.520   1
  -4   0 -14 -21.960 47.4400   1
   4   0  14 -2.8700 51.4000   1
 -12   0  10 527.240 72.3500   1
 -12   0  10 331.010 58.0500   1
  -3   3  12 522.930 74.7900   1
  -3   3  12 619.200 77.2700   1
  -3   3  12 536.340 69.7000   1
   3   3 -12 471.130 76.3500   1
   3   3 -12 546.370 77.7700   1
  -3  -3  12 461.290 78.8600   1
  -3  -3  12 560.320 70.3700   1
   3   3 -12 511.100 65.2500   1
   4  -2 -15 1486.21 108.850   1
  -4  -2  15 1647.69 112.420   1
  -4   2  15 1991.23 125.850   1
   4   2 -15 1399.31 124.850   1
  -4   2  15 1825.29 129.060   1
   4  -2 -15 1682.69 108.240   1
  -4  -2  15 1681.95 119.620   1
   4   4  -3 962.110 84.5500   1
   4  -4  -3 900.880 82.7000   1
   4  -4  -3 806.730 82.7500   1
  -4  -4   3 994.690 86.8600   1
  -4   4   3 974.500 97.5700   1
  -4  -4   3 919.890 95.5100   1
  -4  -4   3 953.870 92.0800   1
   4   4  -3 859.760 80.9500   1
   4  -4  -3 1037.53 108.620   1
  -4   4   3 1014.50 91.0600   1
 -12   0  -1 2.70000 40.3000   1
 -12   0  -1 7.03000 30.7500   1
  -4  -4   0 1947.72 125.760   1
   4  -4   0 2139.54 149.250   1
   4   4   0 1963.64 119.900   1
  -4  -4   0 2037.14 133.710   1
   4  -4   0 1691.28 125.160   1
  -4   4   0 2063.38 116.990   1
   4  -4   0 1731.71 129.390   1
  -4   4   0 2064.90 140.270   1
  -4  -4   0 1894.87 126.510   1
   4   4   0 2116.28 123.570   1
  -9  -3   3 167.750 53.9400   1
   9   3  -3 93.1100 64.0600   1
   9   3  -3 177.590 47.0300   1
  -9   3   3 113.830 47.1000   1
  -9  -3   3 95.7500 54.0700   1
  -9   3   3 147.370 45.0300   1
  -9  -3   4 162.820 56.2200   1
  -9   3   4 180.730 61.4900   1
  -9  -3   4 191.050 50.0100   1
   9   3  -4 125.450 45.7100   1
  -9   3   4 176.540 53.3100   1
   9   3  -4 142.810 49.7500   1
 -10   0  14 2549.49 140.730   1
 -10   0  14 2299.75 140.260   1
  -4   2 -12 3975.53 178.980   1
  -4  -2 -12 3826.55 166.130   1
  -4   2 -12 3976.86 178.410   1
  -4   2 -12 3738.18 188.100   1
   4   2  12 4062.85 181.370   1
   4   2  12 3702.27 198.610   1
   4   2  12 3751.45 153.150   1
  -4  -2 -12 3985.40 191.010   1
  -2   4  -4 1451.80 111.520   1
  -2  -4  -4 1265.02 108.290   1
   2   4   4 1229.83 95.3100   1
   2  -4   4 1445.56 122.520   1
   2   4   4 1336.21 110.950   1
   2   4   4 1583.83 109.700   1
   2   4   4 1321.63 113.570   1
  -2   2  15 -12.680 68.4200   1
  -2   2  15 -15.320 48.5400   1
   2   2 -15 4.53000 39.3600   1
   2   2 -15 -13.060 32.9200   1
   7  -3 -10 1577.01 124.510   1
  -7   3  10 1642.48 105.440   1
  -7   3  10 1565.97 114.840   1
   7  -3 -10 1496.65 112.470   1
  -7  -3  10 1264.27 104.490   1
   7   3 -10 1649.15 100.670   1
  -7  -3  10 1504.64 113.240   1
  -7  -3  10 1684.97 115.900   1
   7   3 -10 1501.47 133.690   1
  -6   2 -10 13051.6 314.000   1
  -6  -2 -10 13117.3 302.480   1
  -6   2 -10 11746.9 275.830   1
   6   2  10 10863.8 336.060   1
   6   2  10 12568.6 272.960   1
   6   2  10 12922.3 314.930   1
  -2   0  17 26.9000 40.4200   1
  -9   3   2 9747.51 258.270   1
   9   3  -2 8550.95 231.790   1
  -9  -3   2 9733.84 280.660   1
  -9  -3   2 9560.36 277.780   1
   9   3  -2 9749.38 231.890   1
  -9   3   2 9542.72 260.040   1
   9   3  -2 7939.62 279.160   1
   9  -3  -5 277.440 55.1700   1
  -9   3   5 308.160 61.2200   1
   9   3  -5 285.220 56.6000   1
  -9  -3   5 307.310 53.1100   1
  -9   3   5 390.560 68.4400   1
  -9  -3   5 272.680 53.8500   1
  -9   3   5 373.840 50.1900   1
   9   3  -5 381.790 57.1500   1
  10   2   3 183.580 46.5300   1
 -10  -2  -3 186.320 50.9400   1
 -10  -2  -3 167.860 43.4700   1
 -10   2  -3 102.550 56.4200   1
 -10   2  -3 153.150 56.3900   1
  -1   3  12 501.920 78.7100   1
  -1   3  12 399.580 68.0400   1
   1   3 -12 452.620 63.0300   1
  -1  -3  12 454.510 62.2000   1
   1   3 -12 390.920 63.0700   1
   1   3 -12 428.320 66.6400   1
  -4  -4   4 695.870 93.0900   1
  -4   4   4 805.630 76.9900   1
   4  -4  -4 766.610 75.4900   1
   4   4  -4 907.390 99.7500   1
  -4  -4   4 894.100 93.4900   1
   4   4  -4 642.820 83.3300   1
   4   4  -4 731.520 97.5900   1
   4  -4  -4 895.510 95.5900   1
   4  -4  -4 760.100 77.8800   1
  -4   4   4 840.560 89.1000   1
  -4  -4   4 753.580 94.1100   1
  -4   4  -1 6383.71 211.050   1
   4  -4   1 5446.13 220.860   1
   4   4   1 6737.90 226.400   1
  -4  -4  -1 5799.99 215.470   1
  -4  -4  -1 6488.48 238.260   1
   4  -4   1 6349.78 241.270   1
   4   4   1 6168.31 223.450   1
  -4   4  -1 6084.84 236.120   1
   4  -4   1 5946.36 234.140   1
  -4  -4  -1 6616.02 250.240   1
  -8   0  16 12974.9 334.260   1
  -8   0  16 12885.1 344.170   1
  -7   1  16 1407.46 110.030   1
  -7  -1  16 1632.86 132.300   1
  -7  -1  16 1389.04 107.410   1
  -7  -1  16 1422.13 112.590   1
  -7   1  16 1484.52 117.000   1
   7  -1 -16 1545.66 125.260   1
   7   1 -16 1482.16 122.770   1
   3   3  10 308.140 56.2100   1
   3   3  10 310.770 54.3100   1
  -3   3 -10 228.190 52.8300   1
  -3   3 -10 323.490 62.8800   1
  -3   3 -10 271.070 57.7900   1
   3   3  10 250.990 75.5300   1
  -2   4   6 1953.39 139.480   1
   2  -4  -6 1964.92 130.640   1
  -2   4   6 2217.07 137.380   1
   2   4  -6 2279.06 126.860   1
  -2   4   6 2189.88 132.110   1
   2   4  -6 2150.26 139.600   1
  -2   4   6 2040.29 171.790   1
   5   3   8 13090.8 374.190   1
  -5   3  -8 12183.2 366.160   1
  -5   3  -8 13996.6 353.910   1
  -5   3  -8 14422.3 390.420   1
  -5  -3  -8 13384.2 419.240   1
   5   3   8 12915.2 354.980   1
   5   3   8 12241.7 380.330   1
  -7   3  -5 69.0100 46.4200   1
  -7   3  -5 44.6600 52.1600   1
   7   3   5 67.1100 38.1300   1
   7   3   5 60.5000 35.7000   1
  -7  -3  -5 51.1000 35.2300   1
  -7   3  -5 55.1600 40.9500   1
   9  -3  -1 4093.61 202.880   1
  -9  -3   1 5301.06 217.610   1
  -9   3   1 5285.77 205.120   1
   9   3  -1 5191.87 191.670   1
   9   3  -1 4585.68 193.020   1
  -9  -3   1 5273.26 200.260   1
  -9   3   1 5220.69 212.320   1
  -9   3   6 45.3200 41.7600   1
  -9   3   6 95.0100 37.5900   1
  -9  -3   6 70.0800 42.9700   1
   9   3  -6 69.2500 31.2300   1
   9  -3  -6 57.6400 31.7100   1
   9   3  -6 38.0900 32.7600   1
  -9  -3   6 111.180 50.4900   1
  -8   0 -10 5392.23 222.250   1
  -8   0 -10 5848.43 241.870   1
 -11   1  12 1393.17 111.100   1
 -11  -1  12 1388.68 105.130   1
 -11   1  12 1447.38 106.880   1
 -11  -1  12 1338.10 101.600   1
   0   4  -6 2499.94 142.050   1
   0   4   6 2519.40 151.690   1
   0   4  -6 2430.16 148.500   1
   0   4   6 2215.81 156.030   1
   0  -4  -6 2110.12 147.080   1
   0   4   6 2243.33 138.500   1
   0   4   6 2453.13 142.090   1
  -6   0  17 69.2500 41.5500   1
  -6   0  17 14.8300 45.2700   1
 -10   2  11 813.820 80.8800   1
 -10  -2  11 804.560 82.9200   1
 -10   2  11 865.620 88.9000   1
 -10  -2  11 830.470 84.7600   1
   5   1  13 2107.09 128.340   1
  -5   1 -13 1716.63 129.800   1
  -5  -1 -13 1850.55 145.420   1
  -5  -1 -13 2222.32 135.120   1
  -5   1 -13 1886.98 114.570   1
   5   1  13 1905.73 142.880   1
   5   1  13 2044.87 111.300   1
   5  -1  13 2060.19 124.740   1
  -5  -3  12 1609.27 135.080   1
   5  -3 -12 1673.49 155.590   1
  -5  -3  12 1972.40 142.300   1
  -5   3  12 1966.79 118.320   1
   5  -3 -12 2009.32 146.520   1
   5   3 -12 2282.72 124.460   1
  -5  -3  12 1986.20 133.930   1
  -5   3  12 1824.69 127.650   1
   5   3 -12 1893.31 136.660   1
  -4   4   5 684.520 69.0200   1
  -4  -4   5 693.060 93.1400   1
   4  -4  -5 575.110 94.7200   1
   4   4  -5 581.650 89.9600   1
   4  -4  -5 540.240 89.5700   1
  -4   4   5 768.230 82.6300   1
   4  -4  -5 606.250 72.5300   1
   4   4  -5 677.820 73.7100   1
  -4  -4  -2 565.140 78.1000   1
  -4   4  -2 712.190 78.6900   1
   4  -4   2 566.340 95.8100   1
   4   4   2 592.360 72.5800   1
   4   4   2 706.540 84.6100   1
   4  -4   2 721.320 89.2700   1
  -4  -4  -2 722.320 113.940   1
  -4   4  -2 606.740 78.5900   1
  -9  -1  -8 1331.33 109.310   1
  -9  -1  -8 1335.26 104.100   1
  -9   1  -8 1218.01 98.6200   1
  -9   1  -8 1146.83 102.830   1
 -12   0  11 -49.020 43.0200   1
 -12   0  11 1.55000 47.7000   1
   2  -4   5 5031.66 245.620   1
  -2   4  -5 4625.93 196.090   1
   2   4   5 4466.02 206.380   1
   2   4   5 4549.37 196.870   1
  -2   4  -5 4730.12 201.390   1
  -2  -4  -5 4262.98 205.010   1
   2   4   5 4763.35 210.930   1
   2   4   5 4941.29 214.990   1
  -9  -3   0 275.690 62.4200   1
   9  -3   0 224.980 56.6600   1
   9   3   0 263.650 53.3800   1
  -9  -3   0 323.240 59.9800   1
   9   3   0 317.510 50.9600   1
  -9   3   0 309.460 57.9100   1
  -9   3   0 303.730 54.3400   1
 -12   0  -2 20.6200 57.1000   1
 -12   0  -2 -14.490 47.8500   1
 -12   0  -2 60.9300 46.1600   1
  -6   2  15 5981.16 229.210   1
   6  -2 -15 5998.50 249.650   1
   6  -2 -15 5267.80 203.320   1
  -6   2  15 5945.07 243.270   1
  -6  -2  15 5902.36 237.430   1
  -6  -2  15 4984.19 219.700   1
   6   2 -15 4973.35 218.440   1
  -6  -2  15 5765.38 223.050   1
  -3   1  17 722.490 78.4500   1
   3   1 -17 650.310 71.8200   1
  -3  -1  17 617.990 73.7900   1
  -3   1  17 677.760 77.9800   1
   3  -1 -17 620.320 69.1500   1
  -3   1  17 768.190 86.3000   1
   3  -1 -17 643.770 82.7200   1
  -3  -1  17 723.510 84.0200   1
   9   3  -7 5030.75 183.700   1
  -9  -3   7 4692.02 199.030   1
  -9   3   7 5133.89 186.330   1
  -9   3   7 4893.89 212.900   1
  -9  -3   7 5163.27 202.940   1
   9  -3  -7 4207.06 193.270   1
   9   3  -7 4337.63 209.440   1
 -11   1  -4 1064.38 95.8800   1
 -11  -1  -4 1146.14 95.6900   1
 -11   1  -4 881.380 79.6700   1
 -11  -1  -4 1088.50 84.0300   1
 -10   0  -7 -4.5300 43.5600   1
  -7   1 -11 40.3700 60.4600   1
  -7  -1 -11 -6.9500 51.3600   1
  -7  -1 -11 54.2400 41.7200   1
  -7   1 -11 64.7900 50.9000   1
  -7   1 -11 48.5500 25.6000   1
   7   1  11 53.1700 33.6100   1
  -9   1  15 1177.87 96.1700   1
  -9  -1  15 1247.50 109.820   1
  -9  -1  15 970.930 88.8700   1
  -9  -1  15 1240.14 104.190   1
  -9   1  15 1207.77 104.660   1
  -5  -1  17 14984.9 431.340   1
  -5   1  17 15485.0 428.730   1
  -5  -1  17 14908.9 406.650   1
  -5   1  17 14435.5 378.860   1
  -2  -2 -14 4920.01 216.390   1
  -2   2 -14 5369.85 214.350   1
   2  -2  14 4982.06 209.600   1
   2   2  14 5152.58 207.440   1
  -2   2 -14 4535.66 211.410   1
  -2  -2 -14 5227.83 247.800   1
  -2   2 -14 4840.16 205.560   1
   2   2  14 5035.23 205.840   1
  -1  -1 -16 960.080 96.4100   1
   1   1  16 990.220 88.0400   1
  -1   1 -16 1120.42 96.5500   1
  -1  -1 -16 992.680 84.9100   1
   1   1  16 1197.99 100.350   1
   1  -1  16 1000.76 95.8000   1
   0  -2  15 3686.50 174.170   1
   0   2  15 3542.62 171.330   1
   0   2 -15 3027.16 178.580   1
   0  -2 -15 3490.59 174.240   1
   0  -2  15 2932.79 194.590   1
   0   2 -15 3610.92 169.970   1
   0   2  15 3509.45 167.020   1
   0  -2 -15 3051.83 169.430   1
   7  -3 -11 13.9200 57.7700   1
  -7  -3  11 18.5700 58.2700   1
   7   3 -11 -1.6200 34.4100   1
  -7  -3  11 -1.8300 38.6000   1
  -7   3  11 11.6300 37.0900   1
   2  -4  -7 18901.3 470.710   1
  -2   4   7 20840.9 490.080   1
  -2   4   7 19437.5 522.520   1
  -2   4   7 20956.5 469.360   1
  -2   4   7 21720.8 434.730   1
   2   4  -7 22091.1 422.300   1
   2   4  -7 21536.3 410.430   1
  -8  -2  14 3593.93 220.820   1
   8  -2 -14 3816.06 168.140   1
  -8   2  14 4311.92 203.990   1
  -8  -2  14 3938.84 193.370   1
   8  -2 -14 3958.24 189.590   1
  -8   2  14 4328.26 195.260   1
  -8  -2  14 4345.25 193.340   1
 -10  -2  -4 2153.83 127.290   1
 -10  -2  -4 2269.30 145.920   1
  10   2   4 2213.16 110.700   1
 -10   2  -4 2279.93 140.370   1
 -10   2  -4 2106.76 120.190   1
  -4   4   6 919.270 81.2200   1
  -4   4   6 1010.32 96.5000   1
   4  -4  -6 800.460 79.4400   1
   4   4  -6 983.200 85.5600   1
  -4  -4   6 926.670 98.6800   1
   4  -4  -6 803.590 91.9800   1
   4   4  -6 914.170 93.7800   1
   4  -4  -6 806.570 93.2100   1
   4   4   3 1721.06 114.680   1
  -4   4  -3 1843.50 117.400   1
  -4  -4  -3 1842.66 133.940   1
  -4   4  -3 1619.90 117.650   1
  -4  -4  -3 1493.37 119.970   1
   4  -4   3 1374.57 148.340   1
   4  -4   3 1489.98 113.810   1
   4   4   3 1550.93 106.640   1
   2   0  16 5236.91 211.240   1
  -2   0 -16 5078.72 204.340   1
   8   2   8 -5.7900 33.0800   1
  -8   2  -8 38.5300 37.4600   1
   8   2   8 -4.7400 41.8300   1
  -8   2  -8 15.1500 53.2800   1
  -8  -2  -8 15.7900 43.1400   1
  -9   3  -1 16.1100 30.8100   1
   9   3   1 84.2200 52.1900   1
  -9   3  -1 2.88000 35.1200   1
  -9  -3  -1 26.6800 31.2300   1
   9  -3   1 -2.9900 39.4800   1
   9   3   1 35.4400 35.4600   1
   0   0  17 4.78000 38.2900   1
   0   0  17 28.3200 49.6000   1
   0   4  -7 619.270 76.9700   1
   0   4   7 595.530 75.1900   1
   0   4   7 614.800 88.2900   1
   0  -4  -7 664.720 85.7500   1
   0   4  -7 660.470 78.4600   1
  -9   3   8 2465.96 137.590   1
   9   3  -8 2216.06 150.880   1
  -9  -3   8 2602.66 149.210   1
  -9   3   8 2525.88 141.400   1
   9   3  -8 2642.06 130.930   1
  -9  -3   8 2401.48 138.500   1
   9  -3  -8 2245.89 133.530   1
  -1   3 -12 243.000 63.2300   1
  -1   3 -12 176.890 52.3100   1
   1   3  12 117.180 64.9400   1
  -1   3 -12 177.460 44.0300   1
   1   3  12 146.860 50.2600   1
   1  -3  12 135.300 43.5200   1
   1  -3  12 159.830 45.9700   1
  -3   1 -15 483.120 67.5100   1
  -3  -1 -15 441.250 69.9000   1
  -3   1 -15 391.350 73.8400   1
   3   1  15 492.960 59.6900   1
   3   1  15 463.260 65.3800   1
   3   1  15 425.330 64.6700   1
  -3  -1 -15 414.990 59.3800   1
  -3  -1 -15 363.460 70.1400   1
   3  -1  15 446.510 71.6100   1
  -3   3  13 543.870 88.1200   1
   3   3 -13 650.090 69.5600   1
   3   3 -13 698.090 76.2600   1
   3   3 -13 546.530 72.8700   1
  -3  -3  13 599.050 87.8400   1
  -3   3  13 578.280 72.6500   1
  -3   3  13 606.610 80.3900   1
 -10   0  15 -6.8300 39.9400   1
 -10   0  15 -0.9800 53.8000   1
  -7  -3  -6 21.2000 67.1300   1
   7   3   6 1.95000 46.6500   1
  -7   3  -6 5.66000 46.4500   1
  -7   3  -6 -0.6900 49.0100   1
  -2  -4  -6 0.68000 40.6600   1
   2  -4   6 27.5200 44.2100   1
   2   4   6 2.00000 37.9600   1
  -2   4  -6 27.3200 57.2200   1
 -10   2  12 781.980 80.8800   1
 -10  -2  12 772.000 82.3200   1
 -10   2  12 766.640 79.7800   1
 -10  -2  12 799.070 87.6600   1
 -11  -1  13 1804.69 117.330   1
 -11   1  13 1789.75 115.490   1
 -11  -1  13 1800.69 127.820   1
 -11   1  13 1896.06 132.050   1
   1  -1 -17 568.580 74.4500   1
  -1  -1  17 525.860 82.4500   1
   1  -1 -17 493.090 71.2600   1
  -1   1  17 665.950 77.0400   1
   1   1 -17 663.930 76.6300   1
  -1  -1  17 525.540 73.2800   1
  -1   1  17 721.070 96.0800   1
  -6   0 -13 4.73000 35.3500   1
   6   0  13 18.9100 55.8600   1
 -12   0  12 4294.38 200.720   1
 -12   0  12 4418.13 193.480   1
 -13   1   5 341.140 56.8600   1
 -13   1   5 342.400 50.8900   1
 -13  -1   5 315.020 69.9000   1
 -13  -1   5 420.020 56.4100   1
 -12   0  -3 41.5200 38.6800   1
 -12   0  -3 -9.2600 49.5300   1
 -12   0  -3 10.6100 37.9500   1
 -13   1   4 2765.78 142.320   1
 -13  -1   4 2731.98 144.870   1
 -13   1   4 2903.95 141.320   1
 -13  -1   4 2490.68 137.200   1
   5   3   9 2212.81 159.370   1
  -5   3  -9 2325.19 134.950   1
   5   3   9 2402.49 130.640   1
  -5  -3  -9 2458.98 160.960   1
   5   3   9 2210.37 129.550   1
  -5   3  -9 2035.30 139.700   1
  -5   3  -9 2341.69 137.940   1
 -13   1   6 54.9900 39.1800   1
 -13  -1   6 28.3100 38.2700   1
 -13  -1   6 45.0200 35.4100   1
 -13   1   6 5.45000 44.5500   1
  -6   2 -11 2462.95 146.040   1
   6   2  11 2219.66 133.670   1
   6   2  11 2279.59 123.910   1
   6   2  11 2156.20 148.840   1
  -6   2 -11 2434.79 138.330   1
  -6  -2 -11 2514.52 127.930   1
  -1   3  13 39.4900 42.1800   1
   1   3 -13 -8.5500 41.5600   1
  -1   3  13 0.03000 37.8200   1
  -4   2  16 7579.41 276.450   1
  -4   2  16 8596.42 306.750   1
  -4  -2  16 8274.21 297.640   1
  -4  -2  16 8252.12 284.940   1
  -4   2  16 8452.19 284.370   1
   4  -2 -16 7784.76 262.350   1
   4   2 -16 7917.84 262.900   1
   4  -2 -16 7327.57 251.280   1
  -4   4   7 1486.01 96.8200   1
  -4  -4   7 1383.62 114.280   1
   4   4  -7 1601.03 113.840   1
   4  -4  -7 1138.75 117.580   1
  -4   4   7 1533.02 112.710   1
   4   4  -7 1211.96 106.980   1
   4  -4  -7 1379.59 156.890   1
  -4  -4  -4 3879.34 208.450   1
  -4   4  -4 3471.39 192.530   1
  -4   4  -4 4173.52 190.890   1
   4   4   4 4062.14 184.400   1
  -4   4  -4 4140.44 200.650   1
  -4  -4  -4 3580.50 183.990   1
   4   4   4 3248.08 156.060   1
  -4   2 -13 243.050 64.1700   1
  -4  -2 -13 200.440 42.1400   1
  -4   2 -13 215.120 80.1000   1
   4   2  13 133.490 52.0600   1
  -4  -2 -13 174.630 55.1200   1
   4   2  13 125.910 43.6500   1
   4   2  13 141.590 43.4700   1
   3   3  11 366.610 63.7700   1
  -3   3 -11 409.830 62.2900   1
  -3   3 -11 451.400 71.2200   1
  -3   3 -11 356.020 67.8600   1
   3   3  11 447.070 71.5600   1
   3   3  11 352.810 59.7300   1
 -13  -1   3 2195.92 119.460   1
 -13   1   3 2251.64 128.720   1
 -13  -1   3 2330.03 132.960   1
 -13   1   3 2345.93 122.060   1
 -12   2   5 12071.9 336.780   1
 -12   2   5 12113.1 327.090   1
 -12  -2   5 12437.8 346.010   1
 -12  -2   5 12553.7 331.140   1
   4   0 -18 42.2400 34.4300   1
  -4   0  18 73.9800 71.4100   1
  -4   0  18 80.7300 49.1100   1
 -12  -2   4 3797.46 171.030   1
 -12   2   4 3660.75 166.540   1
 -12  -2   4 3699.09 165.680   1
 -12   2   4 3425.78 168.360   1
  -9  -3  -2 66.9100 50.1200   1
  -9   3  -2 46.6300 35.8100   1
   9   3   2 100.640 54.1100   1
  -9   3  -2 79.6100 44.9000   1
 -13  -1   7 1322.63 105.530   1
 -13   1   7 1418.37 96.3800   1
 -13   1   7 1511.25 114.490   1
 -13  -1   7 1365.75 104.600   1
  -2   2  16 359.950 63.5500   1
   2  -2 -16 159.850 58.6900   1
   2   2 -16 473.980 77.6900   1
   2  -2 -16 372.520 54.2500   1
  -2  -2  16 383.940 64.4300   1
  -2   2  16 397.720 63.8900   1
  -2   4   8 4991.59 235.480   1
   2  -4  -8 4637.35 208.520   1
  -2   4   8 5755.10 222.370   1
  -2   4   8 5619.37 258.660   1
   2   4  -8 6017.97 219.420   1
   2   4  -8 6032.92 230.400   1
  -2   4   8 5425.57 219.270   1
 -11  -1  -5 2990.38 140.270   1
 -11   1  -5 2915.28 145.300   1
 -11  -1  -5 2791.67 156.170   1
 -11   1  -5 2982.05 151.840   1
   4   0  15 42.1000 40.7200   1
  -4   0 -15 40.2100 42.0200   1
  -5  -3  13 -27.020 68.0900   1
   5  -3 -13 12.9700 51.3600   1
  -5   3  13 -24.510 53.5400   1
   5   3 -13 13.1400 23.0600   1
  -6  -4   2 373.390 65.6200   1
  -6   4   2 446.820 69.9900   1
   6  -4  -2 396.470 59.6100   1
  -6  -4   2 348.840 66.8700   1
   6   4  -2 399.620 67.2700   1
  -6  -4   2 349.510 58.2100   1
  -6   4   2 388.210 60.8600   1
   6  -4  -2 334.490 63.7200   1
 -12   2   6 1262.83 93.7400   1
 -12  -2   6 1066.74 87.0600   1
 -12  -2   6 1133.57 95.4400   1
 -12   2   6 1180.58 97.5200   1
   9   3  -9 966.560 88.7700   1
  -9  -3   9 1111.11 104.400   1
  -9   3   9 1288.29 96.9600   1
  -9  -3   9 1228.68 102.920   1
   9   3  -9 1338.27 92.0400   1
   9  -3  -9 1048.09 93.3100   1
  -9   3   9 1302.94 104.200   1
  -6   4   3 8792.84 286.160   1
  -6  -4   3 8016.48 270.030   1
  -6  -4   3 8346.36 294.160   1
   6  -4  -3 7390.51 266.130   1
  -6   4   3 8437.61 272.290   1
   6  -4  -3 7739.01 310.830   1
   6   4  -3 8786.15 268.510   1
   6   4  -3 7214.15 248.370   1
  -6  -4   3 7422.78 282.030   1
 -12  -2   3 6896.06 252.770   1
 -12   2   3 7071.59 234.390   1
 -12  -2   3 7109.37 238.200   1
 -12   2   3 6910.33 227.050   1
 -12   2   3 6760.19 248.190   1
  -8   0  17 0.71000 52.6500   1
  -6  -4   1 1150.46 103.650   1
  -6   4   1 1156.73 98.6500   1
  -6  -4   1 1017.05 101.570   1
   6  -4  -1 890.740 87.1800   1
   6   4  -1 1032.19 94.3600   1
   6   4  -1 1033.17 90.1400   1
   6  -4  -1 914.730 93.3900   1
  -6   4   1 1117.12 86.7200   1
  -6  -4   1 1225.51 101.480   1
  -7   1  17 1765.02 129.000   1
   7  -1 -17 1663.50 137.000   1
   7   1 -17 1582.53 128.720   1
  -7   1  17 1707.39 123.210   1
  -7  -1  17 1618.08 121.970   1
  -7  -1  17 1630.04 120.460   1
  -7  -1  17 1673.32 130.700   1
  -6  -4   4 794.270 98.3400   1
   6  -4  -4 680.610 77.5400   1
  -6   4   4 824.650 74.8000   1
   6  -4  -4 681.750 80.3500   1
   6   4  -4 844.460 77.8800   1
   6  -4  -4 871.280 97.0700   1
  -6  -4   4 659.350 89.0500   1
  -6   4   4 812.260 81.1500   1
  -6  -4   4 788.260 78.4300   1
 -10  -2  -5 8437.11 299.270   1
 -10   2  -5 8373.60 255.140   1
  10   2   5 8387.85 239.660   1
 -10  -2  -5 8569.03 256.050   1
 -10   2  -5 8785.88 290.910   1
 -13  -1   2 271.070 58.2000   1
 -13  -1   2 252.750 56.6200   1
 -13   1   2 335.570 69.1100   1
 -13   1   2 236.520 47.6500   1
  -8   0 -11 -23.050 59.6300   1
  -8   0 -11 -17.890 48.8300   1
  -9  -1  -9 5562.47 235.980   1
  -9  -1  -9 6034.78 212.940   1
  -9   1  -9 6057.42 228.680   1
  -9   1  -9 5714.22 237.270   1
  -7   3  12 857.600 93.9000   1
   7   3 -12 854.200 86.2800   1
  -7  -3  12 831.780 86.2900   1
   7  -3 -12 851.980 85.6800   1
   7   3 -12 931.220 74.7900   1
  -7  -3  12 750.450 83.0900   1
  -7  -3  12 964.520 101.860   1
  -7   3  12 945.950 113.690   1
   7  -3 -12 942.590 96.8200   1
 -13   1   8 769.470 73.2700   1
 -13  -1   8 791.520 78.4600   1
 -13   1   8 936.080 95.1700   1
 -13  -1   8 892.830 87.9200   1
 -12   2   7 6492.89 245.280   1
 -12   2   7 6660.77 220.180   1
 -12  -2   7 6550.88 246.770   1
 -12  -2   7 6591.28 233.070   1
   2   0 -18 838.510 79.1300   1
  -2   0  18 1020.58 89.1900   1
  -2   0  18 805.110 92.6800   1
   0   4  -8 6.68000 34.9900   1
   0   4  -8 43.2900 42.4700   1
   0   4   8 53.2600 59.0700   1
 -12   2   2 4074.56 164.650   1
 -12  -2   2 3918.11 171.730   1
 -12   2   2 3965.40 172.470   1
 -12   2   2 3957.03 171.380   1
 -12  -2   2 3884.57 175.070   1
 -10   0  -8 2394.09 139.740   1
 -10   0  -8 2391.27 143.160   1
   6   4   0 13452.4 354.280   1
  -6   4   0 13826.5 346.650   1
  -6  -4   0 11927.7 355.600   1
  -6   4   0 13859.6 395.170   1
  -6  -4   0 12902.7 379.780   1
   6   4   0 12035.0 351.370   1
   6  -4   0 11988.9 385.410   1
  -6  -4   0 12404.3 365.940   1
  -6   0  18 12041.5 371.790   1
  -6   0  18 12135.0 349.370   1
   2  -4   7 1176.34 111.840   1
  -2  -4  -7 933.860 100.390   1
  -2   4  -7 1183.64 101.900   1
   2   4   7 1071.60 92.6300   1
   2   4   7 1070.46 101.780   1
  -2   4  -7 1099.79 99.7900   1
   6  -4  -5 504.220 93.7200   1
  -6  -4   5 552.280 80.7900   1
   6   4  -5 636.540 75.9500   1
   6  -4  -5 549.240 75.4600   1
  -6   4   5 569.630 72.3100   1
   6  -4  -5 478.180 65.1400   1
  -6   4   5 529.610 71.0200   1
  -6  -4   5 506.850 76.3600   1
  -6  -4   5 653.250 71.1000   1
  -9  -1  16 1891.35 135.750   1
  -9  -1  16 1868.43 121.790   1
  -9  -1  16 2149.32 133.130   1
  -9   1  16 2103.19 137.090   1
  -9   1  16 2095.78 140.440   1
  -6   2  16 3783.20 179.690   1
  -6  -2  16 3628.92 173.160   1
  -6  -2  16 3306.09 210.710   1
   6  -2 -16 3192.91 149.690   1
   6  -2 -16 3657.14 198.300   1
  -6   2  16 3597.29 200.660   1
  -6  -2  16 3697.16 185.840   1
   4   4  -8 6806.07 244.700   1
  -4   4   8 6333.17 237.180   1
   4  -4  -8 6251.62 255.040   1
  -4   4   8 6458.72 227.800   1
  -4  -4   8 6550.71 265.850   1
  -8   2  15 8782.58 282.220   1
  -8  -2  15 8753.60 280.600   1
  -8  -2  15 7385.26 303.570   1
  -8  -2  15 8464.86 280.510   1
   8  -2 -15 9069.64 302.670   1
  -8   2  15 8705.86 283.140   1
  -4   4  -5 9937.61 363.980   1
  -4  -4  -5 9402.08 326.000   1
  -4   4  -5 11395.6 365.890   1
   4   4   5 10442.3 320.830   1
  -4   4  -5 10863.0 322.270   1
   4   4   5 11535.9 342.150   1
 -12   0  13 0.75000 46.5600   1
 -12   0  13 -8.2700 37.6100   1
   5  -1  14 850.880 81.6200   1
   5   1  14 770.980 87.4300   1
  -5  -1 -14 806.950 85.1900   1
  -5   1 -14 823.720 76.3000   1
   5   1  14 914.110 75.7300   1
  -5  -1 -14 851.740 85.5500   1
  -5   1 -14 844.270 139.720   1
   7   3   7 1885.37 111.670   1
  -7  -3  -7 1924.24 122.470   1
  -7   3  -7 2154.33 133.310   1
   7   3   7 1706.75 132.970   1
  -7   3  -7 1886.62 114.770   1
  -7  -3  -7 2070.15 153.430   1
  -7   3  -7 1583.99 128.870   1
 -13   1   1 3523.41 156.470   1
 -13  -1   1 3380.72 163.680   1
 -13   1   1 3490.65 161.650   1
 -13  -1   1 3394.64 150.210   1
 -12  -2   8 5177.71 197.960   1
 -12   2   8 5160.99 197.990   1
 -12  -2   8 4978.86 209.400   1
 -12   2   8 5250.66 217.420   1
 -10   2  13 216.690 55.9500   1
 -10   2  13 266.450 49.3400   1
 -10  -2  13 160.110 50.7900   1
 -10  -2  13 233.410 61.3800   1
 -10  -2  13 276.920 54.6300   1
  -9  -3  -3 138.740 44.2200   1
   9   3   3 129.610 43.8200   1
  -9  -3  -3 166.600 55.8300   1
  -9   3  -3 101.640 52.6900   1
  -9   3  -3 164.710 43.4500   1
  -6  -4  -1 9154.95 313.800   1
   6   4   1 8866.86 265.840   1
  -6  -4  -1 7639.62 279.400   1
  -6   4  -1 9016.72 286.560   1
   6   4   1 7644.25 251.030   1
  -6  -4  -1 8863.17 300.030   1
   6  -4   1 7900.48 281.690   1
  -6   4  -1 9002.87 280.700   1
 -12  -2   1 6.65000 41.5000   1
 -12   2   1 12.0000 33.9500   1
 -12  -2   1 37.3700 41.4200   1
 -12   2   1 17.2800 52.5700   1
 -13  -1   9 2175.70 139.630   1
 -13   1   9 2135.37 115.950   1
 -13  -1   9 2360.83 131.790   1
 -13   1   9 2334.02 131.100   1
  -8   2  -9 229.600 76.8600   1
  -8   2  -9 223.290 55.9600   1
  -8  -2  -9 341.220 84.5500   1
   8   2   9 173.100 42.1500   1
   8   2   9 258.590 45.0900   1
  -8  -2  -9 262.610 49.0900   1
  -7  -1 -12 1811.80 122.800   1
  -7   1 -12 1818.34 128.600   1
  -7  -1 -12 1950.45 139.460   1
  -7   1 -12 1426.17 107.820   1
   7   1  12 1802.71 106.640   1
  -7   1 -12 1898.71 124.650   1
 -12   0  -4 569.660 72.9400   1
 -12   0  -4 384.330 72.2800   1
 -11  -1  14 2639.85 143.220   1
 -11  -1  14 2485.06 149.730   1
 -11   1  14 2408.54 140.470   1
 -11   1  14 2584.58 149.250   1
  -9   3  10 1170.91 88.8900   1
  -9  -3  10 1199.88 105.270   1
   9  -3 -10 999.420 93.8200   1
   9   3 -10 959.970 92.6800   1
  -9  -3  10 1192.55 101.890   1
   9   3 -10 1343.16 87.9100   1
  -9   3  10 1291.68 116.670   1
   6  -4  -6 4120.72 198.140   1
   6   4  -6 3004.48 193.900   1
   6   4  -6 4046.62 176.730   1
  -6   4   6 4033.94 176.700   1
   6  -4  -6 3204.62 171.830   1
  -6  -4   6 3554.20 206.640   1
  -6   4   6 4299.38 191.910   1
  -6  -4   6 3460.65 184.680   1
   6  -4  -6 3385.70 182.180   1
  -6  -4   6 4044.41 192.260   1
 -10   0  16 3135.75 159.660   1
 -10   0  16 2838.71 159.630   1
  -3   1  18 34.9900 63.7800   1
  -3  -1  18 50.1100 48.7500   1
   3  -1 -18 23.8600 34.2700   1
   3   1 -18 -3.9100 34.7300   1
  -3  -1  18 38.2900 63.1100   1
  -3   1  18 38.6700 41.5200   1
  -3   1  18 17.9100 45.9500   1
   2   4  -9 84.6200 38.7900   1
   2   4  -9 124.090 43.1600   1
  -2   4   9 8.13000 63.3200   1
   2   2  15 2323.84 139.300   1
  -2   2 -15 2097.98 144.310   1
   2  -2  15 2167.67 127.370   1
   2   2  15 2136.35 123.670   1
  -2   2 -15 2126.65 168.270   1
  -2  -2 -15 2204.01 129.780   1
  -2   2 -15 1948.05 120.960   1
  -2  -2 -15 2115.31 143.500   1
  -3   3  14 995.800 103.450   1
  -3  -3  14 990.610 90.9700   1
  -3   3  14 938.410 97.9600   1
   3   3 -14 839.490 87.2200   1
   3   3 -14 971.190 85.5000   1
   3   3 -14 918.750 84.4200   1
  -3   3  14 963.560 99.7400   1
  -5  -1  18 70.6800 71.1400   1
  -5   1  18 22.7000 52.3000   1
  -5  -1  18 7.44000 42.2900   1
  -5   1  18 14.0200 40.7400   1
  -1   3 -13 1935.37 147.290   1
  -1   3 -13 1498.89 117.380   1
   1   3  13 1848.82 123.750   1
  -1   3 -13 1877.20 118.250   1
   1  -3  13 1716.74 113.540   1
   1   3  13 1794.54 125.220   1
   1  -3  13 1607.80 131.310   1
   0   2 -16 187.310 62.3700   1
   0  -2 -16 71.5800 37.5100   1
   0  -2  16 103.790 43.7300   1
   0   2  16 128.880 47.9900   1
   0  -2 -16 108.520 43.5900   1
   0   2  16 131.380 44.0300   1
 -12   2   9 11951.2 353.010   1
 -12  -2   9 11888.4 351.070   1
 -12  -2   9 11426.3 312.970   1
 -12   2   9 11267.5 326.980   1
  -6   4  -2 536.380 74.1800   1
  -6  -4  -2 477.940 68.0400   1
   6   4   2 496.490 61.2600   1
   6   4   2 484.750 68.2400   1
  -6   4  -2 500.970 67.7400   1
   6  -4   2 470.700 71.1400   1
  -6  -4  -2 450.110 65.2800   1
  -6  -4  -2 443.070 66.7000   1
   5   3  10 1991.55 119.850   1
  -5   3 -10 1803.05 133.860   1
  -5   3 -10 1994.21 127.150   1
  -5   3 -10 2313.75 131.530   1
  -5  -3 -10 2061.05 141.310   1
   5   3  10 2206.63 128.250   1
   5   3  10 1737.35 138.640   1
 -11  -1  -6 228.360 64.3100   1
 -11   1  -6 380.030 76.6400   1
 -11  -1  -6 338.870 56.3500   1
 -11   1  -6 285.590 61.8200   1
 -11  -1  -6 332.750 60.1500   1
 -13   1   0 253.040 57.2500   1
 -13  -1   0 347.720 55.6400   1
 -13   1   0 246.860 53.1400   1
 -13  -1   0 271.670 65.6300   1
 -12  -2   0 389.930 53.6100   1
 -12   2   0 351.710 58.3500   1
 -12   2   0 395.400 61.8700   1
 -12  -2   0 250.410 67.2100   1
   1   1  17 377.020 56.6600   1
  -1  -1 -17 362.110 62.2800   1
  -1   1 -17 410.350 60.5400   1
  -1  -1 -17 412.100 69.8400   1
   1   1  17 449.320 76.4100   1
   1  -1  17 422.210 63.2100   1
 -13  -1  10 441.470 66.1900   1
 -13   1  10 443.650 60.2600   1
 -13  -1  10 432.650 63.8500   1
 -13   1  10 533.700 69.8400   1
   0   4   9 1590.08 113.560   1
   0   4  -9 1733.64 119.560   1
   0   4  -9 1755.29 115.540   1
   0   4   9 1487.62 116.150   1
 -10  -2  -6 281.640 46.8400   1
 -10  -2  -6 190.190 55.5600   1
  10   2   6 245.450 50.1900   1
 -10   2  -6 256.650 64.6300   1
 -10   2  -6 235.970 54.1900   1
   6   4  -7 2468.81 164.390   1
  -6   4   7 2804.00 130.060   1
  -6  -4   7 2918.49 159.700   1
   6   4  -7 3062.72 152.880   1
   6  -4  -7 2143.35 199.640   1
   6  -4  -7 2907.30 167.240   1
  -6  -4   7 2157.11 137.580   1
  -6   4   7 2902.27 152.140   1
  -6  -4   7 2210.47 168.710   1
   2   0  17 136.180 70.6800   1
  -2   0 -17 7.46000 33.2000   1
   1   3 -14 141.650 49.9000   1
   1   3 -14 146.500 45.1800   1
  -1   3  14 147.120 54.9600   1
  -1  -3  14 198.050 49.0400   1
   1   3 -14 184.330 43.8400   1
  -1   3  14 200.240 66.0400   1
  -4   4   9 1479.94 105.460   1
   4  -4  -9 1557.50 141.960   1
  -4  -4   9 1519.21 117.160   1
  -4   4   9 1477.77 116.640   1
   4   4  -9 1495.46 101.120   1
  -3   3 -12 2781.35 148.120   1
  -3   3 -12 2937.84 174.180   1
   3   3  12 2487.52 142.600   1
  -3   3 -12 2331.15 143.320   1
   3   3  12 2643.57 138.750   1
   3   3  12 2106.60 143.540   1
   5   3 -14 27.2500 27.5400   1
  -5   3  14 38.5600 63.0000   1
   5  -3 -14 8.98000 54.5200   1
  -5  -3  14 17.2900 51.0500   1
   7  -3 -13 311.870 60.4100   1
  -7  -3  13 331.770 60.4100   1
   7   3 -13 403.700 49.0000   1
  -7  -3  13 475.500 81.1500   1
   7  -3 -13 381.640 73.1100   1
  -7   3  13 385.970 56.4700   1
   7   3 -13 347.420 57.7100   1
  -7  -3  13 356.990 56.3500   1
  -7   3  13 433.050 66.2000   1
  -4   4  -6 10219.7 282.180   1
   4   4   6 8723.43 297.370   1
   4   4   6 10432.9 282.030   1
  -4   4  -6 8934.21 329.750   1
   4   4   6 10242.9 270.580   1
  -4   4  -6 10357.6 305.980   1
   6   2  12 11.7100 37.6400   1
   6   2  12 -7.9300 44.8900   1
  -6   2 -12 12.8000 37.6900   1
   2   4   8 1347.94 100.860   1
   2  -4   8 1489.81 130.810   1
  -2   4  -8 1340.90 108.510   1
   2   4   8 1391.93 109.230   1
  -2   4  -8 1413.61 110.260   1
  -2   4  -8 1471.12 127.710   1
   3  -1  16 6208.31 218.370   1
  -3   1 -16 6041.91 202.820   1
   3   1  16 5921.98 213.750   1
   3   1  16 5820.05 188.540   1
  -3   1 -16 5364.37 242.100   1
  -3  -1 -16 5537.61 236.850   1
  -3  -1 -16 6221.08 213.350   1
  -3  -1 -16 5125.78 221.190   1
 -14   0   5 25.3700 46.0300   1
 -14   0   5 -18.730 63.5700   1
  -9   3  -4 138.490 43.0200   1
   9   3   4 77.7800 37.2200   1
  -9  -3  -4 143.080 38.5000   1
  -9   3  -4 122.660 64.2200   1
  -9  -3  -4 136.630 57.3200   1
   0   0  18 2151.53 133.910   1
   0   0 -18 1934.16 126.530   1
   0   0  18 1934.28 120.620   1
   0   0  18 1697.46 137.410   1
 -14   0   6 368.750 74.1000   1
 -14   0   6 361.380 53.9900   1
  -6   0 -14 3440.53 168.590   1
  -6   0 -14 3998.84 167.880   1
   6   0  14 3787.30 164.030   1
 -14   0   4 21395.3 418.130   1
 -14   0   4 20734.0 351.240   1
  -4  -2  17 9983.75 289.580   1
  -4   2  17 10507.6 304.250   1
   4  -2 -17 9227.78 305.850   1
   4   2 -17 9623.72 257.900   1
  -4   2  17 9832.81 293.260   1
  -4  -2  17 10097.0 304.890   1
  -4   2  17 10135.5 324.970   1
   9   3 -11 1175.01 81.0500   1
  -9   3  11 1040.42 95.4300   1
  -9  -3  11 1282.90 102.010   1
   9   3 -11 951.190 94.4500   1
   9  -3 -11 988.300 88.2000   1
  -9  -3  11 1277.41 119.090   1
  -9   3  11 1148.60 85.9800   1
 -14   0   7 11.1500 46.7200   1
 -14   0   7 58.2900 51.0200   1
 -12   0  14 386.700 80.3600   1
 -12   0  14 389.510 72.0500   1
  -1  -1  18 1703.20 116.560   1
  -1   1  18 1724.34 127.170   1
   1   1 -18 1935.65 120.520   1
   1  -1 -18 1573.46 119.140   1
   1  -1 -18 1563.16 107.920   1
  -4   2 -14 5190.12 201.200   1
   4   2  14 5016.93 241.150   1
   4   2  14 5844.67 208.570   1
  -4  -2 -14 5218.06 189.700   1
  -4   2 -14 5812.18 205.920   1
   4   2  14 5494.67 190.030   1
  -4  -2 -14 5433.75 222.770   1
  -6  -4  -3 782.660 86.2500   1
  -6  -4  -3 876.820 93.8100   1
  -6   4  -3 1063.93 92.0200   1
   6  -4   3 780.980 108.120   1
  -6   4  -3 945.750 88.5500   1
   6   4   3 1100.90 87.3400   1
  -6  -4  -3 883.800 87.0300   1
   6   4   3 813.760 84.5700   1
 -12   2  10 2567.34 150.370   1
 -12  -2  10 2561.99 147.690   1
 -12   2  10 2421.76 127.910   1
 -12  -2  10 2286.28 132.160   1
 -12  -2  -1 178.870 53.1300   1
 -12   2  -1 177.010 47.8500   1
 -12   2  -1 223.250 50.9900   1
 -12  -2  -1 194.190 51.4900   1
  -9  -1 -10 3940.48 177.560   1
  -9   1 -10 3918.29 173.080   1
  -9  -1 -10 3871.85 165.030   1
  -9   1 -10 3718.16 179.890   1
 -10   0  -9 -4.5000 43.1500   1
 -14   0   3 9.76000 64.9300   1
 -14   0   3 12.2200 48.2400   1
 -12   0  -5 20.0600 57.2200   1
 -12   0  -5 37.0400 60.2400   1
 -10  -2  14 10622.3 289.320   1
 -10  -2  14 8890.47 278.400   1
 -10   2  14 10814.2 274.890   1
 -10  -2  14 10658.3 320.530   1
 -10   2  14 10157.9 279.440   1
 -13  -1  -1 781.380 90.5500   1
 -13   1  -1 830.070 86.6600   1
 -13   1  -1 975.740 91.4300   1
 -13   1  -1 849.050 79.3700   1
 -13  -1  -1 950.210 82.2400   1
  -8   0  18 2429.64 140.910   1
  -8   0  18 2424.17 148.790   1
   8   0 -18 2451.89 155.810   1
  -7   3  -8 20840.2 409.620   1
  -7  -3  -8 20516.4 433.430   1
   7   3   8 17518.4 430.500   1
  -7   3  -8 21047.9 388.910   1
  -2   2  17 4636.52 187.110   1
   2   2 -17 4721.59 178.770   1
  -2   2  17 4546.97 195.370   1
  -2  -2  17 4281.89 202.670   1
   2  -2 -17 4615.97 193.250   1
   2  -2 -17 4182.19 176.920   1
 -13  -1  11 3067.19 152.790   1
 -13  -1  11 2762.03 154.120   1
 -13   1  11 3101.71 152.200   1
 -13   1  11 2978.84 141.530   1
 -14   0   8 21.4400 54.8400   1
 -14   0   8 33.0600 38.9600   1
  -7  -1  18 879.890 91.0300   1
   7  -1 -18 1104.52 109.700   1
  -7  -1  18 1062.00 111.360   1
  -7   1  18 1033.95 102.170   1
  -7  -1  18 1040.06 102.470   1
  -7   1  18 956.600 96.7700   1
  -8   0 -12 4651.61 192.890   1
  -8   0 -12 4381.16 192.700   1
 -11  -1  15 -40.610 38.3500   1
 -11   1  15 -29.580 32.7400   1
 -11   1  15 -21.300 77.9600   1
 -11  -1  15 -18.250 35.9600   1
   4   0 -19 32.2700 44.3700   1
  -4   0  19 3.82000 45.7700   1
  -4   0  19 4.93000 64.0800   1
  -2   4  10 109.700 56.6500   1
   2   4 -10 123.250 57.8000   1
   2   4 -10 101.560 41.5000   1
  -2   4  10 59.3900 72.7600   1
  -6  -4   8 5146.77 208.010   1
  -6   4   8 5640.46 219.320   1
   6  -4  -8 5358.54 223.640   1
   6   4  -8 4675.81 223.200   1
  -6  -4   8 5334.70 212.740   1
   6   4  -8 5398.36 184.430   1
   6  -4  -8 4891.43 225.240   1
   6   4  -8 4655.49 238.580   1
  -6   4   8 5463.59 183.300   1
  -9  -1  17 427.310 59.0000   1
  -9  -1  17 533.460 72.1200   1
  -9   1  17 480.660 67.5000   1
   9  -1 -17 426.380 69.1600   1
  -9  -1  17 607.340 74.5400   1
  -9   1  17 547.560 88.4200   1
  -4   0 -16 1135.07 93.6900   1
   4   0  16 1161.58 94.3300   1
  -4   0 -16 1108.79 104.910   1
  -8  -2  16 13321.5 330.330   1
  -8   2  16 13185.3 334.030   1
  -8   2  16 13121.3 337.530   1
  -8  -2  16 13354.3 331.000   1
   8  -2 -16 13909.4 362.700   1
 -14   0   2 2603.24 135.590   1
 -14   0   2 2693.80 148.550   1
 -11   3   4 225.550 53.3000   1
 -11  -3   4 270.630 57.0800   1
 -11  -3   4 265.220 66.1700   1
 -11   3   4 293.810 59.3200   1
  11   3  -4 302.530 54.2000   1
 -11   3   4 291.980 52.2400   1
 -11   3   5 2150.73 129.690   1
 -11  -3   5 2277.11 129.230   1
  11   3  -5 2176.72 109.510   1
 -11  -3   5 2246.59 126.490   1
 -11   3   5 2179.78 137.730   1
 -11   3   5 2129.14 123.080   1
  -8   2 -10 592.700 74.5100   1
  -8  -2 -10 706.570 97.5300   1
  -8   2 -10 638.060 81.9900   1
  -8  -2 -10 611.120 66.3800   1
  -8  -2 -10 595.310 58.9400   1
   8   2  10 591.210 65.3200   1
  -6   2  17 652.760 76.2500   1
  -6   2  17 767.530 81.7600   1
   6  -2 -17 580.840 89.6800   1
   6  -2 -17 564.200 63.4600   1
  -6  -2  17 687.970 86.8100   1
  -6  -2  17 537.380 82.2600   1
  -6  -2  17 644.580 76.2800   1
  11   3  -3 3950.58 152.560   1
 -11  -3   3 3994.22 178.160   1
 -11   3   3 4127.56 177.230   1
 -11   3   3 3946.72 166.340   1
 -11  -3   3 4161.58 169.960   1
 -14   0   9 9.94000 38.1000   1
 -14   0   9 20.8900 42.1500   1
  11   3  -6 6636.83 202.520   1
 -11  -3   6 6428.93 218.460   1
 -11  -3   6 6413.39 212.910   1
 -11   3   6 6585.26 241.980   1
 -11   3   6 6414.88 212.640   1
   4   4 -10 12.7800 32.7900   1
   4  -4 -10 10.2800 63.9700   1
  -4   4  10 20.5500 62.4100   1
   4   4 -10 -0.1900 48.3800   1
   6   4   4 5830.05 209.580   1
  -6  -4  -4 6422.75 233.010   1
  -6   4  -4 5559.28 247.350   1
  -6   4  -4 6557.61 211.660   1
  -6   4  -4 6723.35 234.820   1
   6   4   4 6326.52 209.260   1
  -6  -4  -4 6436.85 250.270   1
  -6   0  19 5.49000 53.7000   1
  -6   0  19 17.6800 77.0600   1
   4   4   7 19933.0 383.890   1
  -4   4  -7 18747.2 496.570   1
   4   4   7 20486.7 402.710   1
  -4   4  -7 20226.7 379.040   1
  -4   4  -7 20732.8 447.180   1
 -12   2  11 1250.31 112.580   1
 -12   2  11 1043.63 85.7700   1
 -12  -2  11 1103.07 97.5600   1
 -12  -2  11 1250.16 101.680   1
   2   0 -19 -18.780 38.2600   1
  -2   0  19 -2.7100 45.3800   1
 -10   0  17 23.9800 57.7100   1
 -11   3   2 1411.71 109.700   1
 -11   3   2 1304.06 94.8800   1
  11   3  -2 1408.73 85.6500   1
 -11  -3   2 1401.45 101.690   1
 -11  -3   2 1229.99 95.9600   1
  -9  -3  -5 88.3200 45.4700   1
  -9   3  -5 117.670 58.0200   1
  -9  -3  -5 99.2800 54.9700   1
  -9   3  -5 42.0900 36.3300   1
   9   3   5 63.0200 46.0800   1
 -11   1  -7 2516.35 149.700   1
 -11  -1  -7 2425.84 141.070   1
 -11  -1  -7 2306.42 120.120   1
 -11   1  -7 2164.61 124.490   1
 -11  -1  -7 2336.16 126.360   1
   0   4 -10 140.760 45.3600   1
   0   4  10 94.5600 50.7200   1
   0   4 -10 156.620 64.9100   1
   0   4  10 255.820 63.4400   1
 -12  -2  -2 1203.85 103.360   1
 -12   2  -2 1081.46 85.2600   1
 -12  -2  -2 1081.19 89.0600   1
 -12   2  -2 1033.02 88.0800   1
  -7   1 -13 408.290 60.9500   1
  -7  -1 -13 347.600 55.9600   1
  -7   1 -13 374.720 69.0200   1
  -7   1 -13 293.310 46.8600   1
   7   1  13 427.780 67.4700   1
 -10  -2  -7 64.6100 72.5500   1
 -10   2  -7 68.5800 53.6000   1
  10   2   7 65.5900 38.0400   1
 -10   2  -7 86.3700 60.8000   1
 -10  -2  -7 67.6000 43.0200   1
  -5   1 -15 10961.7 355.990   1
  -5  -1 -15 11090.2 361.980   1
   5  -1  15 12936.4 306.280   1
   5   1  15 12045.3 331.600   1
  -5  -1 -15 13596.8 312.640   1
  -5   1 -15 12640.8 307.340   1
   5   1  15 12945.6 280.600   1
   2   4   9 2549.45 138.580   1
  -2   4  -9 2493.21 187.340   1
   2   4   9 2465.27 137.840   1
  -2   4  -9 2675.03 137.630   1
  -2   4  -9 2484.33 158.140   1
  -2   4  -9 2820.67 159.430   1
   2  -4   9 2436.74 158.970   1
  -3   3  15 9.57000 40.3600   1
  -3   3  15 42.6300 58.4300   1
   3   3 -15 -8.3600 56.5200   1
 -13  -1  -2 2034.91 123.820   1
 -13   1  -2 2120.15 135.560   1
 -13  -1  -2 1928.26 109.790   1
 -13   1  -2 2101.80 132.990   1
 -14   0   1 18.9500 32.5500   1
 -14   0   1 -12.200 39.3100   1
  -9  -3  12 1184.26 114.540   1
  -9   3  12 1213.53 90.0800   1
   9  -3 -12 933.500 94.5000   1
   9   3 -12 940.500 92.4900   1
  -9   3  12 1282.91 98.0100   1
  -9  -3  12 1158.20 94.5000   1
  -5  -3 -11 10653.2 342.870   1
   5   3  11 11368.0 302.350   1
   5   3  11 11586.9 293.050   1
   5   3  11 9684.41 309.550   1
  -5   3 -11 9720.48 347.770   1
  -5   3 -11 11417.6 304.110   1
  -5  -3 -11 11075.0 335.110   1
  -5   3 -11 10825.9 272.210   1
 -11   3   7 254.660 45.7800   1
 -11  -3   7 291.990 65.1200   1
  11   3  -7 303.390 50.4600   1
 -11  -3   7 331.680 65.1500   1
 -11   3   7 261.820 75.3500   1
   1  -3  14 6278.21 274.990   1
   1   3  14 8028.92 245.560   1
  -1   3 -14 8119.12 279.320   1
   1  -3  14 7947.62 243.070   1
   1   3  14 7870.38 238.030   1
  -1   3 -14 8187.01 261.580   1
  -1   3 -14 6601.86 246.600   1
 -13  -1  12 661.780 75.1100   1
 -13   1  12 533.260 75.2600   1
 -13   1  12 662.190 68.5500   1
 -13  -1  12 706.390 86.3900   1
  -7   3  14 1388.31 107.070   1
  -7   3  14 1520.43 116.370   1
  -7  -3  14 1501.61 118.820   1
   7   3 -14 1313.56 102.320   1
   7  -3 -14 1502.94 121.160   1
  -7  -3  14 1136.43 103.630   1
  -7  -3  14 1384.28 135.140   1
   7   3 -14 1356.66 119.830   1
   7  -3 -14 1325.53 118.350   1
  -6  -4   9 221.080 69.6200   1
  -6   4   9 182.920 62.6700   1
  -6  -4   9 218.760 47.5600   1
   6   4  -9 201.890 62.0900   1
   6   4  -9 177.220 52.4500   1
   6   4  -9 255.510 55.0800   1
  -6   4   9 229.380 49.4500   1
   6  -4  -9 295.860 88.5000   1
 -11   3   1 2532.09 132.190   1
 -11  -3   1 2642.04 145.690   1
 -11   3   1 2714.24 140.170   1
  11   3  -1 2641.15 124.260   1
 -11  -3   1 2751.34 140.460   1
 -14   0  10 1205.72 96.8000   1
 -14   0  10 1136.57 97.0200   1
  -8   4   3 11825.4 320.600   1
  -8  -4   3 11618.5 314.150   1
   8  -4  -3 9620.79 315.680   1
  -8   4   3 11178.1 298.560   1
   8   4  -3 11902.8 281.500   1
  -8  -4   3 11914.0 312.410   1
  -8   4   4 1922.92 126.560   1
  -8  -4   4 1615.96 116.970   1
  -8  -4   4 2252.76 128.240   1
  -8   4   4 2098.76 119.890   1
   8   4  -4 2221.64 116.080   1
  -8  -4   4 1969.39 141.900   1
   8   4  -2 532.440 62.0600   1
   8   4  -2 407.540 60.0200   1
  -8  -4   2 716.530 90.3800   1
  -8   4   2 652.310 68.7700   1
   8  -4  -2 497.280 76.7500   1
  -8  -4   2 541.230 65.9700   1
  -8   4   2 618.530 71.1800   1
  -8  -4   2 440.600 69.6000   1
 -12   0  15 -2.3700 62.1800   1
 -12   0  15 -61.830 53.9600   1
   2   2  16 6311.09 216.950   1
  -2  -2 -16 5662.41 235.400   1
  -2   2 -16 6313.36 222.060   1
  -2  -2 -16 6502.64 224.410   1
   2   2  16 5918.65 213.900   1
   2  -2  16 6435.09 216.290   1
  -5  -3  15 466.300 83.9600   1
   5  -3 -15 387.410 72.4000   1
  -5   3  15 394.650 70.3000   1
  -5  -3  15 312.300 56.9700   1
   5  -3 -15 312.100 62.4400   1
   5   3 -15 335.670 68.0200   1
  -5   3  15 409.770 65.1300   1
  -5  -1  19 23232.8 432.860   1
   5  -1 -19 24400.3 411.090   1
  -5   1  19 21695.3 458.540   1
  -5  -1  19 23606.8 460.490   1
  -5   1  19 23099.7 475.920   1
  -5   1  19 24006.1 449.600   1
   3  -1 -19 2098.56 121.240   1
  -3   1  19 2354.86 150.480   1
  -3  -1  19 2069.06 141.870   1
   3   1 -19 2037.29 123.930   1
  -3   1  19 1953.81 126.660   1
  -3   1  19 2054.03 136.810   1
   0   2 -17 219.470 67.1200   1
   0   2  17 232.980 51.4400   1
   0  -2 -17 181.950 52.7300   1
   0  -2  17 268.790 73.9100   1
   0   2  17 252.450 62.8300   1
   0  -2 -17 245.940 55.5200   1
 -12   0  -6 164.160 47.6600   1
 -12   0  -6 146.680 62.0500   1
  11   3  -8 5786.77 174.200   1
 -11   3   8 5681.75 219.720   1
 -11  -3   8 5600.23 209.220   1
 -11  -3   8 5365.78 201.340   1
 -11   3   8 5680.11 207.530   1
  -8   4   5 342.450 62.0000   1
  -8   4   5 358.130 59.7100   1
   8  -4  -5 307.080 57.1500   1
   8   4  -5 342.170 54.3400   1
  -8  -4   5 294.000 80.1100   1
  -8  -4   5 267.130 58.0500   1
  -3   3 -13 95.9700 49.7100   1
   3   3  13 59.5600 43.5300   1
   3   3  13 46.9000 48.2000   1
  -3   3 -13 39.8200 60.4900   1
  -3   3 -13 27.6500 44.9100   1
  -8   4   1 23453.8 428.570   1
  -8  -4   1 23946.8 440.140   1
  -8   4   1 22329.4 386.950   1
  -1   3  15 2152.74 130.130   1
   1   3 -15 2651.90 150.500   1
   1   3 -15 2082.49 136.400   1
  -1   3  15 2826.03 151.000   1
  -1  -3  15 2336.27 145.600   1
   1   3 -15 2509.16 147.370   1
 -10  -2  15 3089.07 168.320   1
 -10  -2  15 4183.98 210.050   1
 -10   2  15 3576.33 167.110   1
 -10   2  15 3870.63 177.180   1
 -10  -2  15 3896.30 179.340   1
  -2   4  11 671.750 82.4100   1
  -2   4  11 580.590 84.7900   1
   2   4 -11 634.030 74.0100   1
   2   4 -11 639.240 81.1200   1
  -7  -3  -9 403.300 84.5800   1
  -7   3  -9 319.070 67.1600   1
   7   3   9 233.140 54.0000   1
   7   3   9 248.570 51.1500   1
  -7  -3  -9 254.360 44.2000   1
  -7   3  -9 247.460 51.4100   1
  -7   3  -9 297.590 54.3100   1
 -14   0   0 806.790 71.4400   1
 -14   0   0 783.210 98.5600   1
  11   3   0 141.400 41.2100   1
 -11   3   0 84.9500 41.6800   1
 -11  -3   0 105.580 50.3200   1
 -11   3   0 175.180 44.4300   1
 -11  -3   0 158.880 54.2600   1
  -6   4  -5 638.500 72.4100   1
  -6   4  -5 593.060 83.9700   1
  -6  -4  -5 627.000 86.1400   1
   6   4   5 516.810 81.1300   1
  -6   4  -5 651.820 70.4400   1
   6   4   5 684.370 75.6900   1
  -6  -4  -5 688.860 82.4700   1
  -6  -2 -13 6509.04 208.800   1
  -6   2 -13 6227.55 205.960   1
   6   2  13 6111.81 216.980   1
   6   2  13 6371.59 200.220   1
  -6   2 -13 6369.94 230.570   1
  -6   2 -13 5022.96 185.120   1
 -12   2  12 305.630 66.3400   1
 -12  -2  12 166.330 49.8700   1
 -12  -2  12 271.560 59.2800   1
 -12   2  12 231.750 67.3700   1
   1  -1  18 212.390 59.4600   1
   1   1  18 211.090 95.3500   1
  -1   1 -18 112.370 44.2200   1
   1   1  18 187.890 40.4200   1
  -1  -1 -18 146.710 41.7800   1
  -8   4   6 4.91000 30.1900   1
  -8  -4   6 45.9000 76.5300   1
  -8   4   6 12.6900 28.8200   1
 -11   1  16 407.730 89.1500   1
 -11  -1  16 243.480 53.3400   1
 -11  -1  16 355.570 72.6300   1
 -11   1  16 365.650 72.5200   1
 -12  -2  -3 241.620 71.7900   1
 -12   2  -3 221.880 67.6400   1
 -12  -2  -3 294.370 49.2800   1
 -12   2  -3 179.500 47.2600   1
   8   4   0 150.620 43.4200   1
  -8  -4   0 193.240 61.7100   1
   8   4   0 132.290 37.9100   1
   8  -4   0 171.790 46.9500   1
  -8  -4   0 126.480 43.2200   1
  -8   4   0 246.400 54.7100   1
  -8  -4   0 153.510 56.5100   1
  -8   4   0 232.990 62.6000   1
 -10   0 -10 12971.6 291.050   1
 -10   0 -10 11689.2 302.120   1
 -14   0  11 -3.7200 45.5800   1
 -14   0  11 -6.3400 47.0000   1
   4   4 -11 454.180 59.5400   1
  -4   4  11 514.730 78.5900   1
   4   4 -11 401.040 62.4900   1
   4   4 -11 396.080 61.7000   1
  -4   4  11 477.160 70.7200   1
  -4   4  11 438.690 64.2000   1
  -9   1 -11 6100.50 204.480   1
  -9   1 -11 6038.51 234.590   1
  -9  -1 -11 6534.81 209.020   1
  -9  -1 -11 6793.12 248.050   1
  -4   4  -8 585.270 66.8600   1
   4   4   8 413.590 81.1400   1
   4   4   8 543.120 74.5600   1
  -4   4  -8 475.830 71.0600   1
   4   4   8 514.350 74.3400   1
  -4   4  -8 495.960 64.1700   1
 -13  -1  -3 136.370 68.1700   1
 -13   1  -3 119.460 55.1500   1
 -13  -1  -3 183.770 41.9400   1
 -13   1  -3 188.240 65.4700   1
  -9   3  -6 632.770 76.6900   1
  -9  -3  -6 631.160 76.4800   1
  -9   3  -6 618.980 81.8400   1
   9   3   6 525.660 74.9900   1
  -9  -3  -6 612.530 70.6700   1
   4  -2 -18 2669.61 153.240   1
  -4   2  18 2957.73 165.190   1
  -4  -2  18 3131.31 187.750   1
  -4   2  18 3174.50 174.650   1
  -4   2  18 3347.11 162.140   1
   4  -2 -18 2812.26 202.520   1
   4   2 -18 3419.41 156.280   1
  -4  -2  18 3149.59 166.790   1
   6   0  15 -22.350 57.2200   1
  -6   0 -15 -10.830 42.0900   1
 -11  -3   9 12465.9 325.240   1
 -11   3   9 12027.7 305.890   1
 -11  -3   9 11916.5 309.780   1
 -11   3   9 11553.2 270.170   1
   2   0  18 21812.6 398.600   1
  -2   0 -18 21486.9 399.450   1
   3   1  17 838.410 100.700   1
   3  -1  17 966.180 94.2300   1
   3   1  17 953.320 79.4200   1
  -3   1 -17 941.380 91.4300   1
  -3  -1 -17 806.830 82.0800   1
 -13   1  13 4659.24 177.570   1
 -13  -1  13 4639.80 187.750   1
 -13  -1  13 4692.67 190.840   1
 -13   1  13 4929.95 194.480   1
   6   4 -10 620.830 69.7900   1
  -6   4  10 570.140 61.9500   1
  -6  -4  10 731.690 93.0000   1
   6   4 -10 555.740 81.6800   1
   6  -4 -10 634.870 106.480   1
  -6   4  10 606.300 82.2000   1
  -6  -4  10 539.580 71.6500   1
   6   4 -10 540.040 77.9700   1
   6  -4 -10 505.600 97.4600   1
  -4  -2 -15 6273.73 249.520   1
   4   2  15 6986.27 219.890   1
  -4   2 -15 5990.86 207.090   1
  -4   2 -15 7235.37 223.310   1
  -4  -2 -15 7547.17 243.260   1
   4   2  15 6798.35 223.210   1
   4  -2  15 7436.21 234.010   1
   8   0 -19 39.2400 52.5600   1
  -8   0  19 -2.5700 67.7800   1
  -8   0  19 8.07000 64.4400   1
   9  -3 -13 323.020 69.1200   1
  -9   3  13 245.390 66.7200   1
  -9  -3  13 218.210 58.3300   1
   9   3 -13 148.940 46.8800   1
   9  -3 -13 232.680 56.6700   1
  -9  -3  13 237.680 64.3500   1
  -9   3  13 258.410 45.7100   1
   8  -2 -17 14672.3 377.840   1
  -8   2  17 13414.6 325.710   1
  -8  -2  17 13954.0 347.350   1
  -8   2  17 13575.6 320.430   1
  -8  -2  17 13932.5 331.290   1
   8   2 -17 12348.6 356.200   1
   0   0  19 13.0800 40.1300   1
   0   0 -19 46.4300 53.0900   1
   0   0  19 16.4600 51.5100   1
   0   4  11 279.050 67.3100   1
   0   4 -11 257.780 53.2000   1
   0   4  11 343.010 73.0200   1
   0   4 -11 292.370 56.5600   1
   0   4 -11 276.490 56.6300   1
   0   4 -11 188.820 54.2600   1
   9  -1 -18 6170.45 248.260   1
  -9   1  18 5539.80 214.460   1
  -9  -1  18 5694.42 211.620   1
  -9  -1  18 5978.56 231.560   1
  -9   1  18 5763.86 217.140   1
  -8   4   7 612.320 83.1100   1
  -8  -4   7 578.800 69.0300   1
   8  -4  -7 445.910 67.3000   1
   8   4  -7 501.840 74.0700   1
   8   4  -7 548.040 62.5600   1
  -8  -4   7 618.390 80.5400   1
  -8   4   7 558.850 64.5100   1
 -11   3  -1 314.810 61.5900   1
 -11  -3  -1 383.540 64.1600   1
  11   3   1 360.960 59.6900   1
 -11  -3  -1 347.760 61.7200   1
 -11   3  -1 315.730 53.4800   1
   8   4   1 2388.11 133.560   1
  -8  -4  -1 2390.00 170.080   1
   8   4   1 2781.36 132.140   1
  -8   4  -1 2755.37 162.210   1
  -8  -4  -1 2772.09 161.860   1
   8  -4   1 2306.06 158.060   1
  -8   4  -1 2750.72 134.740   1
   2   4  10 411.460 65.8500   1
  -2   4 -10 344.940 64.5200   1
  -2   4 -10 349.860 62.2000   1
  -2   4 -10 361.660 58.4100   1
  -2   4 -10 336.380 58.1900   1
   2   4  10 338.660 72.2000   1
   2  -4  10 281.580 63.0400   1
  -8   2 -11 53.3100 50.3800   1
   8   2  11 44.9500 32.9600   1
  -8  -2 -11 121.120 42.3700   1
  -8   2 -11 111.080 53.8100   1
  -8  -2 -11 117.320 74.7800   1
  -7   1  19 3930.10 190.670   1
  -7  -1  19 4090.31 180.900   1
   7  -1 -19 3531.95 199.770   1
  -7   1  19 3964.42 211.160   1
  -7  -1  19 4148.62 202.280   1
  -7  -1  19 3286.45 196.490   1
  -8   0 -13 -11.920 62.9500   1
  -8   0 -13 -12.100 36.0600   1
 -11  -1  -8 79.8600 47.3100   1
 -11   1  -8 177.240 68.9600   1
 -11  -1  -8 146.110 47.6100   1
 -11   1  -8 132.870 47.6700   1
  -1   1  19 1481.29 113.690   1
  -1   1  19 1461.20 109.880   1
   1  -1 -19 1245.37 98.5800   1
   1   1 -19 1715.46 110.290   1
  -1  -1  19 1734.38 114.360   1
 -14   0  -1 0.87000 35.6800   1
 -14   0  -1 6.45000 39.4500   1
  -2  -2  18 16676.7 379.300   1
  -2   2  18 16045.5 370.720   1
   2   2 -18 16011.0 342.290   1
  -2   2  18 15964.7 350.440   1
   2  -2 -18 14395.4 329.720   1
 -10   2  -8 87.6200 43.7000   1
 -10  -2  -8 73.0500 58.5100   1
 -10   2  -8 67.3300 65.7500   1
  10   2   8 109.140 33.9900   1
 -10  -2  -8 108.550 36.3300   1
  -6  -2  18 1844.81 137.030   1
   6  -2 -18 1623.83 112.410   1
  -6  -2  18 1930.94 124.020   1
  -6   2  18 1912.63 124.060   1
  -6   2  18 1909.39 121.630   1
 -10   0  18 864.370 91.7100   1
 -10   0  18 814.260 85.7800   1
  -4   0  20 11913.7 304.950   1
   4   0 -20 11463.3 290.810   1
  -4   0  20 11763.5 344.920   1
   6   4   6 7984.08 282.460   1
  -6   4  -6 9787.86 258.260   1
  -6   4  -6 9997.90 307.350   1
  -6  -4  -6 10125.3 315.530   1
  -6  -4  -6 8330.15 341.870   1
   6   4   6 9693.33 272.620   1
  -6   4  -6 8252.88 313.520   1
   7  -3 -15 64.5400 72.8100   1
  -7   3  15 76.6400 43.1800   1
  -7   3  15 120.040 50.4700   1
  -7  -3  15 31.2100 59.6700   1
  -7  -3  15 80.0600 40.9100   1
  -7  -3  15 76.6200 44.2900   1
   7  -3 -15 76.9800 38.9100   1
   7   3 -15 58.1100 40.2200   1
 -14   0  12 1849.41 114.640   1
 -14   0  12 1738.44 117.900   1
 -12   0  16 3061.69 168.880   1
 -12   0  16 2993.99 158.250   1
 -11  -3  10 39840.9 570.260   1
 -11  -3  10 40918.3 616.660   1
 -11   3  10 40216.8 582.510   1
 -11   3  10 40163.1 515.070   1
 -12   2  13 2609.78 134.610   1
 -12  -2  13 2697.59 156.860   1
 -12  -2  13 2452.09 138.580   1
 -12   2  13 2631.67 146.240   1
   4   0  17 -29.470 41.1400   1
  -4   0 -17 12.0800 48.5600   1
   5   3  12 1168.91 97.9800   1
  -5  -3 -12 1266.22 99.1100   1
  -5  -3 -12 1116.03 114.820   1
  -5   3 -12 962.390 102.610   1
  -5   3 -12 1047.61 98.6700   1
  -5   3 -12 1335.44 102.190   1
   5   3  12 871.910 102.650   1
   5   3  12 1130.79 92.7300   1
  -8   4   8 120.480 34.4800   1
  -8  -4   8 90.7700 51.5100   1
   8   4  -8 143.190 48.5400   1
   8  -4  -8 55.1100 36.8800   1
   8   4  -8 102.780 45.1600   1
  -8  -4   8 91.5700 40.1500   1
  -8   4   8 77.4500 42.6400   1
   8  -4  -8 34.0900 79.0700   1
  -3  -3  16 7701.11 261.070   1
  -3   3  16 7295.96 241.150   1
  -3   3  16 7579.77 238.320   1
   3  -3 -16 6501.28 287.400   1
   3   3 -16 7704.13 240.040   1
   3  -3 -16 6665.04 249.310   1
 -12  -2  -4 5057.45 171.930   1
 -12  -2  -4 5567.45 211.520   1
 -12   2  -4 5332.39 198.870   1
 -12   2  -4 5553.45 207.920   1
  -8   4  -2 145.780 45.9700   1
   8   4   2 188.510 46.0800   1
  -8  -4  -2 212.930 50.5000   1
   8   4   2 202.040 43.6900   1
  -8   4  -2 154.300 49.0100   1
  -8  -4  -2 223.350 60.0000   1
   8  -4   2 171.280 66.1500   1
   8   4   2 140.920 44.3900   1
 -12   0  -7 38.5100 47.9800   1
  -2   4  12 15.8500 46.0700   1
   2   4 -12 20.9100 43.8100   1
  -2   4  12 8.88000 38.8000   1
 -11  -3  -2 3202.70 149.560   1
  11   3   2 2813.69 129.900   1
 -11   3  -2 3172.63 145.550   1
 -11  -3  -2 3315.94 163.210   1
 -11   3  -2 3052.30 160.340   1
   1   3  15 2188.09 134.090   1
  -1   3 -15 2269.00 128.230   1
  -1   3 -15 1916.62 150.210   1
   1   3  15 2351.97 138.580   1
   1  -3  15 2211.91 127.670   1
  -1   3 -15 2003.10 134.460   1
  -7   1 -14 3891.99 162.910   1
   7   1  14 4167.19 178.360   1
  -7   1 -14 4030.74 186.230   1
  -7  -1 -14 4153.69 169.860   1
  -6   0  20 3033.40 172.530   1
  -6   0  20 3057.05 180.490   1
 -13   1  -4 59.2800 41.2600   1
 -13  -1  -4 123.710 66.6100   1
 -13   1  -4 118.240 42.9400   1
 -13  -1  -4 76.2200 38.0200   1
 -10   2  16 18162.5 375.650   1
 -10  -2  16 16246.0 345.640   1
 -10  -2  16 14758.4 393.080   1
 -10  -2  16 17733.8 417.820   1
 -10   2  16 16165.8 358.720   1
  -5  -3  16 118.620 82.8100   1
   5   3 -16 167.370 50.1800   1
   5  -3 -16 100.970 39.1200   1
   5   3 -16 107.140 41.5200   1
  -5  -3  16 196.390 59.1500   1
  -5   3  16 151.620 52.2000   1
   5  -3 -16 140.610 40.2600   1
  -5   3  16 149.090 44.8500   1
   6   4 -11 79.0800 38.4200   1
   6   4 -11 135.330 40.4800   1
  -6   4  11 175.540 65.9800   1
  -6  -4  11 122.210 44.3700   1
  -6  -4  11 119.190 70.2700   1
   6   4 -11 91.2800 45.2600   1
  -6   4  11 117.610 33.6000   1
   6  -4 -11 119.270 65.4800   1
 -13   1  14 68.9600 49.7500   1
 -13  -1  14 44.0700 58.3700   1
 -13  -1  14 59.1000 58.6500   1
 -13   1  14 30.8000 44.7100   1
  -7   3 -10 39442.1 574.080   1
  -7  -3 -10 39225.7 585.830   1
  -7   3 -10 39117.0 512.410   1
   4   4 -12 1252.25 102.680   1
   4   4 -12 1412.13 102.900   1
   4   4 -12 1102.08 110.600   1
  -4   4  12 1094.00 101.290   1
  -4  -4  12 1060.01 109.050   1
  -4   4  12 1184.27 113.680   1
  -4   4  12 1123.58 138.380   1
   5   1  16 9464.41 267.820   1
   5  -1  16 9691.58 261.920   1
  -5   1 -16 9882.24 276.630   1
   5   1  16 9999.45 237.090   1
  -5   1 -16 8666.69 326.010   1
  -5  -1 -16 9557.37 281.800   1
  -2   0  20 2053.71 136.130   1
   2   0 -20 2009.00 123.770   1
  -2   0  20 1498.47 128.240   1
   1   5   0 10829.7 316.570   1
  -1   5   0 10531.8 292.660   1
   1   5   0 11579.0 299.090   1
  -1   5   0 10496.7 287.610   1
  -1  -5   0 10513.7 309.280   1
   1   5   0 8672.26 318.990   1
  -1   5   1 2285.49 139.380   1
   1  -5  -1 2109.63 142.290   1
  -1   5   1 1901.74 151.930   1
   1   5  -1 1864.88 148.790   1
   1   5  -1 2463.77 140.230   1
   1   5  -1 2112.10 136.680   1
  -1   5   1 2125.90 138.490   1
  -1   5   1 2002.30 158.410   1
  -4   4  -9 376.680 63.5900   1
   4   4   9 421.680 74.1000   1
   4   4   9 462.870 68.1400   1
  -4   4  -9 463.010 61.4500   1
  -4   4  -9 444.420 65.8300   1
 -14   0  -2 63.5600 57.2100   1
 -14   0  -2 0.43000 32.6700   1
  -9   3  -7 2415.82 146.740   1
  -9  -3  -7 2402.10 161.140   1
  -9  -3  -7 2353.45 198.470   1
   9   3   7 2179.03 114.130   1
  -9   3  -7 2633.00 137.710   1
  -1   5  -1 3728.05 160.200   1
  -1  -5  -1 3554.70 221.470   1
  -1  -5  -1 2928.70 206.130   1
   1   5   1 2884.85 182.200   1
  -1   5  -1 4287.22 193.530   1
   1   5   1 4486.01 186.730   1
   1   5   1 4336.41 192.270   1
  -3   3 -14 665.010 79.4800   1
  -3   3 -14 638.720 85.1400   1
   3   3  14 683.000 74.8700   1
  -3   3 -14 715.660 149.510   1
   3   3  14 586.680 79.5000   1
 -11   1  17 631.990 91.2400   1
 -11  -1  17 541.420 72.0100   1
 -11  -1  17 496.900 75.8500   1
 -11   1  17 504.990 70.9700   1
  -1   5   2 870.280 84.6100   1
   1  -5  -2 773.220 78.9600   1
  -1   5   2 799.290 101.150   1
   1   5  -2 760.840 84.3900   1
  -1   5   2 724.200 83.6900   1
   1   5  -2 758.760 87.3500   1
  -1   5   2 619.160 81.4400   1
   1   3 -16 1541.68 125.770   1
   1  -3 -16 1350.79 140.450   1
  -1   3  16 1967.82 123.820   1
   1   3 -16 1846.28 120.900   1
   1   3 -16 1911.56 126.370   1
  -1   3  16 1993.17 134.060   1
  -1  -3  16 1921.97 130.790   1
  -9  -3  14 690.880 84.6000   1
  -9   3  14 626.180 72.6200   1
   9  -3 -14 699.060 89.0900   1
  -9   3  14 736.450 83.8200   1
  -9  -3  14 691.910 77.8000   1
   9  -3 -14 623.610 72.6100   1
   8  -4  -9 181.320 64.1400   1
  -8   4   9 132.240 35.1500   1
  -8  -4   9 140.630 52.9300   1
   8   4  -9 93.7700 47.2500   1
   8  -4  -9 95.7200 39.1000   1
   8   4  -9 147.010 50.9500   1
  -8   4   9 103.830 65.6800   1
  -8  -4   9 121.630 45.4300   1
 -11  -3  11 12156.3 299.790   1
 -11  -3  11 11975.0 317.420   1
 -11   3  11 11302.3 263.660   1
 -11   3  11 11734.0 285.330   1
  -2   2 -17 3481.23 156.810   1
   2  -2  17 3950.70 174.720   1
   2   2  17 3757.30 166.180   1
   2   2  17 3775.20 168.380   1
  -2  -2 -17 3156.90 182.960   1
  -2  -2 -17 3624.16 175.210   1
  -8   4  -3 2197.32 121.500   1
   8  -4   3 1571.19 131.950   1
  -8  -4  -3 2277.55 148.380   1
  -8   4  -3 2255.40 134.350   1
   8   4   3 2376.27 124.870   1
   8   4   3 1770.98 129.830   1
  -8  -4  -3 2155.39 139.660   1
  -1  -5  -2 354.870 59.8100   1
   1   5   2 343.150 57.1400   1
  -1   5  -2 545.820 93.8400   1
  -1  -5  -2 482.350 85.9300   1
   1   5   2 543.160 74.0500   1
  -1   5  -2 484.210 67.9000   1
   1   5   2 470.940 72.1000   1
 -14   0  13 -58.820 45.4000   1
 -14   0  13 31.0800 63.0800   1
  -1   5   3 128.690 41.6100   1
  -1   5   3 100.650 41.3300   1
   1   5  -3 73.6300 39.5800   1
   1   5  -3 195.990 64.1900   1
  -1   5   3 152.310 60.6900   1
  -1   5   3 89.1400 33.9500   1
 -14   2   5 4720.57 188.530   1
 -14  -2   5 4670.17 182.630   1
 -14  -2   5 4537.62 184.880   1
 -14   2   5 4663.65 187.560   1
   5  -1 -20 647.280 80.7200   1
  -5   1  20 711.450 85.3000   1
  -5  -1  20 728.640 83.5400   1
   5   1 -20 876.250 90.0100   1
  -5   1  20 681.730 82.7800   1
  -5  -1  20 796.440 104.860   1
  -5   1  20 675.670 122.910   1
   0  -2  18 1884.68 120.190   1
   0   2  18 1913.05 127.410   1
   0  -2 -18 1881.53 124.980   1
   0   2 -18 1836.59 122.020   1
   0   2  18 1667.48 112.750   1
   0  -2 -18 1812.25 128.950   1
   0   4  12 3381.77 170.050   1
   0   4 -12 3052.82 205.740   1
   0   4 -12 3252.81 209.080   1
   0   4 -12 3383.69 168.040   1
   0   4 -12 3603.45 178.780   1
   0   4  12 3785.99 171.160   1
 -14  -2   6 3124.30 168.930   1
 -14  -2   6 2847.86 142.600   1
 -14   2   6 2714.73 139.240   1
 -14   2   6 2914.85 144.030   1
 -10   0 -11 -0.9300 36.6800   1
 -10   0 -11 -5.2700 43.9100   1
   6   2  14 11204.8 277.330   1
  -6   2 -14 10665.0 278.500   1
  -6  -2 -14 10122.0 256.190   1
  -6   2 -14 11356.5 319.190   1
   6   2  14 8368.34 347.090   1
   2  -4  11 386.290 68.3900   1
  -2   4 -11 531.070 71.1600   1
   2   4  11 426.640 66.3900   1
  -2   4 -11 382.620 68.6000   1
   2   4  11 414.570 63.8500   1
  -2   4 -11 444.270 64.3800   1
  -2   4 -11 509.670 76.5200   1
 -14  -2   4 6911.31 228.490   1
 -14   2   4 6838.46 220.950   1
 -14  -2   4 6961.82 228.130   1
 -14   2   4 6764.97 212.100   1
  -3   1  20 2573.72 140.330   1
  -3  -1  20 2534.50 139.960   1
  -3   1  20 2457.45 150.050   1
   3   1 -20 2396.69 133.190   1
   3  -1 -20 2703.58 136.840   1
   6   4   7 -3.6500 44.9500   1
  -6   4  -7 79.7700 42.4900   1
  -6  -4  -7 53.9000 53.2600   1
  -6   4  -7 29.3800 39.9200   1
  11   3   3 59.1300 44.2200   1
 -11  -3  -3 41.3900 43.9100   1
 -11   3  -3 59.6400 42.7800   1
 -11  -3  -3 64.5000 65.0700   1
 -11   3  -3 20.0100 51.9100   1
 -14   2   7 27.6500 45.3200   1
 -14  -2   7 36.8400 47.0100   1
 -14   2   7 23.8400 34.8100   1
 -14  -2   7 68.1100 60.1700   1
  -9  -1 -12 518.590 68.0500   1
  -9   1 -12 631.040 69.8200   1
  -9  -1 -12 507.450 88.6100   1
  -9   1 -12 526.890 76.7600   1
 -15  -1   6 14841.7 312.830   1
 -15  -1   6 15335.5 326.540   1
 -15   1   6 14796.7 338.110   1
 -15   1   6 15260.8 306.540   1
 -12   2  14 4271.23 191.420   1
 -12  -2  14 4132.10 188.590   1
 -12  -2  14 4527.10 197.660   1
 -12   2  14 4272.46 177.510   1
 -15   1   5 18265.8 337.950   1
 -15  -1   5 17007.5 372.610   1
 -15  -1   5 17945.5 352.760   1
 -15   1   5 17723.0 369.770   1
  -1   5  -3 2640.63 140.540   1
  -1  -5  -3 2080.52 148.210   1
   1   5   3 2334.94 136.290   1
   1   5   3 1998.75 145.910   1
   1   5   3 2815.51 143.710   1
  -1   5  -3 2409.24 143.050   1
   1   5   3 2517.66 166.580   1
 -15   1   7 2253.41 127.260   1
 -15  -1   7 2077.21 115.880   1
 -15  -1   7 2449.24 130.520   1
 -15   1   7 2201.95 123.930   1
 -11  -1  -9 207.360 54.2700   1
 -11  -1  -9 170.360 53.8100   1
 -11   1  -9 159.630 55.2100   1
 -11   1  -9 198.050 51.8200   1
 -10  -2  -9 418.130 92.4000   1
 -10   2  -9 376.370 69.5600   1
 -10   2  -9 507.880 77.4800   1
  10   2   9 437.130 56.9800   1
 -10  -2  -9 464.950 56.9000   1
 -14   2   3 7130.95 227.690   1
 -14  -2   3 6636.29 209.300   1
 -14  -2   3 7138.40 228.110   1
 -14   2   3 6683.35 214.910   1
 -12   2  -5 588.440 71.8400   1
 -12  -2  -5 768.210 89.2900   1
 -12   2  -5 599.910 88.7400   1
 -12  -2  -5 527.590 62.5800   1
 -15  -1   4 6139.25 225.800   1
 -15  -1   4 6320.04 214.240   1
 -15   1   4 6492.80 216.310   1
 -15   1   4 6527.21 199.290   1
  -8  -2  18 288.270 52.0600   1
  -8  -2  18 507.010 87.9400   1
   8  -2 -18 622.030 92.7800   1
  -8   2  18 621.210 81.7200   1
  -8  -2  18 433.790 68.5500   1
  -8   2  18 388.960 71.9800   1
   1  -5  -4 1839.01 156.810   1
  -1   5   4 1826.87 135.210   1
  -1   5   4 2566.57 145.640   1
   1   5  -4 2538.47 150.040   1
   1   5  -4 2257.30 140.290   1
  -1   5   4 2104.15 137.750   1
  -1   5   4 2202.54 146.140   1
  -3   5   1 12.5000 42.9100   1
   3   5  -1 12.4100 40.1200   1
   3   5  -1 12.2800 50.1300   1
   3   5  -1 20.2500 35.5900   1
   3  -5  -1 -44.100 69.1200   1
  -3   5   2 2468.74 194.340   1
  -3   5   2 2656.63 152.390   1
   3   5  -2 2661.46 138.820   1
   3   5  -2 2738.81 141.650   1
  -3   5   2 2677.39 159.990   1
  -3   5   2 2200.33 183.290   1
   3   5  -2 2215.74 137.040   1
   3  -5  -2 2784.60 171.450   1
   3  -5  -2 2484.86 151.140   1
 -14  -2   8 2526.71 134.620   1
 -14   2   8 2462.54 149.180   1
 -14  -2   8 2245.55 124.970   1
 -14   2   8 2300.00 125.980   1
   3  -5   0 9971.68 322.170   1
  -3  -5   0 11383.6 308.530   1
  -3   5   0 12102.0 312.300   1
   3   5   0 11705.1 299.570   1
  -3   5   0 11283.2 298.820   1
   3   5   0 11352.0 283.530   1
  -3   5   0 9061.78 351.940   1
   9   1 -19 7062.65 262.260   1
  -9  -1  19 7631.05 270.660   1
  -9  -1  19 7661.62 249.240   1
  -9   1  19 7079.08 249.520   1
  -9   1  19 7423.51 264.820   1
   9  -1 -19 7258.41 257.500   1
 -15   1   8 918.420 78.9000   1
 -15  -1   8 1222.84 108.480   1
 -15  -1   8 1106.65 91.5400   1
 -15   1   8 1014.70 87.2200   1
  -8  -2 -12 15281.3 321.280   1
  -8   2 -12 14945.8 342.980   1
   8   2  12 15099.9 281.730   1
  -8   2 -12 14130.9 343.380   1
  -8  -2 -12 14725.7 371.950   1
   4  -2 -19 8175.28 303.950   1
  -4   2  19 9616.67 311.210   1
  -4  -2  19 10498.9 302.740   1
  -4   2  19 9253.91 284.620   1
   4   2 -19 10192.1 270.840   1
  -4  -2  19 9805.96 292.540   1
  -4   2  19 10727.2 295.170   1
   4  -2 -19 8499.34 268.500   1
  -1  -1 -19 2925.85 143.790   1
   1  -1  19 1986.71 154.990   1
   1  -1  19 2932.03 155.040   1
   1   1  19 2794.03 152.040   1
  -1   1 -19 3011.48 146.200   1
   1   1  19 2962.32 149.330   1
 -12   0  17 24.0700 41.8100   1
 -12   0  17 -19.880 59.4600   1
 -13   1  -5 201.870 52.6600   1
 -13  -1  -5 241.380 83.5700   1
 -13  -1  -5 224.850 51.4200   1
 -13   1  -5 224.860 63.7200   1
 -14   0  -3 25.2900 66.9100   1
 -14   0  -3 9.58000 34.0500   1
  -8   0  20 116.620 55.4100   1
  -8   0  20 122.370 71.3500   1
   8   0 -20 87.9900 46.2200   1
   3   5  -3 1020.38 106.360   1
  -3   5   3 875.500 86.1500   1
   3  -5  -3 762.070 84.4900   1
  -3   5   3 701.920 83.6900   1
   3   5  -3 805.990 78.2800   1
  -3   5   3 696.850 103.230   1
   3  -5  -3 811.930 105.030   1
  -3   5   3 733.770 77.5300   1
  -4   2 -16 1985.64 140.990   1
   4   2  16 1914.59 130.180   1
  -4  -2 -16 2387.23 130.090   1
   4   2  16 2344.66 133.250   1
   4  -2  16 2514.79 135.080   1
   4   2  16 2124.96 128.450   1
  -4   2 -16 2131.85 118.380   1
  -4  -2 -16 2130.69 155.690   1
   6   0  16 1859.11 115.660   1
  -6   0 -16 1885.24 110.610   1
  -6   0 -16 1413.26 114.080   1
 -15   1   3 53.7500 38.6500   1
 -15   1   3 82.4200 50.7300   1
 -15  -1   3 55.8400 69.4300   1
 -15  -1   3 7.92000 43.5500   1
   7  -3 -16 45.2800 86.7500   1
  -7   3  16 -6.0200 38.9100   1
  -7  -3  16 -21.520 74.0200   1
  -7   3  16 11.5600 47.8000   1
   7   3 -16 -15.700 26.3800   1
  -6  -4  12 4.18000 77.4600   1
   6  -4 -12 63.7100 71.2800   1
  -6   4  12 -3.7200 61.0100   1
   6   4 -12 -4.0700 31.5300   1
   8  -4 -10 784.640 109.480   1
  -8  -4  10 753.850 116.120   1
   8   4 -10 824.630 84.9000   1
  -8  -4  10 738.890 80.3300   1
   8  -4 -10 434.000 71.6700   1
  -8   4  10 918.790 87.5900   1
   8   4 -10 633.010 88.7200   1
   3   5   1 28522.6 495.260   1
   3   5   1 27481.2 440.640   1
  -3  -5  -1 28562.3 533.770   1
  -3   5  -1 29011.1 492.030   1
   3  -5   1 28368.9 520.350   1
  -3   5  -1 27381.8 439.830   1
 -14  -2   2 367.360 60.4100   1
 -14   2   2 393.610 60.6500   1
 -14  -2   2 345.730 60.2500   1
 -14   2   2 336.150 65.3200   1
 -14   2   2 339.840 60.9900   1
  -8   4  -4 819.260 77.6700   1
  -8  -4  -4 844.050 94.3900   1
   8  -4   4 525.830 85.4700   1
   8   4   4 560.570 69.0500   1
   8   4   4 720.330 71.4900   1
  -8   4  -4 695.680 87.9300   1
  -8  -4  -4 747.630 88.6900   1
 -13  -1  15 962.600 90.6600   1
 -13   1  15 987.760 90.5300   1
 -13   1  15 929.250 85.0600   1
 -13  -1  15 1118.02 100.440   1
 -12   0  -8 10503.6 261.330   1
 -12   0  -8 10119.2 275.460   1
   1   5   4 2475.35 148.140   1
  -1   5  -4 2313.43 132.680   1
  -1   5  -4 2604.68 143.000   1
   1   5   4 2218.70 145.690   1
   1   5   4 2050.39 147.420   1
  -1  -5  -4 1955.99 151.120   1
   1   5   4 1821.79 140.050   1
 -11   3  12 10128.8 299.350   1
 -11  -3  12 9314.08 272.150   1
 -11  -3  12 11129.8 327.490   1
 -11   3  12 10179.0 268.480   1
  -8   0 -14 6324.29 207.250   1
  -8   0 -14 6670.71 246.660   1
 -10   0  19 35.1600 64.5700   1
 -10   0  19 -1.3800 68.7900   1
   3   1  18 298.100 49.0800   1
  -3  -1 -18 363.750 62.1500   1
   3   1  18 334.470 80.7700   1
   3  -1  18 287.680 66.9200   1
  -3   1 -18 264.470 52.1700   1
  -2   4  13 -8.2700 47.4600   1
  -2   4  13 29.1100 43.8900   1
   2   4 -13 0.13000 38.0400   1
   2   4 -13 31.1400 43.9700   1
  -7   1  20 47909.5 737.140   1
  -7  -1  20 49256.0 697.010   1
   2   0  19 -44.570 67.5400   1
 -14  -2   9 14327.9 334.790   1
 -14   2   9 14087.1 341.440   1
 -14   2   9 13975.9 337.030   1
 -14  -2   9 13583.3 309.220   1
 -15   1   9 304.270 70.3600   1
 -15  -1   9 301.220 57.7100   1
 -15  -1   9 304.630 68.7700   1
 -15   1   9 291.330 60.3600   1
  -1   5   5 8353.46 271.230   1
  -1   5   5 7112.16 261.810   1
   1   5  -5 8609.79 254.900   1
  -1   5   5 7941.25 245.680   1
  -1   5   5 6978.72 275.620   1
   1   5  -5 8357.99 248.280   1
  -3   5   4 560.960 74.8000   1
  -3   5   4 426.430 72.7600   1
   3   5  -4 554.810 68.5300   1
   3  -5  -4 413.780 60.9500   1
   3   5  -4 528.020 78.0400   1
  -3   5   4 564.900 74.2200   1
  -3   5   4 425.200 65.4200   1
  -4   4  13 939.900 97.4200   1
  -4   4  13 942.360 93.7600   1
   4   4 -13 840.380 101.300   1
   4   4 -13 1032.20 87.0900   1
   4   4 -13 1124.87 92.5400   1
   5   3  13 2171.72 133.490   1
  -5   3 -13 2374.91 143.910   1
  -5   3 -13 2556.72 138.300   1
  -5  -3 -13 2466.95 140.120   1
   5   3  13 1964.32 148.610   1
   5   3  13 2343.76 127.700   1
  -5  -3 -13 2168.72 154.590   1
 -14   0  14 4000.48 182.730   1
 -14   0  14 3861.14 192.230   1
  -6   2  19 12114.9 364.830   1
  -6  -2  19 12830.7 363.550   1
  -6   2  19 12696.3 317.630   1
  -6  -2  19 12387.6 326.150   1
  -4   4 -10 4652.42 205.140   1
  -4   4 -10 5845.11 202.680   1
  -4   4 -10 5388.25 261.020   1
   4   4  10 5848.10 213.080   1
   4   4  10 5539.50 201.340   1
  -9  -3  -8 626.750 83.0800   1
  -9  -3  -8 702.680 82.7800   1
   9   3   8 608.780 64.8900   1
  -9   3  -8 543.400 73.6400   1
  -9   3  -8 811.980 83.2300   1
   2  -2 -19 375.830 64.4900   1
  -2   2  19 493.250 81.0200   1
   2   2 -19 482.220 77.5000   1
   2  -2 -19 454.080 67.6900   1
  -2   2  19 568.850 90.2900   1
  -2  -2  19 478.080 78.5000   1
  10  -2 -17 9745.61 284.370   1
 -10   2  17 9346.10 293.130   1
 -10  -2  17 9963.91 301.060   1
 -10  -2  17 7888.67 300.430   1
 -10  -2  17 9831.44 291.950   1
 -10   2  17 9253.57 271.770   1
  -3   5  -2 7742.08 237.390   1
  -3   5  -2 8468.12 268.720   1
  -3  -5  -2 7944.61 269.870   1
   3   5   2 6856.20 257.030   1
   3  -5   2 8091.74 280.150   1
   3   5   2 7778.12 238.750   1
   3   5   2 7592.77 277.530   1
   0   0 -20 148.460 55.3500   1
   0   0  20 169.840 58.3200   1
 -15  -1   2 898.090 78.3200   1
 -15   1   2 886.280 86.2400   1
 -15   1   2 969.850 78.7800   1
 -15  -1   2 903.030 87.0000   1
   3  -3 -17 3208.67 182.900   1
  -3   3  17 3895.51 178.460   1
  -3   3  17 4217.13 244.050   1
   3   3 -17 2938.00 206.880   1
  -3  -3  17 3319.42 173.080   1
   3   3 -17 3715.03 164.910   1
  -1  -1  20 2388.65 134.420   1
  -1   1  20 2271.12 135.510   1
   1  -1 -20 2386.57 140.970   1
  -1   1  20 2185.33 129.890   1
   1   1 -20 1885.62 121.830   1
  11   3   4 24.5300 56.9800   1
 -11   3  -4 20.9800 55.1800   1
 -11  -3  -4 -4.7600 39.9400   1
 -11   3  -4 59.3900 50.7100   1
 -14   2   1 108.750 41.2900   1
 -14   2   1 27.2100 47.5100   1
 -14   2   1 133.760 54.5600   1
 -14  -2   1 113.450 61.8800   1
 -14  -2   1 81.8100 54.8400   1
   7   3  11 30915.3 439.420   1
  -7   3 -11 29992.3 469.910   1
  -7  -3 -11 30924.1 555.200   1
  -7  -3 -11 32292.5 489.490   1
  -7   3 -11 31371.5 485.900   1
  -9  -3  15 2422.96 164.450   1
  -9  -3  15 3684.42 183.120   1
  -9   3  15 3250.92 156.690   1
   9  -3 -15 3102.31 173.960   1
   9  -3 -15 2576.68 180.990   1
  -9  -3  15 3343.08 166.570   1
  -9   3  15 3289.40 160.250   1
   5  -3 -17 1952.61 134.070   1
  -5   3  17 2076.35 156.700   1
  -5   3  17 2460.56 150.150   1
  -5   3  17 2219.86 140.730   1
   5  -3 -17 1842.48 140.210   1
   5  -3 -17 1902.62 133.230   1
  -5  -3  17 2272.15 156.090   1
   5   3 -17 2229.05 134.690   1
  -5  -3  17 2485.49 144.750   1
   5   3 -17 1592.29 137.750   1
   3   5  -5 1867.13 128.440   1
   3   5  -5 1944.62 120.630   1
  -3   5   5 1871.01 167.970   1
   3  -5  -5 1493.78 128.310   1
  -3   5   5 1885.81 125.740   1
  -3   5   5 1406.91 119.240   1
  -3   5   5 1728.11 116.540   1
   1   3  16 3546.95 162.860   1
  -1  -3 -16 3246.41 196.060   1
  -1   3 -16 2735.72 197.200   1
   1  -3  16 3399.63 163.260   1
   1   3  16 3290.43 156.010   1
  -1   3 -16 3146.49 206.620   1
  -1   3 -16 3336.36 170.660   1
 -15  -1  10 134.100 48.8900   1
 -15   1  10 231.110 46.8200   1
 -15  -1  10 274.380 61.7300   1
 -15   1  10 362.460 86.2000   1
  -6   4  -8 2034.00 139.950   1
   6   4   8 2705.29 152.400   1
  -6   4  -8 3086.85 145.170   1
   6   4   8 2222.16 172.230   1
  -6  -4  -8 2784.91 160.940   1
  -6   4  -8 2928.16 158.950   1
  10   4  -4 2627.89 129.970   1
 -10  -4   4 2756.69 143.470   1
 -10  -4   4 2934.90 164.560   1
 -10   4   4 2633.11 139.330   1
 -10   4   4 2662.14 157.700   1
 -14   2  10 57791.0 669.330   1
 -14  -2  10 59602.0 681.240   1
 -14  -2  10 54667.2 611.560   1
 -14   2  10 57072.1 686.400   1
  -1  -5  -5 1726.02 123.130   1
   1   5   5 2074.98 131.820   1
   1   5   5 1708.60 127.080   1
  -1   5  -5 2323.92 144.480   1
   1   5   5 2134.52 126.290   1
  -1   5  -5 1969.03 121.260   1
   1   5   5 1611.33 155.320   1
 -10  -4   3 1268.34 100.770   1
  10   4  -3 1216.92 88.9200   1
 -10  -4   3 1158.85 109.310   1
 -10   4   3 1138.22 103.470   1
 -10   4   3 1125.37 87.7600   1
 -11   1  18 738.860 84.7500   1
 -11  -1  18 746.500 90.5000   1
 -11  -1  18 638.170 92.1600   1
 -11   1  18 780.620 96.7200   1
  -4   0  21 -27.900 60.8800   1
   4   0 -21 41.8600 58.0000   1
  -4   0  21 -3.2300 54.2900   1
  10   4  -5 3649.93 160.730   1
 -10  -4   5 3453.34 178.240   1
 -10  -4   5 4116.63 172.190   1
 -10   4   5 3981.26 185.700   1
 -10   4   5 3879.80 164.620   1
 -12   2  15 516.780 67.2400   1
 -12  -2  15 341.960 93.3800   1
 -12   2  15 342.480 63.0100   1
 -12  -2  15 485.270 76.6000   1
   3   5   3 61.2400 40.6600   1
   3   5   3 74.1000 32.5900   1
  -3   5  -3 81.7100 47.5100   1
  -3  -5  -3 124.740 53.7900   1
  -3  -5  -3 102.490 48.9400   1
   3  -5   3 48.8700 46.9900   1
  -3   5  -3 155.370 73.9100   1
   3   5   3 141.610 47.9100   1
  -4   0 -18 4282.08 208.130   1
   4   0  18 4909.32 197.900   1
  -4   0 -18 5523.11 208.350   1
  -7   1 -15 2310.35 152.870   1
   7   1  15 2359.55 129.090   1
  -7  -1 -15 2456.36 134.340   1
  -7   1 -15 2364.79 139.860   1
  -7   1 -15 1667.48 114.160   1
   1  -5  -6 151.710 50.7400   1
  -1   5   6 231.570 69.1800   1
  -1   5   6 172.810 43.0500   1
   1   5  -6 130.180 42.3400   1
   1   5  -6 152.230 63.0400   1
  -1   5   6 170.260 71.5300   1
  -1   5   6 150.460 41.4900   1
  10   4  -2 1700.72 101.830   1
 -10  -4   2 1750.20 116.810   1
 -10  -4   2 1914.72 128.530   1
 -10   4   2 1859.35 121.010   1
 -10   4   2 1711.67 112.290   1
 -15  -1   1 1809.91 119.100   1
 -15  -1   1 1887.10 109.630   1
 -15   1   1 2323.88 130.550   1
 -15   1   1 1888.99 114.340   1
   0   4  13 3401.77 172.390   1
   0   4  13 3327.43 160.890   1
   0   4 -13 2617.26 165.170   1
   0   4 -13 2654.76 178.630   1
   0   4 -13 3388.82 153.550   1
   0   4 -13 3589.27 188.060   1
  -8  -4  11 1425.17 122.720   1
   8   4 -11 1248.14 89.7800   1
   8  -4 -11 1105.44 117.380   1
   8   4 -11 1123.37 100.850   1
  -8  -4  11 1497.61 110.440   1
  -8   4  11 1457.53 112.740   1
  -8   4  11 1309.90 98.7100   1
   8  -4 -11 1486.77 140.180   1
   8   4 -11 1197.80 119.940   1
 -12  -2  -6 3182.32 167.540   1
 -12   2  -6 3173.63 147.170   1
 -12  -2  -6 3339.58 149.110   1
 -12   2  -6 2925.25 152.340   1
   2   4  12 656.470 80.9700   1
  -2   4 -12 574.690 85.1600   1
   2  -4  12 511.630 81.1900   1
  -2   4 -12 626.410 73.3200   1
  -2   4 -12 694.950 84.0800   1
  -2   4 -12 518.660 72.5100   1
   2   4  12 517.090 69.8100   1
  -6   0  21 -22.390 56.0000   1
  -6   0  21 68.9500 77.0400   1
  10   4  -6 7483.20 212.490   1
 -10  -4   6 7345.50 242.530   1
 -10  -4   6 7160.89 252.880   1
 -10   4   6 7172.59 220.420   1
 -10   4   6 7466.25 237.530   1
 -10   4   6 7062.28 247.000   1
  -8   4  -5 11809.9 302.000   1
  -8  -4  -5 11231.0 311.000   1
  -8  -4  -5 11891.8 336.020   1
   8   4   5 10722.1 260.910   1
  -8   4  -5 11343.9 291.580   1
   3   3  15 4890.35 182.410   1
  -3   3 -15 4933.25 196.820   1
  -3   3 -15 4589.13 199.950   1
   3   3  15 4369.39 177.060   1
 -14   0  -4 3850.24 154.900   1
 -14   0  -4 4458.31 197.800   1
 -14   0  -4 4081.94 163.120   1
 -14  -2   0 1250.08 102.160   1
 -14   2   0 1168.88 88.2700   1
 -14  -2   0 1210.55 123.440   1
 -14   2   0 1303.33 108.150   1
 -11  -3  13 32805.0 508.040   1
 -11   3  13 31989.1 522.480   1
 -11   3  13 31631.3 506.920   1
 -11  -3  13 31348.2 534.370   1
   1  -3 -17 15608.7 413.570   1
  -1   3  17 17617.7 382.050   1
  -1   3  17 17022.8 383.580   1
   1   3 -17 14446.2 328.000   1
  10   4  -1 4324.11 160.690   1
 -10  -4   1 4697.79 204.510   1
 -10  -4   1 4577.38 189.080   1
 -10   4   1 4287.90 173.270   1
 -10   4   1 4211.26 178.760   1
   5   1  17 2340.60 116.130   1
  -5   1 -17 2063.25 149.630   1
  -5  -1 -17 2753.61 141.400   1
   5  -1  17 2539.16 132.690   1
   5   1  17 2410.35 142.100   1
  -5   1 -17 2525.54 134.040   1
  -3   5   6 1707.42 138.480   1
  -3   5   6 1972.59 136.280   1
   3   5  -6 1796.62 132.800   1
   3   5  -6 2144.92 132.080   1
  -3   5   6 2036.80 194.240   1
  -3   5   6 1877.77 123.910   1
   3  -5  -6 1509.12 141.950   1
 -13  -1  -6 2173.42 121.160   1
 -13   1  -6 1977.50 123.360   1
 -13  -1  -6 2172.29 134.410   1
 -13   1  -6 2294.49 135.050   1
 -13  -3   5 2109.33 121.980   1
 -13  -3   5 2115.72 122.280   1
 -13   3   5 2117.92 128.230   1
 -13   3   5 2028.08 113.960   1
  -6   4  13 5745.47 211.100   1
   6  -4 -13 5613.01 229.410   1
  -6   4  13 5667.46 222.560   1
  -6  -4  13 5865.00 231.840   1
  -6  -4  13 5751.92 233.170   1
   6   4 -13 5749.77 198.150   1
   6   4 -13 4619.06 234.970   1
 -15  -1  11 290.270 58.2600   1
 -15   1  11 272.200 57.7900   1
 -15  -1  11 221.730 75.2900   1
 -15   1  11 358.530 75.2500   1
 -10   0 -12 9705.76 255.010   1
 -10   0 -12 9526.21 283.550   1
 -13  -3   4 1374.71 109.620   1
 -13  -3   4 1395.28 101.470   1
 -13   3   4 1288.77 99.0900   1
 -13   3   4 1411.30 112.880   1
 -13   3   4 1310.00 103.940   1
 -13  -3   6 5.82000 38.5300   1
 -13  -3   6 1.85000 53.0000   1
 -13   3   6 -5.3200 48.9200   1
 -13   3   6 16.6900 54.0700   1
 -10  -4   7 3480.07 156.920   1
  10   4  -7 2575.15 192.000   1
  10   4  -7 3360.03 147.590   1
 -10  -4   7 3438.64 174.670   1
 -10   4   7 3549.79 166.040   1
 -10   4   7 3396.87 156.060   1
 -10   2 -10 1444.94 112.070   1
 -10  -2 -10 1296.64 111.470   1
 -10   2 -10 1462.50 109.320   1
  10   2  10 1400.08 89.2600   1
 -10  -2 -10 1560.18 97.9900   1
 -11   1 -10 83.9400 67.4500   1
 -11  -1 -10 64.5900 64.2700   1
 -11  -1 -10 167.220 52.9600   1
 -11   1 -10 177.010 47.5500   1
 -14  -2  11 15953.9 374.790   1
 -14   2  11 16641.8 367.000   1
 -14   2  11 16215.4 350.620   1
 -14  -2  11 15510.0 343.560   1
  -2   0  21 3.01000 47.6600   1
   2   0 -21 -8.5900 36.4800   1
   3   5   4 -15.880 60.4200   1
  -3   5  -4 34.9800 45.4700   1
   3  -5   4 14.7300 62.9400   1
  -3   5  -4 21.3400 36.7300   1
  -5   5   2 8091.13 240.360   1
  -5   5   2 8032.43 282.020   1
  -5  -5   2 8046.28 267.130   1
   5   5  -2 8613.97 258.080   1
 -13  -1  16 176.970 57.1300   1
 -13   1  16 211.250 53.4400   1
 -13  -1  16 192.120 55.3900   1
 -13   1  16 224.490 74.0000   1
   5  -5  -1 444.730 81.8900   1
   5   5  -1 298.090 49.9300   1
   5   5  -1 506.130 71.3200   1
  -5   5   1 383.450 58.8400   1
  -5  -5   1 417.020 60.7000   1
  -5   5   1 408.820 65.8400   1
  -5  -5   1 312.900 59.9100   1
   5  -5  -1 280.090 67.1900   1
 -14   0  15 -3.0600 59.5800   1
 -14   0  15 31.8600 74.3400   1
  -1   5  -6 1763.13 117.750   1
   1   5   6 1680.16 124.910   1
  -1   5  -6 1597.38 107.760   1
   1   5   6 1586.66 125.080   1
  -1  -5  -6 1219.97 110.320   1
   5  -5  -3 90.0200 35.4100   1
  -5  -5   3 77.1400 33.3200   1
  -5   5   3 54.5500 40.6000   1
   5   5  -3 36.6400 58.0000   1
  -5   5   3 40.3700 44.0400   1
   5  -5  -3 120.830 59.9000   1
 -13  -3   3 3055.03 160.040   1
 -13  -3   3 3107.18 153.970   1
 -13   3   3 2833.55 136.810   1
 -13   3   3 3019.45 157.580   1
 -13   3   3 3131.16 170.020   1
  -6   2 -15 1793.30 124.270   1
   6   2  15 1691.91 115.790   1
  -6  -2 -15 1549.51 132.520   1
  -6  -2 -15 1907.04 113.330   1
  -6   2 -15 1440.95 105.950   1
  -6   2 -15 1880.12 119.680   1
   6   2  15 1894.47 107.970   1
 -13  -3   7 18161.0 361.650   1
 -13  -3   7 18287.9 374.440   1
 -13   3   7 18619.4 375.060   1
 -13   3   7 18149.7 371.090   1
  -9   1 -13 4392.16 178.880   1
  -9  -1 -13 4463.72 174.080   1
  -9  -1 -13 4842.21 208.110   1
  -9   1 -13 4285.79 186.930   1
 -12   0  18 4056.96 185.680   1
 -12   0  18 3774.70 180.010   1
  -2  -2 -18 3248.90 172.320   1
   2  -2  18 4165.56 177.570   1
   2   2  18 3818.68 176.910   1
  -2  -2 -18 4334.43 195.220   1
  -2   2 -18 3930.44 169.790   1
   2   2  18 3704.84 210.410   1
 -15   1   0 1330.01 92.5400   1
 -15   1   0 1519.25 139.100   1
 -15  -1   0 1509.23 205.700   1
 -15  -1   0 1182.50 83.9200   1
 -11   3  -5 6649.54 222.820   1
  11   3   5 6261.68 193.540   1
 -11   3  -5 6779.37 219.360   1
 -11  -3  -5 6709.51 231.670   1
 -11  -3  -5 6881.02 235.430   1
 -10  -4   0 183.710 51.0700   1
  10   4   0 233.390 68.7400   1
 -10  -4   0 281.200 60.1300   1
 -10   4   0 229.650 61.8200   1
 -10   4   0 226.330 53.3700   1
  -5   5   0 13108.6 303.940   1
  -5  -5   0 13531.3 348.160   1
  -5   5   0 11587.7 350.370   1
  -8   2  19 5663.74 234.030   1
  -8   2  19 5874.54 213.760   1
  -8  -2  19 5496.94 207.790   1
  -8  -2  19 5420.63 222.870   1
   8  -2 -19 5608.64 228.520   1
  -1   5   7 57.7600 60.5800   1
   1  -5  -7 56.6800 41.9200   1
  -1   5   7 81.2200 49.8700   1
   1   5  -7 49.5900 49.8600   1
   1   5  -7 84.7000 49.3900   1
   5   5  -4 720.610 79.4500   1
  -5   5   4 706.830 80.4500   1
   5  -5  -4 818.710 95.6800   1
  -5   5   4 730.990 78.4600   1
   5  -5  -4 535.880 73.4700   1
   0   2  19 2055.48 141.890   1
   0  -2  19 2068.78 132.780   1
   0  -2 -19 1757.06 124.110   1
   0   2  19 1870.84 135.450   1
   0   2 -19 2145.99 130.990   1
   0  -2 -19 1865.60 128.510   1
  -5  -1  21 824.220 86.1600   1
   5  -1 -21 839.830 89.2000   1
   5   1 -21 774.440 86.6400   1
  -5   1  21 814.520 94.3000   1
  -5   1  21 750.050 89.3600   1
  -5  -1  21 870.900 95.2000   1
  -5   1  21 613.480 78.1800   1
   7  -3 -17 269.130 48.3900   1
   7  -3 -17 299.240 83.3900   1
  -7   3  17 248.940 60.7400   1
  -7   3  17 335.230 67.2500   1
  -7  -3  17 223.010 53.9300   1
  -7  -3  17 359.490 62.4600   1
  -7  -3  17 317.220 73.5000   1
  -2   4  14 164.510 67.7700   1
  -2   4  14 273.430 82.1700   1
  -2  -4  14 159.720 46.7700   1
   2   4 -14 176.350 52.8800   1
   2   4 -14 168.560 51.4400   1
   2   4 -14 279.820 56.9300   1
  -4   4  14 -3.5500 58.2900   1
  -4   4  14 18.9300 49.6700   1
   4   4 -14 4.98000 40.0400   1
   4   4 -14 17.9100 43.6000   1
 -13  -3   2 387.050 66.3300   1
  13   3  -2 360.860 48.0900   1
 -13  -3   2 444.110 67.4100   1
 -13   3   2 408.160 74.0000   1
 -13   3   2 440.610 67.1600   1
 -16   0   6 3820.63 166.240   1
 -16   0   6 3629.05 166.200   1
  10   4  -8 669.460 100.550   1
  10   4  -8 923.030 80.5700   1
 -10  -4   8 883.840 99.6000   1
 -10  -4   8 669.960 76.3200   1
 -10   4   8 786.500 87.3700   1
 -10   4   8 784.930 85.9700   1
  -8   2 -13 1414.42 107.810   1
  -8  -2 -13 1671.49 105.440   1
  -8   2 -13 1447.54 108.030   1
  -8  -2 -13 1344.48 118.880   1
   8   2  13 1442.44 100.840   1
   9   3   9 259.540 62.3800   1
  -9  -3  -9 239.440 47.7600   1
  -9   3  -9 308.170 54.8000   1
  -9   3  -9 286.850 63.1700   1
  -9  -3  -9 205.270 74.1200   1
   4   4  11 20653.0 392.710   1
  -4   4 -11 19610.5 456.420   1
   4   4  11 19214.4 407.850   1
  -4   4 -11 20570.6 382.980   1
 -13  -3   8 2028.38 128.080   1
 -13  -3   8 2159.25 129.170   1
 -13   3   8 2058.97 129.550   1
 -13   3   8 2135.89 123.040   1
 -16   0   7 -18.310 50.1700   1
 -14   2  -1 4858.34 195.370   1
 -14  -2  -1 4748.82 215.060   1
 -14   2  -1 5033.57 190.010   1
 -14  -2  -1 4731.82 181.210   1
  -9  -1  20 1617.77 118.780   1
  -9   1  20 1553.01 124.880   1
   9  -1 -20 1557.58 127.350   1
   9   1 -20 1554.99 129.450   1
  -9   1  20 1402.16 126.140   1
  -9  -1  20 1226.61 112.770   1
  -9  -1  20 1173.48 111.440   1
 -16   0   5 -17.760 37.6400   1
 -16   0   5 23.7300 55.5600   1
   3   5  -7 -36.270 33.4900   1
   3   5  -7 -13.800 33.3300   1
  -3   5   7 37.1200 24.9900   1
  -3   5   7 44.5900 50.6200   1
   3   1 -21 684.560 74.3000   1
  -3   1  21 532.530 98.9800   1
  -3  -1  21 624.580 91.6000   1
   3  -1 -21 638.050 72.6200   1
  -3   1  21 567.430 71.6600   1
   5   5   1 7669.77 270.810   1
   5   5   1 9792.44 277.760   1
  -5   5  -1 9651.63 295.940   1
  -5  -5  -1 7967.88 310.840   1
   5  -5   1 7157.78 343.930   1
  -5   5  -1 8575.72 287.670   1
   5  -5   1 8991.15 341.350   1
  -5  -5  -1 8743.20 281.080   1
   5  -5  -5 1386.94 122.640   1
   5   5  -5 1552.23 114.710   1
  -5   5   5 1341.46 91.9000   1
   5  -5  -5 1093.31 98.2600   1
  -5   5   5 1480.43 111.580   1
   8   4 -12 1876.95 143.700   1
   8   4 -12 2305.15 127.690   1
  -8  -4  12 2618.02 151.770   1
  -8   4  12 2529.04 137.300   1
   8  -4 -12 2591.64 155.410   1
   8   4 -12 1890.21 152.350   1
  -8  -4  12 2117.84 168.950   1
  -8   4  12 2598.55 145.040   1
 -15  -1  12 1331.02 105.890   1
 -15   1  12 1410.24 104.020   1
 -15   1  12 1410.45 102.660   1
 -15  -1  12 1357.45 102.330   1
 -16   0   8 872.560 84.7400   1
 -16   0   8 781.700 84.4700   1
  -6  -4  -9 13983.2 357.640   1
  -6   4  -9 13343.7 318.800   1
  -6   4  -9 13844.7 322.570   1
  -6   4  -9 10789.5 358.020   1
   6   4   9 13054.2 291.660   1
 -10  -2  18 501.140 82.6200   1
 -10   2  18 455.900 64.5900   1
 -10  -2  18 604.210 80.0300   1
 -10  -2  18 338.390 66.1100   1
 -10   2  18 481.080 85.3600   1
  10  -2 -18 509.670 100.640   1
  -9   3  16 3612.56 170.440   1
   9  -3 -16 4256.53 207.620   1
  -9  -3  16 3901.54 191.660   1
  -9   3  16 3374.48 164.030   1
   9  -3 -16 2920.56 177.680   1
  -9  -3  16 3664.92 188.900   1
  -9  -3  16 2583.17 173.430   1
 -16   0   4 609.080 86.9600   1
 -16   0   4 531.250 64.6000   1
  -8  -4  -6 559.490 78.7300   1
  -8   4  -6 541.550 72.0400   1
  -8   4  -6 389.820 61.9500   1
  -8   4  -6 437.980 63.2800   1
  -8  -4  -6 414.270 65.5000   1
   8   4   6 486.210 73.7100   1
   8   4   6 388.010 68.4400   1
 -10   0  20 31.7700 57.6300   1
 -10   0  20 31.5900 67.0000   1
   3   5   5 1269.51 130.860   1
   3   5   5 1962.27 128.050   1
  -3   5  -5 2029.91 124.380   1
  -3  -5  -5 1838.24 139.340   1
   3  -5   5 2028.47 154.180   1
   3   5   5 1610.62 134.270   1
  -3   5  -5 2111.68 133.240   1
  -3  -5  -5 1518.25 136.410   1
  -4  -2  20 444.350 80.2200   1
   4  -2 -20 364.910 66.2500   1
  -4   2  20 469.470 74.6400   1
  -4   2  20 392.190 79.1400   1
  -4   2  20 329.300 62.3900   1
   4   2 -20 459.390 68.3000   1
 -10  -4  -1 727.430 87.0600   1
  10   4   1 566.760 77.1500   1
 -10  -4  -1 689.730 87.2200   1
 -10   4  -1 765.770 85.9900   1
 -10   4  -1 747.650 74.3700   1
  -8   0  21 -30.980 55.8500   1
  -8   0  21 23.3300 80.3100   1
 -14  -2  12 5358.42 222.600   1
 -14   2  12 5682.99 202.840   1
 -14   2  12 5407.27 212.030   1
 -14  -2  12 5291.79 204.440   1
 -12  -2  16 445.670 91.0000   1
 -12   2  16 389.020 70.7200   1
 -12   2  16 376.820 75.7500   1
 -12  -2  16 333.800 65.7900   1
  -5  -3 -14 9843.25 277.150   1
  -5  -3 -14 7978.42 303.990   1
   5   3  14 9347.71 256.550   1
  -5   3 -14 9312.40 308.280   1
   5   3  14 9210.05 259.910   1
  -5   3 -14 9320.11 279.180   1
   4  -2  17 1780.17 118.240   1
  -4  -2 -17 1654.52 130.860   1
  -4   2 -17 1691.70 114.040   1
  -4  -2 -17 2077.24 128.500   1
   4   2  17 1548.43 108.730   1
   4   2  17 1931.67 118.350   1
 -13  -3   1 8029.02 250.790   1
  13   3  -1 8030.17 204.620   1
 -13  -3   1 8834.76 282.540   1
 -13   3   1 8335.75 239.280   1
 -13   3   1 8191.88 240.250   1
 -14   0  -5 -24.100 51.3100   1
 -14   0  -5 9.19000 56.6900   1
 -13  -3   9 1688.91 112.020   1
 -13  -3   9 1970.27 123.080   1
 -13   3   9 1642.32 118.510   1
 -13   3   9 1861.27 115.280   1
  -7   3 -12 4654.70 176.110   1
  -7   3 -12 4613.58 199.570   1
   7   3  12 3506.88 205.930   1
   7   3  12 4838.34 177.080   1
  -7  -3 -12 4253.00 166.180   1
  -8   0 -15 2.62000 48.9400   1
  -8   0 -15 14.9100 52.5900   1
  -6   0 -17 36.5800 35.9500   1
   6   0  17 20.9600 45.9000   1
   1   5   7 5672.10 220.070   1
  -1   5  -7 5449.68 222.910   1
   1   5   7 5406.29 209.580   1
  -1   5  -7 5727.82 207.900   1
 -11   3  14 8068.65 235.210   1
 -11   3  14 7911.34 264.600   1
 -11  -3  14 8514.17 271.310   1
 -11  -3  14 7672.62 264.630   1
 -16   0   9 34.0800 53.5100   1
 -16   0   9 42.6000 51.4400   1
 -12   2  -7 431.360 74.7400   1
 -12  -2  -7 415.380 61.0400   1
 -12  -2  -7 350.080 68.4100   1
 -15  -1  -1 2706.06 132.620   1
 -15   1  -1 2812.10 142.120   1
 -15  -1  -1 2828.86 156.950   1
 -15   1  -1 2981.02 151.860   1
 -15   1  -1 2885.48 136.030   1
  -5   5  -2 103.550 50.3800   1
  -5  -5  -2 114.900 50.3700   1
  -5  -5  -2 168.790 45.6200   1
   5  -5   2 230.550 79.9800   1
   5  -5   2 70.5100 41.2400   1
   5   5   2 88.4700 29.5400   1
   5   5   2 71.1100 65.7600   1
   1  -1  20 3389.31 216.600   1
   1   1  20 4114.64 170.100   1
   1  -1  20 4163.78 174.810   1
   1   1  20 4624.93 184.880   1
  -1  -1 -20 4349.94 191.390   1
  -1   1 -20 4513.01 179.780   1
 -10  -4   9 191.280 72.4700   1
  10   4  -9 225.610 54.2100   1
 -10  -4   9 280.380 57.2000   1
 -10   4   9 279.700 68.7100   1
 -10   4   9 157.900 54.9400   1
 -16   0   3 -22.080 44.0100   1
  -7  -1  21 17712.3 441.700   1
  -7   1  21 18259.9 386.840   1
  -7  -1  21 18483.2 376.660   1
  -7   1  21 17785.6 470.000   1
   5   5  -6 631.860 71.3700   1
  -5   5   6 633.350 79.8600   1
  -5   5   6 649.010 87.6500   1
   5  -5  -6 798.170 100.520   1
   5   5  -6 740.530 93.8900   1
  -6   2  20 500.100 73.5600   1
  -6  -2  20 462.790 143.620   1
   6  -2 -20 513.130 71.7700   1
  -6   2  20 517.760 82.5400   1
  -6  -2  20 539.970 81.8300   1
  -6   2  20 533.160 182.780   1
   3  -3 -18 473.380 65.1500   1
  -3   3  18 655.310 93.7000   1
  -3   3  18 502.270 71.1800   1
  -3  -3  18 603.080 80.0000   1
   3   3 -18 386.090 61.5800   1
 -11   1  19 -6.5200 51.2000   1
 -11  -1  19 51.2000 58.7200   1
 -11   1  19 8.99000 66.1800   1
 -11  -1  19 80.8200 63.7300   1
   1   5  -8 712.990 79.3300   1
  -1   5   8 618.610 71.9200   1
  -1   5   8 727.830 83.4000   1
   1   5  -8 613.880 75.2800   1
   3   1  19 2683.46 140.340   1
  -3  -1 -19 2869.89 141.560   1
  -3   1 -19 2834.15 138.400   1
   3  -1  19 2547.63 138.040   1
   3   1  19 2553.60 123.160   1
  -5   3  18 38.3100 57.5200   1
  -5   3  18 70.1900 45.5200   1
   5  -3 -18 17.8300 32.4200   1
  -5   3  18 58.8100 46.7700   1
   5   3 -18 35.1300 51.6000   1
  -5  -3  18 114.300 58.5200   1
   2   4  13 3155.81 157.150   1
   2   4  13 3323.39 155.270   1
   2  -4  13 3093.95 185.720   1
  -2   4 -13 3405.46 158.240   1
  -2   4 -13 3105.58 165.290   1
  -2   4 -13 3127.79 191.930   1
   0   4  14 44.7000 47.5500   1
   0   4 -14 56.0600 43.3600   1
   0   4 -14 -28.350 63.3100   1
   0   4 -14 29.2700 33.7900   1
 -13   1  -7 348.160 86.1000   1
 -13  -1  -7 435.580 69.4300   1
 -13   1  -7 339.940 83.1900   1
 -13  -1  -7 278.770 56.4400   1
   2  -2 -20 10601.6 401.720   1
   2   2 -20 12886.3 296.420   1
  -2   2  20 12171.5 305.000   1
  -2  -2  20 12760.0 312.940   1
  -2   2  20 13255.3 330.390   1
   2  -2 -20 10779.2 296.000   1
  -6   4  14 2139.44 142.190   1
  -6   4  14 2347.20 144.030   1
   6  -4 -14 2542.83 155.970   1
  -6  -4  14 2425.81 147.290   1
  -6  -4  14 2509.49 163.740   1
   6   4 -14 2469.74 131.790   1
   3   5  -8 124.540 44.0900   1
  -3   5   8 147.230 51.7500   1
  -3   5   8 64.9700 28.8400   1
  -3   5   8 40.8300 55.2900   1
   3   5  -8 9.67000 56.4800   1
 -14  -2  -2 1099.15 87.7000   1
 -14   2  -2 1182.74 97.8700   1
 -14  -2  -2 1058.69 137.200   1
 -14   2  -2 1158.19 101.720   1
   2   0  20 402.020 65.0400   1
  -2   0 -20 377.400 54.8300   1
 -14   0  16 771.760 84.3700   1
 -14   0  16 722.680 82.6900   1
 -16   0  10 722.700 100.600   1
 -16   0  10 680.630 79.8400   1
 -11  -3  -6 267.200 57.5500   1
  11   3   6 288.700 63.3100   1
 -11   3  -6 345.510 55.7900   1
 -11   3  -6 266.750 61.1700   1
 -11  -3  -6 245.250 59.7600   1
  13   3   0 1666.50 98.2200   1
 -13  -3   0 1512.31 108.960   1
 -13  -3   0 1759.65 119.930   1
 -13   3   0 1629.32 116.760   1
 -13   3   0 1632.50 107.640   1
   1   3  17 17732.8 393.150   1
  -1  -3 -17 15995.6 365.530   1
  -1  -3 -17 16229.0 396.530   1
   1   3  17 18337.4 400.130   1
   1  -3  17 17971.7 365.440   1
  -1   3 -17 18215.2 391.910   1
  10   4   2 39.8700 41.0500   1
 -10  -4  -2 74.1900 63.8900   1
 -10   4  -2 54.3300 61.4200   1
 -10   4  -2 45.3300 36.4100   1
 -16   0   2 1851.70 110.660   1
 -16   0   2 1720.41 125.120   1
 -13  -1  17 1020.98 103.900   1
 -13  -1  17 1109.63 99.4200   1
 -13   1  17 856.280 100.480   1
 -13   1  17 987.510 93.4400   1
 -13  -3  10 27530.6 468.510   1
 -13  -3  10 27816.5 504.940   1
 -13   3  10 27200.2 456.050   1
 -13   3  10 26893.8 434.750   1
 -15   1  13 1528.34 113.020   1
 -15   1  13 1602.99 112.260   1
 -15  -1  13 1735.25 118.360   1
 -15  -1  13 1632.13 105.820   1
   5  -5   3 529.860 89.2400   1
  -5  -5  -3 514.890 101.940   1
  -5   5  -3 603.390 64.9800   1
   5   5   3 465.090 75.8000   1
  -5   5  -3 449.850 71.1700   1
   3   5   6 7592.46 247.860   1
   3  -5   6 8480.03 277.650   1
  -3   5  -6 8317.97 271.450   1
   3   5   6 8269.03 258.580   1
  -3   5  -6 8026.00 250.780   1
   0   0 -21 -8.7400 44.6300   1
   0   0  21 40.7600 44.7700   1
  -1   1  21 1994.62 123.560   1
   1   1 -21 2254.09 135.190   1
   1  -1 -21 2308.31 132.630   1
  -1   1  21 2263.66 137.030   1
  -1  -1  21 2274.97 139.880   1
   5  -5  -7 219.820 70.7400   1
  -5   5   7 211.490 63.3700   1
  -5   5   7 199.750 44.9100   1
  -5   5   7 215.050 44.7000   1
   5   5  -7 214.680 56.7700   1
   5   5  -7 196.770 67.1800   1
 -14   2  13 1506.36 114.910   1
 -14  -2  13 1635.69 125.280   1
 -14   2  13 1528.18 113.420   1
 -10  -4  10 426.530 69.7500   1
 -10  -4  10 401.260 68.7900   1
  10   4 -10 406.540 52.5500   1
 -10   4  10 421.280 58.9500   1
 -10   4  10 357.330 77.1900   1
  -3   3 -16 592.120 75.7900   1
   3   3  16 618.330 72.4400   1
  -3   3 -16 521.440 85.8200   1
   3   3  16 536.920 73.6700   1
  -3   3 -16 442.380 83.3300   1
  -3  -3 -16 641.100 68.6400   1
   7   1  16 8049.21 236.880   1
  -7   1 -16 7923.57 255.200   1
  -7  -1 -16 8315.26 240.410   1
  -7   1 -16 8239.88 241.610   1
 -10  -2 -11 997.980 101.380   1
 -10  -2 -11 948.030 83.0700   1
 -10   2 -11 896.480 85.6000   1
  10   2  11 942.130 76.8200   1
 -10   2 -11 1090.19 107.140   1
 -10  -2 -11 1038.74 83.1500   1
   8  -4 -13 7084.68 258.430   1
  -8   4  13 5842.62 202.230   1
  -8   4  13 6153.95 218.930   1
  -8  -4  13 6391.99 243.490   1
  -8  -4  13 5744.74 231.520   1
   8   4 -13 6051.39 198.940   1
 -11   1 -11 8284.37 257.230   1
 -11   1 -11 7895.51 225.350   1
 -11  -1 -11 8483.12 238.360   1
 -11  -1 -11 8247.14 288.010   1
 -15   1  -2 309.010 68.8600   1
 -15  -1  -2 288.100 57.0600   1
 -15  -1  -2 312.430 107.210   1
 -15   1  -2 267.090 61.4900   1
  -4   0  22 102.540 75.8500   1
   4   0 -22 30.7600 53.3700   1
 -12   0  19 -33.170 57.0200   1
 -12   0  19 5.07000 45.4000   1
  -8  -4  -7 5043.65 215.830   1
  -8   4  -7 4781.86 219.040   1
  -8   4  -7 4491.66 178.210   1
   8   4   7 4853.55 194.110   1
  -8  -4  -7 4090.61 220.820   1
   1   5   8 2282.08 134.890   1
  -1   5  -8 2193.56 134.450   1
   1   5   8 2007.44 136.410   1
  -1   5  -8 2373.13 154.090   1
 -16   0  11 14.3400 42.6400   1
 -16   0  11 16.2600 64.6700   1
  -1   3  18 65.1100 73.3300   1
  -1   3  18 91.0300 66.4600   1
   1   3 -18 58.5000 60.9500   1
  -1  -3  18 120.950 53.3300   1
 -10   0 -13 -23.760 57.2700   1
 -10   0 -13 23.5600 57.6400   1
  -4   0 -19 -8.3200 32.9200   1
   4   0  19 -1.3400 67.5500   1
  -4   4  15 539.090 76.6600   1
  -4   4  15 398.800 75.1500   1
  -4   4  15 593.830 81.7400   1
   4   4 -15 522.470 71.1300   1
   4   4 -15 421.150 73.8800   1
  -4  -4  15 456.670 68.1700   1
  -6   0  22 15572.0 375.130   1
  -6   0  22 14620.3 375.660   1
   6   0 -22 14461.5 325.760   1
 -16   0   1 -24.150 39.3600   1
 -16   0   1 22.7400 48.5100   1
  -9   3 -10 376.040 60.9000   1
  -9  -3 -10 597.620 82.7400   1
  -9  -3 -10 521.990 65.9200   1
  -9   3 -10 468.780 76.6900   1
   9   3  10 408.610 58.6000   1
   4   4  12 6425.67 218.850   1
   4   4  12 5187.13 240.440   1
  -4   4 -12 6098.75 212.240   1
  -4   4 -12 6420.18 238.790   1
 -13  -3  -1 5607.03 208.680   1
  13   3   1 5148.68 167.540   1
 -13  -3  -1 5447.86 206.820   1
 -13   3  -1 5205.33 208.640   1
 -13   3  -1 5552.83 201.900   1
  -2   4  15 259.460 60.2700   1
  -2   4  15 185.360 95.9400   1
   2   4 -15 189.260 61.4700   1
   2   4 -15 280.930 52.6200   1
  -2  -4  15 202.290 48.2500   1
 -12   0 -10 62113.7 704.770   1
 -12   0 -10 61775.7 653.070   1
  -6   4 -10 7583.94 236.640   1
   6   4  10 7332.81 233.170   1
  -6   4 -10 7667.18 231.240   1
 -13   3  11 -21.330 70.8600   1
 -13  -3  11 -42.510 60.0500   1
 -13  -3  11 -40.770 74.9400   1
 -13   3  11 11.4800 36.6700   1
   1   5  -9 4150.31 172.050   1
  -1   5   9 4169.92 178.200   1
   1   5  -9 4067.92 189.990   1
  -1   5   9 4089.45 186.390   1
  -5   5  -4 1176.18 119.750   1
   5  -5   4 1578.65 121.380   1
   5   5   4 1374.55 99.1700   1
  -5   5  -4 1400.26 112.080   1
  -5  -5  -4 1385.97 116.240   1
  -7   3  18 1968.23 128.920   1
   7  -3 -18 1918.80 139.420   1
  -7   3  18 1730.24 128.960   1
  -7  -3  18 1894.97 140.260   1
  -7  -3  18 1863.44 120.790   1
 -10  -4  -3 1024.21 100.920   1
  10   4   3 1059.30 85.5400   1
 -10  -4  -3 960.130 93.5200   1
 -10   4  -3 986.860 101.470   1
 -10   4  -3 1073.56 97.0900   1
  -3   5   9 418.780 68.4600   1
  -3   5   9 451.060 81.3700   1
   3   5  -9 432.000 68.1900   1
   3   5  -9 524.540 71.7500   1
  -3   5   9 496.290 67.9200   1
 -14   0  -6 25.0200 46.5900   1
 -14   0  -6 31.6400 48.8900   1
 -14   0  -6 55.9700 48.2600   1
 -11   3  15 7356.20 259.070   1
 -11   3  15 7636.44 248.140   1
 -11  -3  15 7661.09 259.370   1
 -11  -3  15 7834.56 258.860   1
  -9  -1 -14 2360.58 157.840   1
  -9   1 -14 2699.96 149.460   1
  -9  -1 -14 2391.09 124.140   1
  -9   1 -14 2333.80 126.220   1
  -5   1 -18 3850.50 159.990   1
   5  -1  18 3544.34 165.270   1
   5   1  18 3598.55 138.040   1
   5   1  18 3593.65 164.070   1
  -5  -1 -18 3940.09 168.700   1
 -12  -2  17 559.180 87.7400   1
 -12   2  17 590.280 75.6400   1
 -12  -2  17 577.360 108.770   1
 -12   2  17 643.220 79.4900   1
 -14  -2  -3 336.670 65.2700   1
 -14   2  -3 231.220 52.1600   1
 -14   2  -3 304.420 87.4600   1
 -14  -2  -3 338.030 50.8200   1
  -9   3  17 889.090 118.250   1
   9  -3 -17 878.500 107.230   1
  -9   3  17 918.720 93.9800   1
   9  -3 -17 1104.27 117.060   1
  -9  -3  17 852.380 100.880   1
  -9  -3  17 1007.11 113.520   1
   8  -2 -20 12579.4 349.520   1
  -8   2  20 11786.0 350.660   1
  -8  -2  20 12642.4 352.200   1
  -8  -2  20 12931.1 327.770   1
  -8   2  20 12839.7 320.660   1
  -5   5   8 62.1400 57.1100   1
   5   5  -8 9.13000 58.7300   1
   5  -5  -8 36.2300 84.9300   1
  -5   5   8 56.5300 35.8500   1
   5   5  -8 92.3700 54.8500   1
   6   2  16 24.6500 32.6500   1
   6   2  16 -23.780 57.2200   1
  -6   2 -16 -1.2800 51.5300   1
  -6   2 -16 -30.010 50.5300   1
 -15   1  14 196.700 49.2700   1
 -15  -1  14 226.690 59.6300   1
 -15  -1  14 299.350 69.3400   1
 -15   1  14 298.940 76.6000   1
 -12   2  -8 202.430 66.4000   1
 -12  -2  -8 149.280 39.7800   1
 -12   2  -8 162.320 53.5400   1
 -12  -2  -8 127.350 72.6400   1
  -8  -2 -14 1890.44 147.840   1
   8   2  14 2028.34 108.770   1
  -8  -2 -14 1887.53 114.980   1
  -8   2 -14 1918.59 130.420   1
  -8   2 -14 1766.99 111.760   1
   7  -5  -3 1168.69 119.540   1
   7   5  -3 1077.02 93.5200   1
  -7   5   3 1109.70 84.7600   1
  -7  -5   3 1098.31 91.9100   1
  -7   5   3 1119.56 108.410   1
  -7  -5   3 1100.63 112.460   1
  -3   5  -7 18178.5 383.300   1
   3   5   7 17277.0 411.410   1
   3  -5   7 18948.9 446.740   1
  -3   5  -7 19201.9 430.110   1
   3   5   7 18324.4 404.140   1
 -10  -2  19 3913.78 195.500   1
 -10   2  19 3832.92 176.990   1
 -10  -2  19 3820.83 177.350   1
 -10   2  19 3650.24 193.070   1
  10  -2 -19 3459.58 213.790   1
  -7  -5   2 869.140 81.5000   1
  -7  -5   2 946.410 110.570   1
   7   5  -2 727.870 74.5200   1
  -7   5   2 986.640 86.9700   1
  -7   5   2 907.540 92.4700   1
   7  -5  -2 881.600 96.6800   1
 -10  -4  11 1933.31 144.880   1
  10   4 -11 1833.10 109.190   1
 -10  -4  11 1825.72 120.620   1
  10  -4 -11 1817.34 127.720   1
 -10   4  11 1780.85 120.430   1
 -10   4  11 1774.28 113.360   1
   2  -2  19 1526.87 108.670   1
   2   2  19 1531.93 113.510   1
  -2  -2 -19 1238.27 146.770   1
   2   2  19 1470.18 108.830   1
  -2   2 -19 1532.36 114.760   1
   2   0 -22 8586.37 287.090   1
  -2   0  22 8511.45 269.060   1
   7   5  -4 14.4000 49.2500   1
   7  -5  -4 -24.220 71.3200   1
  -7  -5   4 49.8000 48.7600   1
  -7   5   4 26.9200 37.7600   1
  -7   5   4 23.6800 55.3100   1
 -16   0  12 3323.02 162.850   1
 -16   0  12 3415.62 170.310   1
  -9   1  21 5812.21 235.090   1
  -9   1  21 6332.63 235.440   1
  -9  -1  21 6280.63 245.850   1
  -9  -1  21 6195.41 241.280   1
   9  -1 -21 6228.65 259.130   1
   9   1 -21 5180.07 312.630   1
  -7  -5   1 159.970 46.1000   1
  -7  -5   1 174.240 60.5000   1
  -7   5   1 222.250 59.7000   1
  -7   5   1 149.510 48.8200   1
   7  -5  -1 159.920 61.6300   1
   7   5  -1 185.460 70.2300   1
 -14   2  14 57.8700 44.1700   1
 -14  -2  14 91.0800 59.2800   1
 -14   2  14 55.6700 55.7900   1
 -14  -2  14 73.3700 79.8500   1
 -16   0   0 -10.580 42.1100   1
 -16   0   0 -25.630 49.3500   1
 -11  -3  -7 329.440 58.0900   1
 -11  -3  -7 448.880 91.1100   1
 -11   3  -7 471.420 64.4000   1
 -11   3  -7 463.910 61.9800   1
  11   3   7 349.580 59.6500   1
   0   2  20 304.450 74.9700   1
   0  -2 -20 118.440 52.9400   1
   0   2 -20 195.720 79.2000   1
   0  -2  20 195.290 88.5900   1
   0   2  20 264.470 75.7800   1
 -14   0  17 44.8300 52.3900   1
 -14   0  17 41.1500 49.5100   1
  -5   1  22 1934.11 150.630   1
   5  -1 -22 1597.34 122.600   1
  -5  -1  22 1832.62 124.850   1
   5   1 -22 1795.03 123.130   1
  -5   1  22 1653.20 121.670   1
  -5  -1  22 2006.67 143.390   1
 -10   0  21 55.9600 60.1900   1
 -10   0  21 -9.6200 51.4900   1
  10   0 -21 10.1500 48.0300   1
   7   3  13 22980.0 432.820   1
  -7   3 -13 24203.8 445.290   1
  -7   3 -13 23257.2 460.700   1
   7   3  13 24461.3 477.480   1
  -6   4  15 445.500 83.2200   1
   6  -4 -15 283.810 81.9900   1
  -6   4  15 360.390 84.8500   1
   6   4 -15 400.620 73.4800   1
  -6  -4  15 460.550 90.8700   1
  -6  -4  15 398.280 66.1600   1
   7  -5  -5 52.0100 76.1900   1
   7   5  -5 210.410 62.5200   1
  -7   5   5 73.6300 49.9000   1
  -7  -5   5 18.7000 50.4600   1
  -7  -5   5 69.9400 35.0600   1
 -13  -1  -8 2959.69 141.720   1
 -13   1  -8 2757.54 145.630   1
 -13   1  -8 3035.06 159.470   1
 -13  -1  -8 3027.07 176.570   1
 -13  -1  -8 2818.72 135.870   1
  -5   3 -15 2578.21 151.070   1
   5   3  15 2159.20 130.500   1
   5   3  15 2209.47 127.570   1
  -5  -3 -15 2143.12 183.840   1
  -5   3 -15 2242.28 140.950   1
 -15   1  -3 223.720 57.6000   1
 -15  -1  -3 335.930 62.2300   1
 -15   1  -3 317.890 73.3300   1
 -15  -1  -3 328.630 93.4500   1
 -15   1  -3 319.300 63.0400   1
 -13  -3  -2 21834.7 446.970   1
 -13  -3  -2 21878.2 420.990   1
  13   3   2 21357.7 380.470   1
 -13   3  -2 20665.0 406.610   1
 -13   3  -2 21285.3 417.390   1
   7  -5   0 284.480 77.1600   1
  -7  -5   0 241.180 61.4100   1
   7   5   0 196.940 50.7700   1
  -7  -5   0 219.230 52.2300   1
  -7   5   0 278.430 58.1400   1
  -7   5   0 259.180 48.5900   1
  -5  -5  -5 1038.41 103.760   1
  -5   5  -5 853.600 83.5300   1
  -5   5  -5 863.760 105.260   1
   5   5   5 919.900 84.5300   1
   5  -5   5 885.160 106.380   1
 -13  -3  12 42.2600 53.3200   1
 -13  -3  12 18.7500 52.5800   1
 -13   3  12 31.9000 35.8900   1
 -13   3  12 158.740 53.1900   1
   2   4  14 7586.19 246.900   1
   2   4  14 7470.06 244.380   1
   2  -4  14 7104.77 314.370   1
  -2   4 -14 7622.29 315.850   1
  -2   4 -14 7761.71 238.780   1
  -2   4 -14 7397.61 256.650   1
 -13   1  18 2325.91 142.950   1
 -13   1  18 2189.72 131.040   1
 -13  -1  18 2253.12 136.640   1
 -13  -1  18 2444.61 145.990   1
  -1   5  -9 692.880 86.0200   1
   1   5   9 709.740 94.1700   1
  -1   5  -9 798.140 86.4000   1
   1   5   9 614.700 71.0300   1
  -3  -1  22 1584.87 114.010   1
   3  -1 -22 1721.26 114.020   1
   3   1 -22 1541.04 114.690   1
  -3   1  22 1335.48 105.340   1
  -3   1  22 1617.15 118.850   1
   0   4  15 4104.79 185.150   1
   0   4  15 4309.74 185.910   1
   0   4 -15 4030.98 206.130   1
   0   4 -15 4016.48 202.410   1
   0   4 -15 4382.52 177.540   1
  11  -1 -20 3811.08 183.410   1
 -11   1  20 3920.19 173.990   1
 -11  -1  20 3853.90 176.280   1
 -11  -1  20 3804.99 181.120   1
 -11   1  20 3676.45 193.740   1
  -8   0  22 23.3500 78.0000   1
  -8   0  22 30.5400 56.1300   1
  -8   4  14 4913.66 200.080   1
   8  -4 -14 5583.58 243.010   1
  -8   4  14 5363.76 207.180   1
   8   4 -14 5209.97 193.440   1
  -8  -4  14 5192.97 215.640   1
  -8  -4  14 4904.58 216.100   1
  -4  -2  21 1077.10 99.6100   1
  -4   2  21 1028.93 107.240   1
   4  -2 -21 823.570 94.6400   1
   4   2 -21 1181.32 105.130   1
  -4   2  21 1044.96 106.940   1
 -10  -4  -4 -11.490 45.3800   1
  10   4   4 -4.8300 43.6900   1
 -10   4  -4 -22.130 46.5600   1
 -10   4  -4 -3.7900 37.4300   1
   5   5  -9 -19.270 38.9900   1
   5   5  -9 15.0500 61.2200   1
   5  -5  -9 -15.340 82.6700   1
  -5   5   9 15.1900 45.5700   1
  -5   5   9 21.6100 26.6400   1
   7  -5  -6 406.140 100.770   1
  -7  -5   6 292.150 85.4200   1
  -7  -5   6 278.050 53.6200   1
  -7   5   6 255.650 58.2000   1
   7   5  -6 333.110 61.0000   1
  -7   5   6 277.940 58.4600   1
   4  -2  18 6383.45 227.420   1
   4   2  18 6203.01 240.590   1
   4   2  18 6105.55 207.330   1
  -4   2 -18 6030.57 209.120   1
  -4  -2 -18 6760.79 234.790   1
  -8  -4  -8 1349.54 137.600   1
  -8   4  -8 1514.45 108.410   1
  -8   4  -8 1561.44 114.480   1
  -8  -4  -8 1413.28 120.900   1
   8   4   8 1480.32 99.9800   1
  -8   0 -16 -10.140 52.9800   1
  -8   0 -16 13.0200 76.0700   1
  -3   5  10 267.890 64.4200   1
  -3   5  10 247.000 79.2100   1
   3   5 -10 244.030 66.9300   1
   3   5 -10 264.830 60.1100   1
  -5   3  19 4965.21 229.410   1
  -5   3  19 4138.02 211.540   1
  -5   3  19 4729.75 201.990   1
  -5  -3  19 4587.55 220.530   1
   5   3 -19 4788.21 198.720   1
  -5  -3  19 5036.81 208.130   1
  -3   3  19 145.080 52.7100   1
  -3   3  19 103.540 47.1400   1
  -3  -3  19 62.1800 63.2000   1
   3   3 -19 56.5100 79.3500   1
  -1   5  10 113.110 58.7700   1
  -1   5  10 99.8400 86.0500   1
   1   5 -10 126.160 73.3300   1
   7   5   1 1237.88 94.2400   1
  -7  -5  -1 1137.81 109.080   1
   7  -5   1 1325.17 121.270   1
  -7   5  -1 1237.34 113.510   1
  -7  -5  -1 1209.22 106.130   1
  -7   5  -1 1130.56 90.2700   1
  -6   2  21 18.7200 45.0500   1
  -6  -2  21 32.8000 64.5000   1
  -6   2  21 85.1900 57.4400   1
   6  -2 -21 48.7800 50.9300   1
   6   2 -21 85.3000 75.0500   1
  -6  -2  21 33.2200 47.6500   1
  -6   2  21 123.490 69.3900   1
  -7  -1  22 1204.76 105.020   1
  -7   1  22 1188.51 110.110   1
  -7  -1  22 1095.10 117.070   1
  -7   1  22 1214.13 123.490   1
 -14  -2  -4 28.2200 33.7200   1
 -14   2  -4 13.1500 58.3400   1
 -14  -2  -4 -2.4000 46.8900   1
 -14   2  -4 98.4400 67.0300   1
 -16   0  13 13.1800 44.2800   1
 -16   0  13 -85.120 50.9100   1
   6   0  18 136.110 50.3700   1
  -6   0 -18 115.370 47.0300   1
 -10   4  12 450.060 81.9300   1
  10   4 -12 495.340 58.7800   1
 -10  -4  12 392.170 76.1800   1
 -10  -4  12 407.720 67.3000   1
 -10   4  12 416.060 62.9000   1
  10  -4 -12 486.690 94.4200   1
 -16   0  -1 -24.050 51.4300   1
 -15  -1  15 2046.03 129.360   1
 -15  -1  15 1881.46 119.270   1
 -15   1  15 1977.89 135.160   1
 -15   1  15 1768.36 120.210   1
   3  -5   8 2444.56 155.840   1
  -3   5  -8 2362.02 143.830   1
  -3   5  -8 2143.74 132.620   1
   3   5   8 2199.93 131.100   1
   3   5   8 2181.35 132.700   1
   1   1  21 510.080 84.9600   1
   1  -1  21 617.140 82.9200   1
   1   1  21 413.070 55.5800   1
  -1   1 -21 542.080 67.6600   1
  -1  -1 -21 447.230 67.4500   1
   1   3  18 64.6200 44.8400   1
   1   3  18 38.2200 44.8000   1
  -1   3 -18 42.5300 56.3000   1
   1  -3  18 54.7300 53.7200   1
  11  -3 -16 27084.3 537.900   1
 -11   3  16 26912.5 515.480   1
 -11  -3  16 25173.3 516.020   1
 -11  -3  16 26588.8 540.040   1
 -11   3  16 26355.4 519.710   1
 -10   2 -12 31.1900 48.7700   1
 -10  -2 -12 42.9800 53.3400   1
 -10   2 -12 -16.120 67.0000   1
 -10  -2 -12 -2.0500 55.0600   1
  10   2  12 41.2300 32.1100   1
  -7  -5   7 133.450 49.4600   1
  -7   5   7 147.100 46.3500   1
   7   5  -7 175.270 51.1000   1
  -7  -5   7 241.410 60.5200   1
   7  -5  -7 180.630 69.2000   1
  -7   5   7 154.200 44.6000   1
  -7   5   7 157.570 64.6900   1
 -14   0  -7 -62.580 44.8900   1
 -14   0  -7 1.65000 51.4000   1
   6   4  11 3447.19 157.230   1
  -6   4 -11 3440.56 159.430   1
  -6   4 -11 3641.52 195.300   1
   6   4  11 3355.67 167.310   1
  -4   4  16 1158.67 112.490   1
  -4   4  16 911.470 102.480   1
   4   4 -16 876.110 92.7000   1
   4   4 -16 926.630 79.7600   1
  -4  -4  16 858.970 106.690   1
 -12   0  20 1.44000 76.7100   1
 -12   0  20 -3.8700 43.0200   1
   2  -2 -21 2049.14 142.930   1
  -2   2  21 2094.23 130.960   1
  -2   2  21 2032.89 137.080   1
  -2  -2  21 1931.64 126.990   1
   2   2 -21 1845.43 119.150   1
 -11   1 -12 3390.06 158.190   1
 -11  -1 -12 3558.25 153.070   1
 -11  -1 -12 3239.60 179.880   1
 -11   1 -12 3742.83 178.070   1
  -9  -3 -11 157.120 71.9100   1
  -9   3 -11 56.7800 56.9400   1
   9   3  11 90.3000 47.2500   1
  -9  -3 -11 115.900 39.5500   1
  -9   3 -11 101.580 56.9600   1
   3   1  20 1166.03 110.880   1
   3  -1  20 1090.92 94.4700   1
  -3  -1 -20 1134.02 110.170   1
   3   1  20 950.880 82.5500   1
  -3   1 -20 1117.10 87.7500   1
 -13  -3  -3 1042.65 92.0500   1
  13   3   3 1046.70 87.4900   1
 -13  -3  -3 1109.51 98.2000   1
 -13   3  -3 967.630 93.1700   1
 -13   3  -3 957.550 88.4800   1
   4   4  13 1602.31 114.380   1
   4   4  13 1588.30 117.800   1
  -4   4 -13 1729.37 114.370   1
  -4   4 -13 1546.63 109.910   1
 -14  -2  15 -6.0500 54.7800   1
 -14  -2  15 -16.950 72.6000   1
 -14   2  15 -7.5500 62.9400   1
 -14   2  15 -6.9600 60.2500   1
  -7  -5  -2 4070.72 228.260   1
   7   5   2 4876.38 191.620   1
  -7   5  -2 4750.22 183.900   1
  -7  -5  -2 5287.72 243.950   1
  -7   5  -2 5128.68 238.360   1
  12   4  -5 12459.9 288.700   1
 -12  -4   5 12080.8 328.590   1
 -12  -4   5 12630.3 357.840   1
 -12   4   5 11447.1 318.490   1
 -12   4   5 11406.0 297.590   1
 -12   4   5 11700.8 320.640   1
  12   4  -4 1171.74 81.2300   1
 -12  -4   4 1047.49 105.560   1
 -12  -4   4 1048.50 96.5500   1
 -12   4   4 1098.05 97.6000   1
 -12   4   4 1071.15 87.5900   1
 -12   2  18 667.840 77.7400   1
 -12  -2  18 554.500 86.2700   1
 -12  -2  18 515.930 99.7700   1
 -12   2  18 570.830 84.8900   1
  -5  -5  -6 1548.87 125.470   1
  -5   5  -6 1938.11 129.920   1
   5   5   6 1842.04 125.280   1
   5  -5   6 1781.99 139.390   1
  -2   4  16 4312.63 205.890   1
  -2   4  16 4569.48 208.000   1
   2   4 -16 4695.21 204.970   1
  -2  -4  16 3852.54 228.630   1
   2   4 -16 4603.76 241.320   1
  -3  -3 -17 300.810 56.0100   1
   3   3  17 343.790 72.1900   1
   3   3  17 323.350 67.5400   1
  -3   3 -17 217.290 53.6800   1
  -3   3 -17 353.210 67.2500   1
  -3   3 -17 366.480 63.6500   1
 -13   3  13 6971.93 247.320   1
 -13  -3  13 6308.90 230.570   1
 -13  -3  13 6304.37 243.540   1
 -13   3  13 6523.28 249.690   1
 -12   0 -11 -4.2000 58.4000   1
 -12  -4   6 10225.9 311.380   1
  12   4  -6 10112.5 258.210   1
 -12  -4   6 10339.6 288.060   1
 -12   4   6 10135.1 292.950   1
 -12   4   6 10197.4 279.140   1
   2   0  21 -21.550 43.2900   1
  -2   0 -21 2.71000 46.5100   1
 -12  -4   3 -1.4400 38.4900   1
  12   4  -3 30.1200 43.7400   1
 -12  -4   3 2.98000 34.3500   1
 -12   4   3 2.63000 51.0100   1
 -12   4   3 14.3900 38.3300   1
 -15   1  -4 9.22000 45.8600   1
 -15   1  -4 36.5100 75.1300   1
 -15  -1  -4 70.8400 37.4100   1
   9  -3 -18 29.3400 58.5200   1
  -9   3  18 45.3200 40.4400   1
  -9   3  18 30.7100 83.0300   1
  -9  -3  18 12.7600 52.8400   1
  -9  -3  18 -5.7100 77.9300   1
 -12   2  -9 682.050 77.7400   1
 -12  -2  -9 689.010 67.0600   1
 -12   2  -9 785.320 95.6000   1
 -12  -2  -9 653.880 90.9600   1
   5  -5 -10 2525.78 153.770   1
  -5   5  10 2618.38 141.680   1
  -5   5  10 2829.71 162.480   1
  -5   5  10 2666.65 156.900   1
   5   5 -10 2487.28 139.550   1
   5   5 -10 2900.92 144.370   1
 -10   0 -14 60.0300 60.8700   1
 -10   0 -14 94.7900 42.0300   1
   7   1  17 299.090 81.8900   1
  -7   1 -17 252.330 78.0900   1
  -7  -1 -17 285.530 78.8100   1
  -7   1 -17 417.760 78.4300   1
  10   4   5 277.750 53.2800   1
 -10  -4  -5 261.820 58.7200   1
 -10  -4  -5 285.910 68.6200   1
 -10   4  -5 210.550 56.7800   1
 -10   4  -5 280.020 58.7000   1
 -16  -2   6 1045.81 85.9800   1
 -16  -2   6 989.120 91.7800   1
 -16   2   6 1050.68 94.3000   1
 -16   2   6 1043.38 84.6200   1
  -7   3  19 116.530 69.6900   1
  -7  -3  19 40.3400 70.5300   1
  -7  -3  19 38.6300 68.9100   1
 -11  -3  -8 935.460 98.7800   1
  11   3   8 1152.97 83.5000   1
 -11  -3  -8 1045.79 90.1000   1
 -11   3  -8 946.240 86.9400   1
 -11   3  -8 1206.65 111.020   1
  -1   3  19 1377.93 110.320   1
  -1   3  19 1325.45 112.900   1
   1  -3 -19 977.680 131.790   1
   1   3 -19 1353.65 111.100   1
  -1  -3  19 1316.19 110.060   1
 -16  -2   7 2188.61 137.850   1
 -16   2   7 2208.91 121.500   1
 -16  -2   7 2015.26 122.690   1
 -16   2   7 2052.65 130.050   1
 -12  -4   7 1884.42 135.060   1
 -12  -4   7 1712.77 113.890   1
  12   4  -7 1919.49 112.250   1
 -12   4   7 1748.86 111.260   1
 -12   4   7 1792.75 134.070   1
 -16   2   5 614.720 64.3600   1
 -16   2   5 685.540 81.8800   1
 -16  -2   5 755.120 77.9500   1
 -16  -2   5 640.150 68.5000   1
   0   0 -22 22.5600 46.8000   1
   0   0  22 57.6200 58.0600   1
  -1   1  22 643.140 84.6800   1
  -1  -1  22 560.670 82.1600   1
  -1   1  22 419.800 71.4400   1
   1   1 -22 721.310 79.3600   1
   1  -1 -22 435.820 66.6600   1
 -12  -4   2 630.040 81.3000   1
 -12  -4   2 479.630 85.7200   1
  12   4  -2 584.130 62.8000   1
 -12   4   2 518.370 71.1800   1
 -12   4   2 560.160 65.4400   1
   1   5  10 89.2000 80.5400   1
   1   5  10 119.750 49.4400   1
  -1   5 -10 70.7200 59.4400   1
  -1   5 -10 28.2700 59.6000   1
 -14   0  18 1347.09 118.700   1
 -14   0  18 1261.68 108.990   1
  -7  -5   8 27.6800 67.1000   1
  -7   5   8 -0.2300 60.7900   1
   7   5  -8 -3.2900 40.5500   1
   7  -5  -8 0.17000 72.5800   1
 -16   0  14 34631.3 631.100   1
 -16   0  14 33090.2 551.990   1
 -16  -2   8 4283.82 182.540   1
 -16   2   8 4412.11 183.040   1
 -16  -2   8 4224.67 188.440   1
 -16   2   8 4177.33 178.690   1
 -16   2   4 1591.18 102.990   1
 -16   2   4 1384.21 114.480   1
 -16  -2   4 1314.58 112.400   1
 -16  -2   4 1374.02 104.030   1
  -3   5  11 45.6600 70.5200   1
  -3   5  11 30.9500 45.3000   1
   3   5 -11 28.7400 66.1000   1
   3   5 -11 14.8900 48.2000   1
 -10   2  20 264.770 61.9600   1
 -10  -2  20 125.260 65.5200   1
 -10  -2  20 24.5600 79.8100   1
 -10   2  20 185.360 52.6600   1
  10  -2 -20 219.930 64.4200   1
  -6   4  16 293.150 67.5200   1
  -6   4  16 302.800 65.2300   1
  -6   4  16 323.620 68.7300   1
  -6  -4  16 420.370 95.2000   1
   6   4 -16 363.890 50.7100   1
   6   4 -16 340.010 78.8800   1
  -6  -4  16 270.510 54.5000   1
  -4   0  23 -13.170 59.4600   1
   7   5   3 1242.94 94.7100   1
  -7   5  -3 1231.88 91.8900   1
  -7  -5  -3 1230.11 118.520   1
  -7   5  -3 1141.34 115.640   1
  -7  -5  -3 1335.24 125.090   1
 -16   0  -2 334.890 56.1100   1
 -16   0  -2 408.710 75.6700   1
  -9   1 -15 64.8900 54.6700   1
  -9  -1 -15 18.9800 46.0700   1
  -9  -1 -15 -6.3400 57.0700   1
  -9   1 -15 86.9100 65.3800   1
  -8  -2  21 1249.99 107.240   1
  -8   2  21 1496.06 113.150   1
  -8  -2  21 1244.88 109.540   1
  -8   2  21 1321.95 116.730   1
   8  -2 -21 1182.90 109.060   1
 -13  -1  -9 730.330 97.2200   1
 -13  -1  -9 868.220 81.9700   1
 -13  -1  -9 1088.19 82.0800   1
 -13   1  -9 784.550 86.3600   1
 -13   1  -9 821.630 82.6700   1
  -8   4  15 1241.04 105.520   1
   8  -4 -15 1169.35 123.480   1
  -8   4  15 1180.33 100.920   1
  -8  -4  15 1220.40 115.030   1
   8   4 -15 1503.35 103.120   1
  -8  -4  15 1115.40 114.610   1
   6   0 -23 42.8500 78.9200   1
  -6   0  23 -31.750 68.1700   1
  -6   0  23 -36.980 96.5100   1
  -1   5  11 7770.83 272.610   1
  -1   5  11 8673.12 351.160   1
   1   5 -11 8040.28 245.570   1
   1   5 -11 7423.61 257.040   1
   4   0  20 1817.67 117.170   1
  -4   0 -20 1867.24 121.990   1
 -12   4   8 2750.86 141.630   1
 -12   4   8 2813.39 151.950   1
 -12  -4   8 2829.12 155.550   1
  12   4  -8 2859.80 131.890   1
 -12  -4   8 2715.26 163.470   1
  10  -4 -13 9633.49 332.650   1
 -10   4  13 9644.12 275.130   1
 -10   4  13 9834.99 304.980   1
 -10  -4  13 9115.95 286.210   1
  10   4 -13 9748.97 249.980   1
 -10  -4  13 8020.17 277.230   1
 -14   2  -5 -15.870 57.4500   1
 -14  -2  -5 11.7600 58.8700   1
 -14  -2  -5 27.3100 32.5900   1
 -14   2  -5 42.3800 45.1400   1
 -12  -4   1 3880.86 178.300   1
  12   4  -1 3690.70 152.480   1
 -12  -4   1 4593.52 196.890   1
 -12   4   1 3918.42 169.960   1
 -12   4   1 4113.56 188.970   1
   8   4   9 3860.28 168.060   1
  -8   4  -9 4046.68 183.730   1
  -8  -4  -9 4099.80 199.450   1
  -8   4  -9 3641.59 163.820   1
  -8  -4  -9 3251.48 215.040   1
   8   2  15 13076.3 288.180   1
  -8   2 -15 13649.5 320.990   1
  -8  -2 -15 14656.1 327.900   1
  -8   2 -15 13536.0 342.210   1
  -8  -2 -15 14219.7 366.380   1
  -6   2 -17 7098.98 262.370   1
  -6  -2 -17 7477.63 226.260   1
  -6   2 -17 6873.88 215.960   1
   6   2  17 6065.82 198.990   1
   6   2  17 6626.47 235.920   1
 -16   2   9 949.820 98.1700   1
 -16  -2   9 823.960 91.7900   1
 -16  -2   9 874.490 89.7200   1
 -16   2   9 892.710 87.0900   1
 -13  -1  19 2448.36 142.980   1
 -13   1  19 2467.94 152.790   1
 -13  -1  19 2715.09 161.460   1
 -13   1  19 2564.28 140.790   1
 -16   2   3 1274.16 99.5900   1
 -16  -2   3 1376.93 97.7800   1
 -16  -2   3 1236.89 100.160   1
 -16   2   3 1451.71 100.500   1
 -17   1   6 13753.0 327.430   1
 -17   1   6 13436.4 330.950   1
 -17  -1   6 13127.1 332.450   1
 -17  -1   6 12828.0 309.600   1
 -17   1   7 13807.7 335.630   1
 -17  -1   7 14089.0 338.270   1
 -17  -1   7 13816.3 353.390   1
 -17   1   7 13650.4 333.990   1
 -15  -1  16 858.320 84.0000   1
 -15   1  16 930.440 95.8700   1
 -15  -1  16 1010.13 93.9400   1
 -15   1  16 898.080 92.9800   1
  -3   5  -9 3863.56 188.390   1
   3   5   9 3974.24 184.730   1
  -3   5  -9 3485.46 157.380   1
   3  -5   9 3527.85 192.980   1
   3   5   9 3540.74 174.730   1
  -5  -1 -19 383.780 67.3700   1
   5   1  19 409.790 94.6800   1
   5  -1  19 283.580 65.6000   1
  -5   1 -19 404.560 72.5200   1
  -7  -3 -14 34603.3 616.920   1
   7   3  14 35587.3 483.850   1
  -7   3 -14 37020.5 521.560   1
  -7   3 -14 35989.3 531.520   1
   7   3  14 35254.0 632.070   1
  -9  -1  22 71.7800 57.1400   1
  -9   1  22 67.8400 52.0800   1
  -9  -1  22 15.0600 48.5700   1
   9  -1 -22 80.0900 50.8600   1
  -9   1  22 152.060 53.0100   1
  13   3   4 1408.87 97.9800   1
 -13  -3  -4 1459.99 101.840   1
 -13  -3  -4 1347.81 108.180   1
 -13   3  -4 1460.90 99.5400   1
 -13   3  -4 1188.60 95.7800   1
 -17  -1   5 2357.70 134.360   1
 -17   1   5 2303.10 167.220   1
 -17  -1   5 2087.10 120.780   1
 -17   1   5 2025.92 114.090   1
 -17  -1   8 1068.22 111.020   1
 -17  -1   8 990.480 85.5300   1
 -17   1   8 1103.75 94.0700   1
 -17   1   8 1225.71 114.960   1
   2   4  15 704.470 89.9700   1
   2   4  15 653.590 81.7200   1
  -2   4 -15 740.790 93.9000   1
   2  -4  15 637.550 91.9900   1
  -2   4 -15 732.650 95.7200   1
  -2   4 -15 528.460 71.2900   1
  -5   5  -7 195.400 72.6200   1
   5  -5   7 199.860 74.4700   1
   5   5   7 293.300 61.1800   1
   0   4  16 47.0400 63.9200   1
   0   4  16 6.58000 46.8400   1
   0   4 -16 59.6400 45.3700   1
   7   5  -9 362.630 62.5200   1
  -7  -5   9 304.120 70.7500   1
  -7   5   9 425.480 70.0600   1
   7  -5  -9 541.310 108.480   1
  -7   5   9 401.970 65.4600   1
 -13  -3  14 1719.87 117.500   1
 -13  -3  14 1883.67 146.760   1
 -13   3  14 1761.38 124.620   1
 -13   3  14 1861.81 124.560   1
 -10   0  22 960.740 112.600   1
  10   0 -22 1270.26 122.380   1
 -10   0  22 854.620 97.2400   1
   5   3  16 566.510 77.8700   1
  -5   3 -16 446.090 69.4800   1
  -5   3 -16 421.010 66.2100   1
   5   3  16 454.250 64.6100   1
  -5  -3 -16 438.000 62.6900   1
 -12   4   9 3153.50 151.680   1
 -12  -4   9 3168.52 174.820   1
  12   4  -9 3253.05 209.670   1
 -12  -4   9 3067.54 156.190   1
 -12   4   9 3353.93 173.090   1
  -2   2 -20 17.7800 89.2200   1
   2   2  20 -16.330 46.5100   1
   2  -2  20 38.5800 44.9600   1
  11   1 -21 275.980 58.7300   1
  11  -1 -21 409.920 86.8700   1
 -11   1  21 404.780 82.1900   1
 -11  -1  21 344.470 68.8800   1
 -11   1  21 386.050 71.5800   1
 -11  -1  21 355.010 66.7600   1
 -14   2  16 19.5300 61.1900   1
 -14  -2  16 85.5600 76.2300   1
 -14  -2  16 60.2300 48.6300   1
 -14   2  16 32.5500 48.0100   1
 -16   2  10 1509.76 102.240   1
 -16  -2  10 1595.49 116.580   1
 -16   2  10 1606.41 111.010   1
 -16  -2  10 1616.35 107.580   1
 -17   1   4 2543.18 126.380   1
 -17   1   4 2534.26 140.470   1
 -17  -1   4 2878.03 164.830   1
 -17  -1   4 2667.44 134.840   1
 -12  -4   0 1632.48 113.140   1
  12   4   0 1441.33 91.1000   1
 -12  -4   0 1591.35 122.830   1
 -12   4   0 1622.60 120.480   1
 -12   4   0 1756.69 132.540   1
 -17  -1   9 6159.52 214.530   1
 -17   1   9 5612.39 190.890   1
 -17   1   9 6050.85 229.180   1
 -17  -1   9 5540.30 209.620   1
  -5   5  11 24.0400 53.9900   1
  -5   5  11 10.8100 42.7500   1
   5   5 -11 -40.050 47.4900   1
   5   5 -11 0.24000 44.8700   1
 -11   3  17 1594.54 127.140   1
  11  -3 -17 1591.13 120.350   1
 -11   3  17 1556.88 120.940   1
 -11  -3  17 1518.12 110.810   1
 -11  -3  17 1558.22 134.850   1
 -16   2   2 477.010 78.1000   1
 -16  -2   2 347.940 65.7500   1
 -16   2   2 406.320 66.6900   1
 -16  -2   2 379.430 80.1600   1
  -7   5  -4 2535.30 135.440   1
  -7  -5  -4 2671.17 170.700   1
  -7   5  -4 2478.32 157.740   1
   7   5   4 2497.00 134.430   1
   0   2  21 2097.12 134.890   1
   0   2  21 1767.40 115.800   1
   0   2 -21 1974.74 122.580   1
   0  -2 -21 1514.46 130.580   1
   0  -2  21 1913.47 123.970   1
 -15   1  -5 1193.02 174.860   1
 -15  -1  -5 1263.00 105.170   1
 -15   1  -5 1189.31 95.3200   1
 -15  -1  -5 1104.10 92.0200   1
 -14   0  -8 2568.84 145.100   1
 -14   0  -8 2514.01 138.650   1
 -10  -4  -6 22.8100 53.2100   1
  10   4   6 45.9100 51.8900   1
 -10   4  -6 43.8200 54.2300   1
 -10   4  -6 30.8300 50.0200   1
   2   0 -23 25.3500 42.8600   1
  -2   0  23 -77.160 67.6000   1
  -5   1  23 69.0600 59.1900   1
  -5   1  23 -21.180 47.8000   1
  -5  -1  23 52.7100 77.0700   1
  -5  -1  23 -36.390 56.6300   1
   5  -1 -23 12.0100 54.1200   1
   5   1 -23 9.97000 57.8900   1
 -16   0  15 -14.950 75.8900   1
 -16   0  15 28.8800 61.7400   1
  -6   4 -12 335.030 72.0300   1
  -6   4 -12 329.440 73.0300   1
   6   4  12 370.630 66.5100   1
   6   4  12 294.890 55.9100   1
  -5   3  20 400.710 73.2200   1
  -5   3  20 409.710 71.1700   1
   5  -3 -20 378.750 84.5900   1
  -5   3  20 411.840 67.4500   1
  -5  -3  20 504.610 86.4900   1
   5   3 -20 435.020 67.7600   1
  -8   0  23 -18.260 74.5600   1
  -8   0  23 -27.660 74.7300   1
 -17   1   3 2037.98 198.270   1
 -17   1   3 2057.10 132.070   1
 -17  -1   3 2326.81 127.080   1
 -17  -1   3 2417.38 138.310   1
 -17  -1  10 49.0800 51.3200   1
 -17   1  10 38.5600 53.3200   1
 -17   1  10 4.76000 47.5100   1
 -17  -1  10 25.5300 63.9700   1
 -16   0  -3 -7.9000 53.8600   1
  -3   3  20 1120.14 100.010   1
  -3   3  20 1266.58 103.560   1
  -3  -3  20 1240.15 101.110   1
   3   3 -20 1272.32 105.920   1
   4  -2 -22 1237.38 192.910   1
   4   2 -22 1961.17 119.700   1
  -4   2  22 1992.60 146.570   1
  -4   2  22 1913.25 125.650   1
  -4  -2  22 1899.13 132.120   1
  -4   4  17 4872.86 212.870   1
  -4   4  17 5244.91 238.710   1
  -4  -4  17 4932.08 235.180   1
   4   4 -17 5207.16 222.380   1
   4   4 -17 4987.20 203.400   1
   1   5  11 1967.03 133.410   1
   1   5  11 2147.84 134.370   1
  -1   5 -11 2079.45 135.110   1
  -1   5 -11 2143.27 136.210   1
  12  -2 -19 1494.27 115.870   1
 -12   2  19 1475.24 109.930   1
 -12  -2  19 1441.23 123.680   1
 -12   2  19 1650.15 126.050   1
 -12  -2  19 1433.13 117.360   1
  -9   3 -12 1463.40 100.400   1
  -9  -3 -12 1083.58 117.480   1
  -9   3 -12 1138.22 99.5900   1
   9   3  12 1057.52 88.8300   1
  -9  -3 -12 1159.60 88.8300   1
 -15  -3   6 7687.20 276.040   1
 -15   3   6 7332.92 260.710   1
 -15  -3   6 7593.80 288.290   1
 -15   3   6 7276.44 284.250   1
 -16   2  11 481.540 81.3400   1
 -16  -2  11 562.800 83.1700   1
 -16   2  11 458.430 66.4700   1
 -16  -2  11 533.720 80.9600   1
 -15   3   5 1988.99 141.190   1
 -15  -3   5 2312.08 143.300   1
 -15  -3   5 2153.14 133.590   1
 -15   3   5 2129.18 140.000   1
  -8   0 -17 2.34000 48.6000   1
  -8   0 -17 15.3200 40.9300   1
   4   4  14 295.960 79.8400   1
   4   4  14 260.610 55.1500   1
  -4   4 -14 310.100 81.9800   1
  -4   4 -14 322.530 57.0800   1
 -10  -2 -13 14927.6 401.730   1
 -10   2 -13 14305.3 415.300   1
  10   2  13 15007.4 385.600   1
 -10   2 -13 14482.4 405.690   1
 -10  -2 -13 13919.0 403.030   1
 -10  -2 -13 14874.9 473.980   1
 -12  -4  10 349.130 63.0100   1
  12   4 -10 399.190 52.5900   1
 -12  -4  10 271.080 64.7500   1
 -12   4  10 386.960 54.9800   1
  -4   2 -19 2380.25 137.620   1
   4  -2  19 2241.92 141.140   1
   4   2  19 2288.87 128.460   1
  -4  -2 -19 2050.48 199.780   1
   4   2  19 2477.62 147.510   1
  -3  -1  23 -40.280 66.1500   1
  -3   1  23 1.37000 50.8800   1
   3  -1 -23 75.6900 47.7000   1
   3   1 -23 -14.290 42.2500   1
  -3   5  12 6894.35 269.320   1
  -3   5  12 6554.47 258.860   1
   3   5 -12 6585.84 247.400   1
   3   5 -12 6366.43 255.010   1
 -12   0  21 7.71000 73.5700   1
 -12   0  21 -48.550 58.2200   1
 -15   3   7 2898.81 158.780   1
 -15  -3   7 3047.20 158.180   1
 -15  -3   7 3005.46 157.420   1
 -15   3   7 2903.30 169.990   1
   6  -2 -22 1844.27 138.590   1
   6   2 -22 1786.11 116.930   1
  -6   2  22 1541.56 116.650   1
  -6  -2  22 1643.83 124.660   1
  -6   2  22 1844.78 148.160   1
  -6   2  22 1925.95 144.360   1
  -6  -2  22 2097.95 131.130   1
 -11   3  -9 762.270 88.3800   1
 -11  -3  -9 731.420 74.8600   1
 -11   3  -9 612.540 69.4100   1
 -11  -3  -9 763.140 102.410   1
  11   3   9 705.690 78.8500   1
 -16  -2   1 127.680 49.8800   1
 -16   2   1 85.1000 75.8800   1
 -16  -2   1 76.5000 52.2100   1
 -16   2   1 58.2400 44.1800   1
 -12  -4  -1 352.820 60.8300   1
  12   4   1 336.880 53.3600   1
 -12  -4  -1 376.210 61.5400   1
 -12   4  -1 360.190 68.1100   1
 -12   4  -1 414.580 72.7600   1
   9   5  -3 2628.93 138.940   1
  -9  -5   3 2952.52 199.890   1
  -9  -5   3 2700.86 151.250   1
  -9   5   3 2830.06 175.120   1
  -9   5   3 2847.55 145.640   1
  -9  -5   4 1861.68 121.860   1
  -9  -5   4 1998.19 135.060   1
   9   5  -4 2069.13 114.120   1
   9  -5  -4 2224.72 152.990   1
  -9   5   4 2062.91 140.040   1
  -9   5   4 1921.48 137.340   1
 -10   4  14 10386.5 358.230   1
 -10   4  14 11023.9 363.320   1
  10  -4 -14 11644.4 379.510   1
 -10  -4  14 10485.7 350.990   1
 -10  -4  14 10232.1 358.870   1
 -15   3   4 237.700 57.6400   1
 -15  -3   4 122.250 69.0300   1
 -15  -3   4 179.800 51.0600   1
 -15   3   4 76.4200 42.5800   1
   7  -1 -23 1627.43 117.600   1
   7   1 -23 1384.72 104.340   1
  -7   1  23 1498.52 124.970   1
  -7   1  23 1253.00 123.230   1
  -7   1  23 1440.39 130.240   1
  -7  -1  23 1651.90 139.760   1
  -7  -1  23 1608.86 113.920   1
 -12   2 -10 3388.21 168.040   1
 -12   2 -10 3105.30 158.970   1
 -12  -2 -10 3426.12 181.630   1
 -12  -2 -10 3269.59 154.370   1
  -7   5  10 -28.720 56.7800   1
  -7   5  10 24.2100 36.8600   1
   7  -5 -10 26.4900 88.6300   1
  -7  -5  10 31.7600 71.8300   1
 -11   1 -13 2067.77 121.960   1
 -11  -1 -13 1935.43 113.970   1
 -11   1 -13 1995.26 127.530   1
 -11  -1 -13 2103.57 142.720   1
  -2   4  17 4486.18 207.810   1
  -2   4  17 4676.96 212.850   1
   2   4 -17 4865.93 212.180   1
  -2  -4  17 3781.58 230.690   1
   9   5  -2 347.150 58.0400   1
  -9  -5   2 323.520 64.4400   1
  -9  -5   2 472.660 75.2900   1
  -9   5   2 362.930 56.4700   1
 -14   0  19 -32.250 87.7000   1
 -14   0  19 51.4800 45.4100   1
   9   5  -5 8778.29 279.800   1
  -9  -5   5 9096.26 328.320   1
  -9  -5   5 8615.34 299.350   1
  -9   5   5 8864.03 333.000   1
   9  -5  -5 10076.1 348.680   1
  -9   5   5 8268.02 275.930   1
   9  -3 -19 2409.48 164.860   1
  -9   3  19 2356.78 151.710   1
  -9   3  19 2529.21 163.680   1
  -9  -3  19 2333.60 155.780   1
  -9  -3  19 2388.17 154.130   1
  -1   5  12 8303.24 299.720   1
  -1   5  12 7828.64 284.270   1
   1   5 -12 8362.28 286.440   1
   1   5 -12 7833.12 285.920   1
 -14   2  -6 1125.73 89.3600   1
 -14  -2  -6 976.580 82.2900   1
 -14  -2  -6 1076.16 107.680   1
 -14   2  -6 988.780 109.340   1
 -15   3   8 -6.8200 57.5000   1
 -15  -3   8 43.1600 43.2100   1
 -15   3   8 53.5600 61.5000   1
 -15  -3   8 29.5700 46.1400   1
 -12   0 -12 501.270 67.0900   1
 -12   0 -12 464.990 73.8700   1
 -17  -1   2 3047.70 146.240   1
 -17  -1   2 2952.88 218.480   1
 -17   1   2 3035.14 156.140   1
 -17   1   2 2834.37 157.450   1
   1   3  19 5859.73 231.150   1
  -1  -3 -19 5068.14 244.840   1
   1   3  19 6063.70 235.640   1
   1  -3  19 5964.53 240.030   1
  -1   3 -19 5603.62 236.170   1
  -6   0 -19 32.1800 38.8800   1
   6   0  19 8.28000 46.9100   1
 -17   1  11 170.060 64.6100   1
 -17  -1  11 174.980 50.4600   1
 -17  -1  11 209.860 67.4800   1
 -17   1  11 166.520 61.1400   1
 -13  -3  -5 2220.73 134.590   1
  13   3   5 2288.54 119.310   1
 -13  -3  -5 2721.49 156.940   1
 -13   3  -5 2269.69 131.400   1
 -13   3  -5 2496.42 155.220   1
  -8   4  16 153.830 57.2700   1
   8  -4 -16 59.3400 73.3600   1
  -8   4  16 181.540 51.7700   1
  -8  -4  16 165.390 51.7300   1
  -8  -4  16 142.030 107.520   1
 -15  -3   3 867.680 85.3800   1
 -15  -3   3 720.100 78.8800   1
 -15   3   3 779.400 94.7000   1
 -15   3   3 758.810 73.3400   1
 -15   3   3 745.760 75.3900   1
   3   5  10 107.020 47.7300   1
   3   5  10 178.490 70.7400   1
  -3   5 -10 137.520 52.9900   1
  -3   5 -10 127.570 58.1000   1
   3  -5  10 120.640 69.7300   1
 -15   1  17 2138.43 147.210   1
 -15  -1  17 1929.43 123.790   1
 -15  -1  17 1861.85 117.470   1
 -15   1  17 2012.59 124.930   1
   5   5   8 1010.85 100.160   1
   5  -5   8 1110.38 129.390   1
  -5  -5  -8 1167.28 121.260   1
  -5   5  -8 907.630 83.3500   1
  -7   5  -5 1539.12 131.240   1
   7   5   5 1634.85 115.390   1
  -7   5  -5 1487.65 113.490   1
  -7  -5  -5 1594.83 126.020   1
  -9  -5   1 399.690 80.2900   1
  -9  -5   1 415.260 74.7900   1
   9   5  -1 334.300 66.5600   1
  -9   5   1 396.890 65.5000   1
  -9   5   1 394.030 63.9400   1
 -13  -3  15 1872.64 140.590   1
 -13   3  15 1803.06 120.640   1
 -13   3  15 1921.33 122.920   1
 -13  -3  15 1850.18 125.610   1
   9  -5  -6 4673.16 234.220   1
  -9   5   6 4453.74 186.590   1
  -9   5   6 4632.80 218.350   1
  -9  -5   6 4756.47 235.970   1
   9   5  -6 4366.04 182.910   1
  -9   5   6 4739.81 225.470   1
  -9  -5   6 3661.30 256.100   1
  -8   4 -10 794.870 86.8100   1
   8   4  10 743.620 74.3400   1
  -8  -4 -10 832.630 104.890   1
  -8   4 -10 742.450 76.0800   1
  -6   4  17 399.160 90.1800   1
  -6   4  17 300.740 61.1700   1
  -6   4  17 386.650 77.5400   1
   6   4 -17 313.920 80.5500   1
  -6  -4  17 272.180 61.5600   1
  -6  -4  17 300.250 100.040   1
  -3  -3 -18 5019.36 286.700   1
   3   3  18 5070.10 232.530   1
   3   3  18 5853.06 239.590   1
  -3   3 -18 5593.04 280.080   1
  -3   3 -18 5564.83 232.670   1
   7  -3 -20 451.890 78.0500   1
  -7   3  20 639.200 104.710   1
  -7   3  20 439.660 71.4000   1
  -7  -3  20 480.200 71.0500   1
  -7  -3  20 458.800 79.0100   1
 -13   1 -10 7066.35 267.730   1
 -13  -1 -10 6883.22 266.830   1
 -13  -1 -10 7408.99 265.820   1
 -13   1 -10 7139.19 256.630   1
 -13  -1 -10 6843.59 240.210   1
 -15   3   9 1123.30 104.430   1
 -15   3   9 1127.48 84.9700   1
 -15  -3   9 1076.69 100.840   1
 -15  -3   9 1237.64 107.580   1
  -1   1 -22 -62.940 38.2100   1
  -1  -1 -22 -34.690 45.4400   1
   1   1  22 -15.950 75.2000   1
   1  -1  22 40.6400 79.5600   1
  -2   2  22 420.910 74.0300   1
  -2  -2  22 362.550 70.9900   1
   2  -2 -22 217.290 56.4200   1
   2   2 -22 441.050 106.460   1
  -2   2  22 326.290 68.6100   1
 -16   2  12 387.130 63.9500   1
 -16   2  12 352.790 73.1800   1
 -16  -2  12 418.790 77.1600   1
 -16  -2  12 319.500 65.6500   1
  -5   5  12 1887.88 127.900   1
  -5   5  12 1852.50 124.850   1
   5   5 -12 2094.59 132.330   1
   5   5 -12 1909.47 122.080   1
 -10   0 -15 54.5100 49.7400   1
 -10   0 -15 -21.240 73.9000   1
 -12  -4  11 7019.58 303.610   1
 -12   4  11 7137.35 263.960   1
 -12   4  11 7127.32 286.640   1
 -12  -4  11 7324.98 282.320   1
 -16  -2   0 727.210 75.3900   1
 -16   2   0 924.820 84.9900   1
 -16  -2   0 955.030 195.840   1
 -16   2   0 809.440 71.6900   1
 -16   2   0 929.750 89.8800   1
  -3  -1 -21 601.490 78.7700   1
  -3   1 -21 458.110 66.1600   1
   3   1  21 526.640 59.1000   1
   3   1  21 537.150 74.0500   1
   3  -1  21 571.040 83.5600   1
 -14  -2  17 883.070 89.9700   1
 -14   2  17 973.530 95.6700   1
 -14   2  17 911.750 115.750   1
 -14  -2  17 998.880 110.110   1
 -15  -3   2 29.3200 56.4700   1
 -15  -3   2 -54.100 52.3100   1
 -15   3   2 -40.180 57.1100   1
 -15   3   2 24.8000 40.4300   1
  -9  -5   0 5320.01 239.220   1
  -9  -5   0 5548.80 272.420   1
   9   5   0 4926.74 213.640   1
  -9   5   0 5482.13 234.040   1
  -9   5   0 5563.54 220.020   1
 -12  -4  -2 96.4400 61.3000   1
  12   4   2 68.0200 42.8600   1
 -12  -4  -2 156.890 61.3300   1
 -12   4  -2 83.0900 44.5300   1
 -12   4  -2 92.4500 49.2800   1
 -13  -1  20 915.640 96.1300   1
 -13  -1  20 998.610 98.3700   1
 -13   1  20 875.090 92.8100   1
 -13   1  20 860.110 95.5000   1
 -10  -2  21 10561.5 381.450   1
 -10   2  21 9656.66 363.830   1
  10  -2 -21 11116.7 387.600   1
 -10  -2  21 11121.2 369.110   1
 -10   2  21 11098.9 354.870   1
 -16   0  16 43.2600 50.5000   1
 -16   0  16 -5.7400 46.0200   1
  -1   3  20 19288.1 526.140   1
  -1   3  20 18180.8 496.220   1
  -1  -3  20 15758.3 441.360   1
   1   3 -20 19195.8 523.840   1
   9  -5  -7 2279.25 181.750   1
  -9   5   7 2191.34 126.730   1
  -9   5   7 2373.55 144.580   1
  -9  -5   7 1885.89 150.100   1
   9   5  -7 2217.51 123.980   1
  -9  -5   7 2286.89 151.540   1
 -10  -4  -7 626.690 84.1800   1
 -10  -4  -7 702.050 86.5300   1
  10   4   7 462.660 70.4000   1
 -10   4  -7 523.640 77.5100   1
 -10   4  -7 474.450 72.9500   1
 -17   1   1 2161.36 300.680   1
 -17  -1   1 2086.40 378.370   1
 -17  -1   1 2085.77 123.400   1
 -17   1   1 2138.56 132.420   1
   7   1  18 243.580 70.7200   1
  -7   1 -18 253.580 69.2500   1
  -7  -1 -18 283.820 56.5900   1
  -7   1 -18 269.700 70.9800   1
 -17   1  12 213.760 56.3700   1
 -17   1  12 251.520 55.2700   1
 -17  -1  12 195.810 102.150   1
 -17  -1  12 260.670 57.4700   1
 -15  -1  -6 902.650 124.070   1
 -15   1  -6 1009.40 101.640   1
 -15   1  -6 1087.28 258.180   1
 -15  -1  -6 887.640 77.0800   1
 -16   0  -4 412.750 64.5300   1
 -16   0  -4 358.240 70.5800   1
  -2   0 -22 1734.20 118.710   1
   2   0  22 2020.03 130.650   1
 -15   3  10 231.000 49.8100   1
 -15  -3  10 157.440 66.8500   1
 -15  -3  10 235.400 66.3600   1
 -15   3  10 217.050 73.9300   1
  -8   2  22 100.610 55.4400   1
  -8  -2  22 158.320 68.4900   1
  -8   2  22 135.350 51.8800   1
  -8  -2  22 236.590 71.7500   1
   7  -5 -11 50.8500 70.0100   1
  -7   5  11 -12.630 47.2000   1
  -7   5  11 3.85000 23.2600   1
  -7  -5  11 15.5800 61.7000   1
   7   5 -11 35.4000 45.8500   1
 -11   3  18 3379.13 190.260   1
 -11   3  18 3359.24 176.820   1
  11  -3 -18 3833.33 196.400   1
 -11  -3  18 3182.15 187.600   1
 -11  -3  18 3323.03 180.000   1
  -9   1 -16 2383.62 137.860   1
  -9  -1 -16 2629.61 169.340   1
  -9   1 -16 2344.13 159.270   1
  -9  -1 -16 2602.32 147.720   1
   2   4  16 4381.38 198.100   1
   2   4  16 4200.58 204.670   1
  -2   4 -16 3988.98 211.310   1
  -2   4 -16 4489.46 196.440   1
  -2   4 -16 3914.09 212.220   1
  -7  -3 -15 157.060 40.7300   1
   7   3  15 147.680 52.8900   1
  -7   3 -15 175.740 64.2300   1
   7   3  15 126.020 54.9500   1
  -7   3 -15 144.670 52.5300   1
  -8  -2 -16 2816.98 150.270   1
  -8   2 -16 2768.53 144.280   1
   8   2  16 2783.66 139.600   1
  -8  -2 -16 2636.99 180.110   1
  -8   2 -16 2253.12 141.690   1
  -1  -1  23 7011.51 280.540   1
  -1   1  23 6427.70 252.460   1
  -1   1  23 5843.91 233.400   1
   1   1 -23 6467.83 252.960   1
   1  -1 -23 6881.52 277.680   1
  -9  -5  -1 1581.76 115.890   1
   9   5   1 1692.32 107.130   1
  -9  -5  -1 1698.02 137.070   1
  -9   5  -1 1504.10 118.230   1
  -9   5  -1 1658.10 108.080   1
 -15  -3   1 1351.07 109.930   1
 -15  -3   1 1471.52 117.760   1
 -15   3   1 1256.63 104.470   1
 -15   3   1 1207.02 106.850   1
 -15   3   1 1408.81 99.0000   1
 -14   0  -9 26.0400 64.9700   1
 -14   0  -9 7.32000 67.8600   1
   0   0  23 2.40000 45.8600   1
   0   0 -23 -13.480 39.4200   1
   0   4  17 430.090 69.8800   1
   0   4  17 386.810 78.3000   1
   0   4 -17 506.400 86.4500   1
   0   4 -17 527.430 76.3200   1
  -9   5   8 1150.47 103.910   1
  -9  -5   8 820.670 124.300   1
   9   5  -8 1181.79 97.4400   1
  -9  -5   8 1198.43 115.130   1
  -9   5   8 1075.11 83.7500   1
   9  -5  -8 1266.75 123.550   1
   1   5  12 1124.41 108.930   1
   1   5  12 823.370 93.3200   1
  -1   5 -12 955.670 105.890   1
  -1   5 -12 770.410 94.2800   1
  -3   5  13 408.280 104.410   1
  -3   5  13 354.110 73.1700   1
   3   5 -13 466.870 80.7000   1
   3   5 -13 373.510 63.9300   1
 -10   4  15 491.610 62.0200   1
 -10   4  15 374.730 88.2200   1
  10  -4 -15 376.260 100.730   1
 -10  -4  15 332.540 69.5400   1
 -10  -4  15 403.910 71.9900   1
 -16   2  13 116.350 59.7800   1
 -16   2  13 95.3800 74.7000   1
 -16  -2  13 130.390 71.4600   1
 -16  -2  13 114.680 63.3300   1
  -6   2 -18 3100.97 154.530   1
  -6  -2 -18 2843.41 172.180   1
  -6   2 -18 2977.41 168.430   1
   6   2  18 3060.37 168.910   1
   6   2  18 2625.35 141.790   1
  -7  -5  -6 28.1000 51.6600   1
  -7   5  -6 -12.910 59.6700   1
   7   5   6 -31.880 54.4800   1
   6   0 -24 25396.4 616.640   1
  -6   0  24 27071.1 484.480   1
  -6   0  24 25984.9 666.140   1
   4   0 -24 49340.3 592.750   1
  -9  -1  23 7859.82 292.010   1
  -9   1  23 7906.95 285.830   1
  -9  -1  23 7961.47 315.650   1
  -9   1  23 8049.73 309.260   1
  11  -1 -22 15.2600 69.2800   1
 -11   1  22 33.9900 63.9800   1
 -11  -1  22 7.79000 72.4400   1
 -11   1  22 -22.490 78.3400   1
 -11  -1  22 -28.940 74.2600   1
 -16   2  -1 2142.22 308.380   1
 -16   2  -1 2009.40 116.170   1
 -16  -2  -1 1936.53 121.260   1
 -16   2  -1 2001.25 128.840   1
   6   4  13 14055.5 387.580   1
   6   4  13 13857.7 393.290   1
  -6   4 -13 12957.0 430.230   1
  -6   4 -13 13821.2 404.200   1
 -12   4  12 82.0900 53.1300   1
 -12  -4  12 96.1000 50.0400   1
 -12  -4  12 136.580 58.7100   1
   5   3  17 120.400 76.6400   1
   5   3  17 169.340 44.3400   1
  -5  -3 -17 206.830 46.4200   1
  -5   3 -17 193.920 58.6300   1
  -5   3 -17 171.170 53.1800   1
  -4   0 -21 18.9100 44.8100   1
   4   0  21 -57.790 54.5800   1
 -13  -3  -6 3060.15 166.670   1
  13   3   6 3063.36 143.070   1
 -13  -3  -6 2845.65 162.160   1
 -13   3  -6 2920.04 171.920   1
 -13   3  -6 3005.83 157.480   1
 -10   0  23 85.6600 83.7200   1
 -10   0  23 5.92000 49.8000   1
 -17   1   0 7293.47 310.500   1
 -17  -1   0 7594.18 336.220   1
 -17   1   0 7596.13 260.280   1
 -17  -1   0 7345.36 258.990   1
 -15   3  11 145.560 53.3100   1
 -15  -3  11 127.500 51.2000   1
 -15  -3  11 118.130 52.1000   1
 -15   3  11 269.440 67.0800   1
  12   4   3 628.430 79.0900   1
 -12  -4  -3 1117.15 102.570   1
 -12  -4  -3 837.750 85.4100   1
 -12   4  -3 1099.78 87.2600   1
 -12   4  -3 977.250 91.1500   1
 -17  -1  13 392.830 61.1700   1
 -17  -1  13 451.630 80.0700   1
 -17   1  13 354.770 77.1500   1
 -17   1  13 510.530 65.2200   1
 -18   0   7 -69.740 58.3600   1
 -18   0   7 44.1000 49.2200   1
  -5   5  -9 543.560 78.4800   1
   5   5   9 689.500 82.7700   1
   5  -5   9 630.550 125.780   1
  -5  -5  -9 771.600 94.5000   1
 -14   2  -7 699.380 92.3300   1
 -14  -2  -7 708.610 69.3500   1
 -14   2  -7 855.820 82.1600   1
 -14  -2  -7 711.470 96.0000   1
 -18   0   6 8645.25 305.040   1
 -18   0   6 9092.36 298.330   1
   5  -1  20 20.4100 42.7000   1
  -5   1 -20 10.0300 38.8300   1
  -5  -1 -20 47.2300 54.8400   1
   5   1  20 1.74000 50.3700   1
 -11   3 -10 1395.84 113.150   1
  11   3  10 1236.71 83.9300   1
 -11   3 -10 1298.10 109.610   1
 -11  -3 -10 1425.03 121.040   1
 -11  -3 -10 1353.17 100.420   1
  -1   5  13 9.12000 77.4400   1
   1   5 -13 1.04000 38.4600   1
   1   5 -13 51.0300 59.4600   1
 -12   2  20 1526.01 113.460   1
 -12   2  20 1491.42 110.320   1
 -12  -2  20 1456.59 128.480   1
 -12  -2  20 1346.94 123.610   1
  12  -2 -20 1599.89 131.600   1
 -18   0   8 218.250 63.2500   1
 -18   0   8 192.930 53.9200   1
 -13   3  16 2182.98 135.210   1
 -13   3  16 2440.39 150.710   1
 -13  -3  16 2387.18 143.160   1
 -13  -3  16 2499.09 161.160   1
   3   5  11 2534.62 143.040   1
   3   5  11 2604.05 157.170   1
   3  -5  11 2471.44 172.130   1
  -3   5 -11 2534.84 153.050   1
  -3   5 -11 2511.86 142.670   1
 -15  -1  18 2936.41 170.960   1
 -15  -1  18 3096.47 169.240   1
 -15   1  18 3271.65 177.050   1
 -15   1  18 2912.70 165.990   1
  -4   4  18 2803.97 172.740   1
  -4   4  18 2424.74 158.610   1
   4   4 -18 2103.94 137.970   1
  -4  -4  18 2174.24 160.700   1
  -9  -5  -2 325.240 73.3700   1
   9   5   2 352.730 61.2300   1
  -9  -5  -2 356.500 65.1800   1
  -9   5  -2 462.870 71.5800   1
  -9   5  -2 334.860 55.9300   1
   9   3  13 33.8000 36.0700   1
  -9   3 -13 17.9300 41.1500   1
  -9   3 -13 3.61000 47.4800   1
  -9  -3 -13 35.6200 28.3800   1
  -9  -3 -13 77.4300 87.1900   1
 -18   0   5 -48.530 65.1700   1
 -15  -3   0 731.310 75.6400   1
 -15  -3   0 661.430 85.3600   1
 -15   3   0 568.660 121.310   1
 -15   3   0 742.340 79.7100   1
 -14   0  20 3604.94 184.180   1
 -14   0  20 3469.02 185.300   1
   4   4  15 1781.19 116.340   1
   4   4  15 1399.80 100.850   1
  -4   4 -15 1803.05 130.780   1
  -4   4 -15 1808.56 119.490   1
  -4   4 -15 1654.85 145.120   1
  -5   5  13 6888.66 272.680   1
  -5   5  13 6713.85 268.260   1
   5   5 -13 7223.83 257.510   1
   5   5 -13 6911.27 249.720   1
 -18   0   9 -13.470 55.8700   1
 -18   0   9 -15.180 65.1100   1
 -12   2 -11 55.9700 65.2300   1
 -12  -2 -11 51.2400 64.2700   1
 -12   2 -11 56.0100 43.3900   1
 -12  -2 -11 45.0400 33.0900   1
  -9   5   9 47.9600 48.8700   1
  -9   5   9 23.3300 46.6800   1
  -9  -5   9 45.1800 35.7700   1
   9  -5  -9 19.2700 59.2700   1
   9   5  -9 24.1500 46.0500   1
  -9  -5   9 21.2600 69.1200   1
   0   6   0 -55.630 77.1200   1
   0   6   0 44.9300 45.1200   1
  -2   2 -21 96.6800 57.3000   1
  -2  -2 -21 57.7700 53.1000   1
   2   2  21 117.940 71.0300   1
   2  -2  21 116.440 74.0100   1
   2   2  21 89.6100 54.5000   1
  -8   4  17 5563.10 243.100   1
   8  -4 -17 5778.05 254.370   1
  -8   4  17 5146.89 235.020   1
  -8  -4  17 5641.58 252.620   1
  -8  -4  17 6161.85 272.260   1
   0   6  -1 4429.75 206.620   1
   0   6  -1 3875.65 193.080   1
   0   6   1 4055.82 204.600   1
   0   6   1 3857.23 204.970   1
  -5   3  21 7799.77 333.430   1
  -5   3  21 8443.76 308.710   1
  -5   3  21 8319.01 301.260   1
  -5  -3  21 7616.36 320.850   1
   5   3 -21 8487.28 290.920   1
 -10  -2 -14 13645.1 394.100   1
 -10  -2 -14 13159.3 412.470   1
 -10   2 -14 13502.1 401.930   1
 -10   2 -14 12882.9 404.140   1
 -12   0  22 4759.01 217.840   1
 -12   0  22 4536.20 224.420   1
  12   0 -22 4866.74 238.750   1
 -16   0  17 -32.780 78.1800   1
 -16   0  17 -29.830 60.1200   1
  -8   4 -11 157.050 48.5600   1
  -8   4 -11 161.230 75.6900   1
   8   4  11 157.300 71.6800   1
  -8  -4 -11 138.020 76.6500   1
 -18   0   4 5994.82 233.610   1
 -18   0   4 7763.93 276.170   1
   7  -5 -12 867.130 132.290   1
  -7   5  12 1121.36 109.320   1
  -7   5  12 801.140 78.8900   1
   7   5 -12 916.470 81.8000   1
  -7  -5  12 871.350 98.6600   1
  -9   3  20 844.850 103.620   1
   9  -3 -20 834.710 113.810   1
  -9   3  20 715.990 90.6000   1
  -9  -3  20 761.810 99.7100   1
  -9  -3  20 799.220 95.2400   1
  -2   4  18 110.610 52.2900   1
  -2   4  18 10.5900 58.8000   1
  -2  -4  18 76.9600 43.5100   1
   2   4 -18 123.320 62.1000   1
   0  -2  22 534.320 70.4600   1
   0   2 -22 714.190 81.4900   1
   0   2  22 553.030 78.8000   1
   0   2  22 465.080 75.1100   1
   0  -2 -22 606.290 81.3000   1
   0   6   2 2822.99 165.460   1
   0   6  -2 3104.57 179.440   1
   0   6   2 2678.81 162.050   1
   0   6  -2 3372.10 179.850   1
  -3   3  21 3625.94 184.340   1
  -3   3  21 4014.06 203.500   1
   3   3 -21 3526.19 170.020   1
  -3  -3  21 3249.45 196.750   1
  10   4   8 2630.03 138.980   1
 -10  -4  -8 2666.27 169.360   1
 -10  -4  -8 2608.61 164.460   1
 -10   4  -8 2514.63 141.300   1
 -10   4  -8 2643.83 169.610   1
 -14   2  18 30.3300 49.1400   1
 -14  -2  18 42.8800 46.5400   1
 -14  -2  18 127.860 74.5600   1
 -14   2  18 40.9100 58.7700   1
  -5  -1  24 6305.91 256.360   1
  -5   1  24 6570.71 267.940   1
   5  -1 -24 6464.40 249.300   1
   5   1 -24 5734.48 227.820   1
  -5   1  24 6328.90 272.920   1
  -5   1  24 5317.57 237.530   1
 -18   0  10 304.890 73.6800   1
 -18   0  10 255.750 60.3500   1
  -8   0  24 3475.31 180.860   1
  -8   0  24 3428.18 210.850   1
 -11  -1 -14 2397.49 162.080   1
 -11   1 -14 2333.35 136.930   1
 -11  -1 -14 2545.07 156.090   1
 -11   1 -14 2407.99 147.140   1
 -16   0  -5 -18.710 56.1400   1
 -16  -2  14 62.2700 74.2300   1
 -16   2  14 50.6300 53.9100   1
 -16   2  14 54.7800 52.3200   1
 -16  -2  14 99.5400 70.5500   1
 -12   0 -13 44.7100 45.4300   1
 -12   0 -13 39.5400 53.9700   1
 -15   3  12 153.820 56.6800   1
 -15   3  12 216.970 82.1800   1
 -15  -3  12 197.550 63.3600   1
 -15  -3  12 229.020 68.4400   1
  -6   4  18 -6.4400 60.2700   1
  -6   4  18 6.51000 49.0100   1
   6   4 -18 47.4100 69.5000   1
  -6  -4  18 11.8500 40.4000   1
  -2   0  24 2766.08 160.610   1
   2   0 -24 2845.96 170.860   1
  -2   6   1 373.990 79.3000   1
   2   6  -1 270.180 79.2800   1
   2   6  -1 257.640 57.4700   1
  -2   6   1 195.160 55.6400   1
  -2   6   0 6537.01 251.230   1
   2   6   0 6118.01 239.850   1
   2   6   0 6000.68 282.340   1
  -2   6   0 5967.31 236.720   1
 -15  -1  -7 6734.91 258.990   1
 -15   1  -7 6664.15 255.160   1
 -15  -1  -7 6821.98 263.390   1
 -15   1  -7 6401.18 246.720   1
  -4  -2  23 11.3800 48.2900   1
  -4   2  23 66.2800 90.5900   1
   4   2 -23 41.0100 72.4300   1
  -4   2  23 71.0300 67.9800   1
 -17  -1  -1 2460.32 142.970   1
 -17   1  -1 2889.56 233.850   1
 -17   1  -1 2833.32 151.780   1
 -17  -1  -1 2677.90 255.460   1
 -16  -2  -2 6343.92 239.060   1
 -16   2  -2 6051.45 232.860   1
 -16  -2  -2 7066.00 333.360   1
 -16   2  -2 6409.14 327.840   1
 -16   2  -2 6463.51 217.560   1
 -13  -1 -11 1529.28 118.740   1
 -13   1 -11 1340.90 115.820   1
 -13  -1 -11 1529.47 109.500   1
 -13   1 -11 1437.41 101.990   1
   2   6  -2 1226.12 98.2600   1
   2   6  -2 1093.44 105.610   1
  -2   6   2 1127.30 90.3100   1
  -2   6   2 1196.61 204.400   1
  -8   0 -18 496.620 69.2800   1
  -8   0 -18 458.260 79.3200   1
   6  -2 -23 290.040 84.6300   1
  -6  -2  23 418.200 76.5100   1
  -6   2  23 319.440 65.2300   1
   6   2 -23 508.150 80.0400   1
  -6   2  23 316.940 65.1800   1
  -6   2  23 267.370 61.5500   1
  -6  -2  23 337.970 65.5200   1
   0   6  -3 52348.0 644.770   1
   0   6   3 51858.8 660.610   1
   0   6  -3 48997.2 646.690   1
 -12   4  13 5659.26 213.360   1
 -12   4  13 6377.93 227.690   1
 -12  -4  13 5163.04 219.580   1
 -12  -4  13 6004.21 224.250   1
 -17   1  14 99.6700 64.4900   1
 -17   1  14 111.930 78.8000   1
 -17  -1  14 98.0200 52.9400   1
 -17  -1  14 112.950 54.8400   1
  -7  -5  -7 8.34000 53.3400   1
  -7   5  -7 15.5400 65.3200   1
   7   5   7 14.2500 42.8800   1
   4   2  20 504.100 70.6800   1
   4   2  20 642.590 76.8200   1
  -4   2 -20 575.200 77.6500   1
  -4  -2 -20 698.410 82.6600   1
   4  -2  20 626.180 74.8000   1
  -2   6  -1 27.6300 39.5400   1
  -2   6  -1 88.4700 55.6300   1
   2   6   1 38.9700 56.8500   1
   9   5   3 1315.61 94.3900   1
  -9  -5  -3 1225.22 117.300   1
  -9  -5  -3 1398.16 116.790   1
  -9   5  -3 1414.07 106.570   1
  -9   5  -3 1321.85 117.230   1
 -12  -4  -4 1329.17 106.030   1
  12   4   4 1046.90 93.1100   1
 -12  -4  -4 1145.07 108.490   1
 -12   4  -4 1200.78 92.1000   1
 -12   4  -4 1129.48 105.240   1
  -7   1  24 665.500 93.3300   1
  -7   1  24 760.170 89.0400   1
   7  -1 -24 779.520 92.2000   1
   7   1 -24 925.080 90.4100   1
  -7   1  24 742.940 105.470   1
  -7  -1  24 739.590 105.380   1
  -7  -1  24 846.160 90.5900   1
 -15  -3  -1 388.050 66.5700   1
 -15  -3  -1 318.310 66.1200   1
 -15   3  -1 324.850 71.2800   1
   2   6  -3 1910.59 129.120   1
  -2   6   3 1812.63 127.060   1
  -2   6   3 1871.60 128.490   1
   2   6  -3 2327.21 139.980   1
   1   3  20 1399.80 110.320   1
   1   3  20 1423.95 131.480   1
  -1   3 -20 1332.17 112.810   1
   1  -3  20 1504.41 120.420   1
 -13   1  21 18.8600 58.4200   1
 -13  -1  21 22.1100 62.9600   1
 -13   1  21 36.3600 66.7800   1
 -13  -1  21 43.8900 70.6300   1
  -9   5  10 391.040 81.0900   1
   9  -5 -10 407.950 95.5000   1
  -9   5  10 274.970 49.0700   1
   9   5 -10 325.670 70.9200   1
  -9  -5  10 283.480 78.2500   1
  -7   3  21 -2.5400 52.6500   1
  -7   3  21 -4.0000 34.8200   1
  -7   3  21 -17.170 59.0100   1
  -7  -3  21 -2.7600 68.0300   1
  -7  -3  21 13.3800 80.3500   1
   7   3 -21 28.8600 51.9700   1
 -18   0  11 -81.130 59.8700   1
 -18   0  11 19.4700 57.1400   1
  -3   1  24 2526.41 146.260   1
   3  -1 -24 3299.34 167.690   1
   3   1 -24 3163.72 148.640   1
  -3  -1  24 3328.58 165.790   1
  -3   1  24 3379.44 181.260   1
  10  -4 -16 -42.430 97.4400   1
 -10   4  16 24.5800 35.6800   1
 -10   4  16 -12.160 68.6700   1
 -10  -4  16 -13.900 57.0100   1
  -2   6  -2 29.8600 48.6600   1
   2   6   2 -33.380 48.4700   1
  -2   6  -2 27.6700 41.5200   1
  11  -3 -19 1682.08 139.370   1
 -11   3  19 1555.98 120.680   1
 -11  -3  19 1440.25 116.090   1
 -11  -3  19 1309.77 137.460   1
 -11   3  19 1454.16 125.670   1
  -3   5  14 59.7200 76.4500   1
  -3   5  14 9.67000 52.1000   1
   3   5 -14 46.6700 67.4700   1
   3   5 -14 6.91000 47.1100   1
   3   3  19 722.580 85.8700   1
  -3   3 -19 933.390 92.6900   1
  -3   3 -19 791.500 78.9400   1
   3   3  19 756.490 77.4400   1
   1   5  13 972.490 97.4600   1
  -1   5 -13 918.130 95.5300   1
  -1   5 -13 1300.63 103.780   1
   1   5  13 992.770 96.7300   1
  -6   0 -20 409.010 60.6500   1
   6   0  20 437.280 70.3300   1
   0   6   4 5527.20 215.040   1
   0   6  -4 5118.01 191.330   1
   0   6  -4 4996.31 201.820   1
 -10   2  22 610.700 94.9100   1
  10  -2 -22 639.570 103.160   1
 -10   2  22 586.930 82.6500   1
 -10  -2  22 603.490 89.5400   1
 -10  -2  22 509.370 82.7800   1
 -13   3  -7 45.1600 64.9800   1
  13   3   7 79.9300 39.2000   1
 -13  -3  -7 -8.7700 47.8100   1
 -13  -3  -7 27.2600 64.6200   1
 -10   0 -16 169.430 48.5000   1
 -10   0 -16 77.8100 57.3500   1
   2   6  -4 1259.12 102.830   1
  -2   6   4 1288.22 120.070   1
   2   6  -4 1211.14 99.5400   1
   5   5  10 155.660 78.3200   1
  -5   5 -10 165.130 48.8000   1
   5  -5  10 123.890 68.7900   1
 -14   0 -10 2822.13 147.130   1
 -14   0 -10 2927.34 154.910   1
 -18   0   2 39669.0 575.140   1
 -18   0   2 39040.3 525.090   1
 -13  -3  17 285.570 69.0700   1
 -13   3  17 228.030 68.4400   1
 -13  -3  17 260.780 68.9600   1
 -13   3  17 209.070 62.8600   1
 -15   3  13 385.790 67.7300   1
 -15  -3  13 404.090 112.940   1
 -15   3  13 449.840 73.9200   1
 -15  -3  13 324.360 74.8900   1
   2   6   3 11943.3 305.070   1
  -2   6  -3 12228.6 351.130   1
  -2   6  -3 13439.9 328.400   1
 -14   2  -8 -9.7700 44.3800   1
 -14  -2  -8 -22.400 52.9200   1
 -14   2  -8 17.5900 39.1300   1
 -14  -2  -8 21.6900 44.7000   1
  -2  -2  23 2165.20 144.930   1
  -2   2  23 2284.84 135.780   1
   2  -2 -23 2204.31 141.770   1
   2   2 -23 2585.22 142.870   1
  -2   2  23 2172.41 138.600   1
 -18   0  12 4119.22 189.420   1
 -18   0  12 4164.16 174.670   1
  -1   3  21 81.6200 67.9900   1
  -1  -3  21 32.0200 44.2200   1
   1   3 -21 80.9200 62.6500   1
  -1   3  21 98.7100 59.9900   1
  -2   4 -17 358.230 71.1200   1
   2   4  17 376.990 64.9300   1
   2   4  17 319.210 63.1800   1
  -2   4 -17 376.010 86.7000   1
  -1   5  14 4312.61 191.740   1
  -1   5  14 5133.61 210.940   1
   1   5 -14 4493.07 187.800   1
   1   5 -14 4203.89 191.930   1
 -16  -2  15 1461.82 115.120   1
 -16  -2  15 1360.54 116.040   1
 -16   2  15 1225.05 112.400   1
 -16   2  15 1556.37 124.530   1
  -3   5 -12 993.330 102.010   1
   3  -5  12 1026.84 116.420   1
  -3   5 -12 973.600 92.4000   1
   3   5  12 1100.90 103.980   1
   3   5  12 1116.24 97.8500   1
  -5   5  14 2534.36 146.860   1
   5   5 -14 2656.68 133.650   1
   5   5 -14 2980.54 159.060   1
  -5   5  14 2591.94 146.260   1
  -7   5  13 7396.78 250.180   1
   7  -5 -13 7253.76 257.390   1
   7   5 -13 7761.38 233.750   1
  -7  -5  13 7424.19 279.790   1
   1  -1  23 4910.60 188.680   1
   1   1  23 5359.33 221.310   1
  -1  -1 -23 4113.85 216.390   1
  -1   1 -23 4885.79 193.200   1
 -15  -1  19 404.850 83.0400   1
 -15  -1  19 297.180 87.1700   1
 -15   1  19 457.450 80.9700   1
 -15   1  19 416.290 80.3400   1
 -17  -1  -2 2398.20 134.970   1
 -17  -1  -2 2327.29 138.460   1
 -17   1  -2 2414.59 133.060   1
 -17   1  -2 2388.71 127.780   1
 -14  -4   5 946.280 86.8200   1
 -14   4   5 816.800 85.9400   1
  14   4  -5 980.900 80.6300   1
 -14  -4   5 753.310 85.8800   1
 -14   4   5 838.100 77.2500   1
   9   5   4 2282.97 120.130   1
  -9  -5  -4 2280.89 146.710   1
  -9   5  -4 2181.51 122.870   1
  -9   5  -4 2177.57 157.670   1
   0   4  18 109.660 67.5000   1
   0   4 -18 62.1400 58.9500   1
   0   4 -18 71.9200 45.6200   1
   0   4  18 43.6600 56.7100   1
  -7   3 -16 7175.74 271.940   1
  -7   3 -16 7493.46 240.120   1
   7   3  16 7384.86 216.680   1
   7   3  16 7647.61 239.750   1
  -8   2  23 3683.54 196.580   1
  -8  -2  23 3894.06 210.680   1
  -8   2  23 3971.09 187.470   1
  -8  -2  23 3636.35 170.850   1
  14   4  -6 11570.8 244.630   1
 -14   4   6 12004.0 329.660   1
 -14   4   6 11609.5 293.800   1
 -14  -4   6 11694.3 317.990   1
 -14  -4   6 10965.2 305.530   1
   6   4  14 3304.81 157.790   1
  -6   4 -14 2931.07 158.330   1
  -6   4 -14 3245.71 161.950   1
   6   4  14 2849.68 139.580   1
   2   6  -5 3427.64 162.850   1
  -2   6   5 3756.58 174.670   1
   2   6  -5 3564.85 173.040   1
 -16   0  18 4.09000 54.2800   1
 -16   0  18 50.3600 63.5700   1
  -7  -1 -19 40.6900 48.1500   1
   7   1  19 36.3400 65.9800   1
  -7   1 -19 25.8100 46.8100   1
  -7   1 -19 -9.8900 59.8700   1
   0   6  -5 2968.75 161.570   1
   0   6   5 2710.92 154.500   1
   0   6  -5 2488.65 157.460   1
 -16  -2  -3 3980.17 177.140   1
 -16   2  -3 3964.25 184.320   1
 -16  -2  -3 3927.14 162.990   1
 -16   2  -3 3752.66 166.150   1
 -17   1  15 126.150 86.9000   1
 -17  -1  15 -14.490 55.9600   1
 -17   1  15 83.0900 55.2300   1
 -17  -1  15 51.0200 66.6300   1
 -11  -3 -11 4634.36 227.310   1
 -11   3 -11 5071.97 201.680   1
 -11   3 -11 5196.75 186.630   1
  11   3  11 5166.40 178.560   1
 -11  -3 -11 5321.36 185.920   1
   3   1  22 347.660 81.3100   1
  -3   1 -22 219.770 72.5700   1
  -3  -1 -22 256.410 56.9500   1
   3   1  22 249.910 41.5600   1
   3  -1  22 257.380 66.6600   1
 -14   4   4 67.6600 59.3500   1
 -14   4   4 7.50000 48.2200   1
 -14  -4   4 -30.490 52.6400   1
 -14  -4   4 56.6000 58.8200   1
  14   4  -4 -0.6900 57.2900   1
 -14   4   4 7.06000 49.1300   1
  -9  -1 -17 2359.35 130.100   1
  -9  -1 -17 2349.53 158.870   1
  -9   1 -17 2452.51 149.090   1
  -9   1 -17 2131.70 136.590   1
 -15  -3  -2 5181.17 205.680   1
 -15   3  -2 5039.84 206.810   1
 -15  -3  -2 5447.77 202.350   1
 -15   3  -2 5027.62 196.570   1
   9   5 -11 278.240 55.1000   1
  -9  -5  11 230.170 69.0900   1
  -9   5  11 230.570 48.8700   1
   9  -5 -11 327.860 94.1700   1
  -9   5  11 232.780 85.0700   1
 -14   4   7 26026.0 453.050   1
 -14  -4   7 25302.7 447.170   1
 -14  -4   7 24143.6 492.610   1
 -14   4   7 24211.5 408.890   1
  -4   6   2 632.050 85.0800   1
   4   6  -2 662.090 84.7800   1
   4   6  -2 568.080 77.0000   1
  -4   6   2 623.470 75.4300   1
   4   6  -1 1144.18 104.420   1
   4   6  -1 1047.52 93.5300   1
  -4   6   1 1389.20 117.230   1
  -4   6   1 1120.81 96.3600   1
 -12   4  14 518.580 80.7200   1
 -12   4  14 561.580 68.6700   1
  12  -4 -14 614.670 92.6000   1
 -12  -4  14 615.380 103.930   1
 -12  -4  14 606.000 76.3200   1
  -8   2 -17 16.0700 50.0900   1
   8   2  17 -0.4100 27.3900   1
  -8   2 -17 -20.680 48.2700   1
  -8  -2 -17 -50.270 54.1900   1
  -8  -2 -17 40.7400 53.6600   1
 -12   2  21 3717.17 176.850   1
  12  -2 -21 3576.89 187.900   1
 -12  -2  21 3396.10 206.920   1
 -12   2  21 3437.52 196.980   1
 -12  -2  21 3375.09 167.830   1
 -16   0  -6 1447.30 107.340   1
 -16   0  -6 1798.67 111.690   1
 -16   0  -6 1821.47 110.980   1
  -4   6   3 4253.29 179.990   1
  -4   6   3 5239.98 199.210   1
   4   6  -3 4787.47 202.140   1
   4   6  -3 5095.86 201.490   1
  -4   6   0 1111.60 107.970   1
  -4   6   0 1159.42 97.5600   1
   4   6   0 1136.51 103.610   1
   4   6   0 1109.87 91.7500   1
   4  -6   0 1113.16 107.660   1
 -10  -4  -9 9599.58 297.610   1
 -10   4  -9 9379.85 280.750   1
  10   4   9 9984.01 259.980   1
 -10   4  -9 9345.29 255.650   1
 -11   1  23 2718.01 163.380   1
 -11  -1  23 2485.89 144.940   1
 -11  -1  23 2269.72 154.280   1
 -11   1  23 2595.78 153.820   1
  11  -1 -23 2554.26 157.420   1
  14   4  -3 -4.2400 40.6700   1
 -14   4   3 33.3400 48.0200   1
 -14   4   3 -44.980 48.3400   1
 -14  -4   3 22.5200 47.4000   1
 -14  -4   3 -2.4600 67.7500   1
 -14   4   3 3.77000 37.4600   1
 -18   0   1 -40.720 113.430   1
 -12   4  -5 21.7300 33.9200   1
  12   4   5 -25.850 47.1800   1
 -12   4  -5 0.58000 58.6100   1
 -12  -4  -5 -27.390 43.5300   1
   2   6   4 2080.63 138.550   1
  -2   6  -4 2259.45 129.840   1
  -2   6  -4 2133.46 142.030   1
  -8  -4  18 709.550 95.6100   1
   8  -4 -18 976.780 122.700   1
  -8  -4  18 792.440 90.0400   1
  -8   4  18 675.390 87.4300   1
  -8   4  18 772.020 86.0700   1
 -14   0  21 49.2000 84.7600   1
 -14   0  21 26.4500 53.9200   1
   7   5   8 1610.07 113.590   1
  -7  -5  -8 1560.25 131.740   1
  -7   5  -8 1562.82 116.340   1
 -14   2  19 76.8700 66.6600   1
 -14  -2  19 50.0300 85.1500   1
 -14   2  19 34.0200 53.0500   1
 -14  -2  19 -23.830 49.3200   1
 -14   4   8 1029.83 164.050   1
 -14  -4   8 1074.20 98.3100   1
 -14  -4   8 907.520 93.0900   1
 -14   4   8 969.400 95.2900   1
   2   0  23 53.3500 56.2500   1
  -2   0 -23 4.11000 50.4600   1
   8   4  12 2194.15 123.280   1
  -8   4 -12 2419.49 130.470   1
  -8  -4 -12 2229.58 148.920   1
  -8   4 -12 2299.24 140.710   1
   4   4 -19 2708.58 141.790   1
  -4   4  19 2767.13 152.860   1
  -4  -4  19 2746.79 178.760   1
  -4   4  19 2781.57 147.470   1
 -12  -2 -12 98.4200 45.0200   1
 -12   2 -12 32.5100 40.9300   1
 -12   2 -12 82.9900 60.3800   1
 -12  -2 -12 52.8600 63.1700   1
   9   3  14 4629.88 164.910   1
  -9  -3 -14 4550.52 200.640   1
  -9   3 -14 4426.33 186.830   1
  -9   3 -14 4452.62 194.390   1
  -9  -3 -14 4366.17 180.000   1
  -6   2 -19 225.390 118.930   1
  -6  -2 -19 220.190 53.4100   1
   6   2  19 236.690 49.4200   1
  -6   2 -19 141.400 69.5900   1
   6   2  19 192.590 70.0900   1
   5   3  18 15.7800 71.1300   1
  -5   3 -18 14.1000 63.6300   1
  -5   3 -18 -8.7400 44.0000   1
   5   3  18 -30.970 59.6100   1
  -9   1  24 1246.58 133.090   1
  -9  -1  24 1448.50 126.400   1
  -9  -1  24 1660.91 128.070   1
  -9   1  24 1601.64 121.020   1
   4   6  -4 3732.51 172.220   1
   4   6  -4 3539.61 163.920   1
  -4   6   4 3450.94 184.040   1
   4   6   1 787.080 92.5800   1
  -4   6  -1 771.000 111.440   1
   4  -6   1 796.250 108.050   1
  -4   6  -1 759.990 75.8400   1
   4   6   1 608.880 69.9300   1
 -18   0  13 21.4300 50.6900   1
 -18   0  13 53.2100 59.9500   1
 -10   0  24 -39.340 71.5900   1
 -10   0  24 -26.100 49.3300   1
   4   4  16 818.750 88.3600   1
  -4   4 -16 797.950 80.6300   1
  -4   4 -16 823.080 95.6300   1
   4   4  16 943.580 91.9300   1
  -2   6   6 593.670 83.5400   1
   2   6  -6 565.870 73.5900   1
   2   6  -6 565.990 78.8100   1
  -2   6   6 602.110 92.9800   1
 -15  -1  -8 690.440 68.8800   1
 -15   1  -8 591.950 86.8500   1
 -15  -1  -8 605.570 122.730   1
 -15   1  -8 577.200 163.490   1
  -1   1  24 156.730 78.7900   1
   1   1 -24 41.7600 66.7400   1
   1  -1 -24 59.8100 50.3500   1
  -1  -1  24 -7.7200 77.5100   1
  14   4  -2 1658.06 99.1200   1
 -14  -4   2 1669.80 124.690   1
 -14   4   2 1588.00 125.040   1
 -14  -4   2 1498.45 138.460   1
 -14   4   2 1399.48 99.7000   1
 -11  -5   4 4936.75 187.920   1
 -11   5   4 4620.27 210.580   1
  11   5  -4 5189.69 183.570   1
 -11  -5   4 5354.09 243.630   1
 -11   5   4 5074.14 215.140   1
 -15   3  14 1338.29 214.390   1
 -15   3  14 1233.52 112.220   1
 -15  -3  14 1113.67 101.530   1
 -15  -3  14 1244.08 105.900   1
 -11  -5   5 47.7200 52.7000   1
 -11   5   5 48.1000 59.6500   1
 -11   5   5 29.4600 49.2800   1
 -11  -5   5 22.2500 59.6200   1
  11   5  -5 143.460 46.2600   1
  -6   0  25 -16.550 78.7700   1
  -6   0  25 -7.9000 61.3700   1
   0   0  24 1531.55 111.930   1
   0   0 -24 1509.05 109.490   1
   0   6   6 86.5900 67.7200   1
   0   6  -6 61.2800 52.8500   1
   0   6  -6 8.61000 45.4500   1
   0   6   6 33.7200 38.6000   1
 -11   5   3 439.150 73.0200   1
 -11   5   3 448.550 79.3700   1
  11   5  -3 337.480 71.4600   1
 -11  -5   3 362.850 84.6200   1
 -11  -5   3 374.910 78.6800   1
 -14  -4   9 3134.68 159.470   1
 -14   4   9 2848.81 147.810   1
 -14  -4   9 3178.33 188.850   1
 -14   4   9 3087.35 170.890   1
  -4   0  25 72.2200 72.1900   1
   9  -3 -21 154.260 84.5400   1
  -9   3  21 115.310 60.7700   1
  -9  -3  21 87.0100 73.5300   1
  -9  -3  21 27.4700 63.1000   1
  -9   3  21 139.370 49.9600   1
 -12   0  23 1.92000 61.1300   1
 -12   0  23 -16.550 49.5800   1
  12   0 -23 -10.650 54.0700   1
  11   5  -6 24.1200 49.2400   1
 -11   5   6 54.4000 48.3500   1
 -11   5   6 -21.310 44.9400   1
 -11  -5   6 5.02000 44.2700   1
 -11   5   6 4.00000 37.6400   1
 -11  -5   6 16.1900 46.5000   1
 -10   2 -15 1275.34 106.260   1
 -10  -2 -15 1124.35 95.9000   1
 -10  -2 -15 1257.08 121.240   1
 -10   2 -15 1284.31 125.980   1
   4   6  -5 4527.32 191.390   1
   4   6  -5 4570.74 191.230   1
  -4   6   5 4784.80 194.650   1
   4   6   2 746.830 90.8700   1
  -4   6  -2 865.130 113.810   1
   4  -6   2 785.560 98.3300   1
  -4   6  -2 754.500 74.0100   1
  -6  -4  19 -0.8300 43.5000   1
  -6   4  19 20.9700 45.3300   1
   6   4 -19 2.57000 67.0600   1
  -6   4  19 -2.4200 48.9800   1
  -2  -4  19 982.060 98.3100   1
  -2   4  19 874.480 90.1600   1
   2   4 -19 1124.43 107.030   1
  -2   4  19 1003.07 94.8200   1
 -10   4  17 -6.0500 61.8600   1
 -10  -4  17 29.7600 46.0200   1
 -10  -4  17 -29.360 84.4300   1
 -10   4  17 51.2300 49.6900   1
  10  -4 -17 -55.720 104.530   1
   4   0  22 578.080 86.0700   1
  -4   0 -22 539.920 76.0500   1
 -11   5   2 83.5600 50.9700   1
 -11  -5   2 57.4400 51.5600   1
 -11   5   2 138.380 47.5900   1
  11   5  -2 121.540 56.7400   1
 -11  -5   2 136.120 58.6200   1
  -9  -5  -5 326.230 78.9200   1
  -9   5  -5 338.780 60.8300   1
   9   5   5 291.640 55.1200   1
  -9   5  -5 242.340 52.1100   1
  -2   6  -5 99.9800 71.3100   1
  -2  -6  -5 108.410 54.9900   1
  -2   6  -5 97.9000 51.7000   1
   2   6   5 216.320 55.1700   1
  -5   3  22 362.160 67.6500   1
   5   3 -22 512.290 88.3300   1
  -5   3  22 450.170 85.0300   1
  -5  -3  22 470.620 72.2300   1
   5  -1  21 329.200 67.4100   1
  -5   1 -21 235.190 72.1800   1
  -5  -1 -21 356.740 63.9700   1
   5   1  21 229.730 68.2900   1
 -13   1 -12 519.600 73.7700   1
 -13  -1 -12 640.420 79.5300   1
 -13   1 -12 614.810 73.4200   1
 -13  -1 -12 602.220 83.9700   1
 -16   2  16 292.480 66.3300   1
 -16  -2  16 236.840 71.3400   1
 -16  -2  16 301.260 86.7100   1
 -16   2  16 353.970 86.3100   1
 -13   3  -8 149.530 61.7700   1
 -13  -3  -8 308.920 76.8600   1
 -13   3  -8 318.540 91.3100   1
 -13  -3  -8 224.170 56.8700   1
  13   3   8 282.920 50.6300   1
 -17  -1  -3 -20.510 42.8900   1
 -17  -1  -3 -0.4000 39.1600   1
 -17   1  -3 27.4200 57.9500   1
 -17   1  -3 -7.9100 57.9900   1
 -18   0   0 33896.0 470.620   1
 -18   0   0 34495.8 531.810   1
   3   5 -15 1510.59 109.800   1
  -3   5  15 1771.18 126.700   1
  -3   5  15 1654.42 127.640   1
   3   5 -15 1876.09 130.440   1
 -12   0 -14 4194.72 182.830   1
 -12   0 -14 3940.08 173.910   1
 -15  -3  -3 761.680 88.9700   1
 -15  -3  -3 679.470 72.7800   1
 -15   3  -3 697.450 114.880   1
 -15   3  -3 764.070 90.8500   1
 -14   4   1 86.5200 41.6900   1
  14   4  -1 62.8600 49.1500   1
 -14  -4   1 55.8400 46.5600   1
 -14   4   1 70.1200 62.8400   1
 -14  -4   1 209.430 70.7600   1
  -9   5  12 3132.65 152.920   1
  -9   5  12 3390.44 174.860   1
   9   5 -12 3755.89 151.250   1
  -9  -5  12 3396.37 186.290   1
   9  -5 -12 3817.21 197.670   1
 -11   1 -15 19.9900 50.3500   1
 -11   1 -15 16.6200 44.6700   1
 -11  -1 -15 -30.820 50.8300   1
 -11  -1 -15 22.1300 59.1600   1
   5   5  11 287.780 73.9300   1
  -5   5 -11 143.500 60.7400   1
   5   5  11 158.850 57.9900   1
   5  -5  11 243.180 78.2000   1
 -11   5   7 1023.24 86.5200   1
 -11   5   7 1003.97 99.4900   1
 -11  -5   7 985.350 105.580   1
  11   5  -7 968.720 84.6300   1
 -11  -5   7 1050.28 99.2900   1
 -17  -1  16 174.600 76.2500   1
 -17  -1  16 239.480 71.9100   1
 -17   1  16 165.950 90.7600   1
  -1   5 -14 394.280 68.8500   1
  -1   5 -14 411.650 66.9400   1
   1   5  14 387.030 74.9200   1
   1   5  14 516.110 70.6600   1
 -16   2  -4 308.040 60.5400   1
 -16  -2  -4 259.170 60.9300   1
 -16   2  -4 145.540 47.5400   1
   7  -5 -14 349.270 76.8300   1
   7   5 -14 453.310 63.8700   1
  -7   5  14 441.620 88.2600   1
   7   5 -14 424.010 79.4800   1
  -7  -5  14 583.510 85.4900   1
   2  -2  22 20.0700 51.3800   1
   2   2  22 -25.010 43.4200   1
  -2   2 -22 15.6000 52.0100   1
   2   2  22 -0.8900 40.8500   1
 -13   3  18 3658.48 186.250   1
  13  -3 -18 3541.65 173.430   1
 -13  -3  18 3776.75 175.290   1
 -13   3  18 3631.03 180.740   1
 -13  -3  18 4010.80 192.970   1
 -11  -5   1 10.8400 54.6400   1
 -11   5   1 27.1300 56.3300   1
  11   5  -1 3.32000 39.7700   1
 -11  -5   1 24.5800 61.5600   1
 -11   5   1 6.18000 56.1100   1
   3   3 -22 2867.32 142.420   1
  -3   3  22 2684.29 161.910   1
  -3   3  22 2864.72 169.290   1
  -3  -3  22 2541.15 201.190   1
 -11   3  20 25.1500 59.8700   1
 -11  -3  20 -17.660 54.8700   1
 -11  -3  20 -10.920 62.6700   1
 -11   3  20 -0.0400 52.5500   1
  11  -3 -20 52.6600 78.9100   1
 -13  -1  22 658.240 115.310   1
 -13  -1  22 725.370 94.3900   1
 -13   1  22 806.930 106.310   1
  13  -1 -22 673.370 107.120   1
 -13   1  22 567.800 82.0300   1
 -14   4  10 1158.55 101.080   1
 -14  -4  10 1188.52 108.970   1
 -14  -4  10 1314.00 101.250   1
 -14   4  10 1209.64 108.250   1
   2   6  -7 7.52000 49.6800   1
   2   6  -7 43.2900 55.9500   1
  -2   6   7 10.3200 51.7400   1
  -2   6   7 15.5600 44.8900   1
 -18   0  14 2198.31 136.000   1
 -18   0  14 2126.70 130.410   1
   4   6  -6 1456.58 106.500   1
  -4   6   6 1304.54 138.630   1
   4   6  -6 1279.25 108.200   1
 -12   4  15 1071.33 92.7100   1
  12  -4 -15 1338.18 122.380   1
 -12  -4  15 1002.83 104.090   1
 -12   4  15 1193.13 101.120   1
 -12  -4  15 1081.41 109.090   1
  -4   6  -3 428.420 61.3000   1
   4   6   3 471.580 77.2400   1
  -4   6  -3 498.340 84.3700   1
   4  -6   3 672.040 107.550   1
   5   5 -15 248.910 53.4700   1
   5   5 -15 243.350 67.9400   1
  -5   5  15 233.050 68.4000   1
  -5   5  15 287.310 75.5700   1
  -8   0  25 42.7000 68.1600   1
   8   0 -25 -12.420 61.2800   1
  -8   0  25 -77.090 52.5700   1
 -14   2  -9 79.8400 63.6100   1
 -14  -2  -9 169.680 43.0500   1
 -14   2  -9 127.140 47.9900   1
 -14  -2  -9 132.960 70.3700   1
   0  -2  23 117.570 57.6700   1
   0   2  23 145.780 44.6600   1
   0   2 -23 233.390 63.8100   1
   0  -2 -23 158.190 54.0900   1
   0   2  23 99.7500 54.6600   1
   0   6   7 545.720 81.5200   1
   0   6   7 556.140 120.950   1
   0   6  -7 541.740 78.1700   1
   0   6  -7 466.690 75.9200   1
  12   4   6 1230.20 83.3800   1
 -12   4  -6 1387.09 119.170   1
 -12  -4  -6 1396.73 113.650   1
 -12  -4  -6 1418.52 115.340   1
 -12   4  -6 1537.91 110.250   1
 -11   5   8 42.1800 33.0900   1
  11  -5  -8 7.66000 59.1900   1
 -11  -5   8 44.3200 42.0600   1
  11   5  -8 83.7300 58.5800   1
 -11  -5   8 31.6500 51.7500   1
 -11   5   8 61.6600 43.8000   1
 -16   0  19 23.8000 59.5000   1
 -16   0  19 9.42000 57.3500   1
   3   5  13 551.410 78.5100   1
   3  -5  13 403.390 81.6500   1
  -3   5 -13 514.750 77.2300   1
  -3   5 -13 401.900 75.0200   1
   3   5  13 495.510 75.6700   1
   5  -1 -25 372.750 64.8700   1
   5   1 -25 420.850 70.9100   1
  -5   1  25 524.810 93.1200   1
  -5  -1  25 357.370 71.8700   1
 -14   0 -11 36.3700 70.1300   1
 -14   0 -11 48.9000 53.2700   1
  -7   3  22 93.4300 77.0900   1
  -7   3  22 95.1300 60.1800   1
  -7  -3  22 27.6100 56.7600   1
  -7  -3  22 94.1200 63.4100   1
  -7   3  22 32.5500 36.3000   1
   7   3 -22 16.2900 74.1100   1
  -1   5  15 1402.62 135.240   1
  -1   5  15 1397.45 119.420   1
   1   5 -15 1559.40 111.110   1
   1   5 -15 1269.15 109.580   1
 -15  -1  20 1690.03 130.940   1
 -15  -1  20 1870.52 143.400   1
 -15   1  20 1498.80 115.620   1
 -15   1  20 1869.98 127.820   1
  -6   2  24 1017.30 105.630   1
  -6  -2  24 1153.33 100.450   1
  -6   2  24 1096.44 109.430   1
   6   2 -24 1247.95 111.300   1
   6  -2 -24 917.970 89.8300   1
  -6   2  24 1103.53 114.550   1
  -8   0 -19 25.4000 81.0700   1
  -8   0 -19 -38.220 39.0400   1
   4  -2 -24 269.080 73.6900   1
  -4   2  24 339.290 72.0700   1
  -4  -2  24 303.250 75.7100   1
  -4   2  24 181.490 63.1500   1
   4   2 -24 211.200 60.7300   1
  -7  -5  -9 386.380 69.8700   1
  -7   5  -9 260.220 58.6300   1
   7   5   9 301.590 56.5800   1
 -14   4   0 511.600 63.5400   1
  14   4   0 375.940 52.9100   1
 -14   4   0 457.630 69.1400   1
 -14  -4   0 328.890 61.6100   1
 -14  -4   0 445.920 75.7000   1
 -11  -5   0 56.8200 48.1100   1
  11   5   0 51.0400 56.9100   1
 -11   5   0 12.6200 51.2700   1
 -11   5   0 1.60000 64.2200   1
 -11  -5   0 21.2500 44.4700   1
  -2   6  -6 892.270 100.710   1
  -2   6  -6 802.950 102.280   1
  -2  -6  -6 798.170 126.770   1
   2   6   6 852.140 85.1100   1
 -15   3  15 5272.34 226.420   1
 -15  -3  15 5381.96 228.000   1
 -15  -3  15 5041.48 227.310   1
 -15   3  15 5414.94 229.560   1
   4   2  21 1200.56 111.070   1
   4   2  21 1077.26 84.7900   1
   4  -2  21 1046.31 96.6500   1
  -4  -2 -21 1163.04 92.1400   1
  -4   2 -21 1255.48 108.750   1
   1   3  21 315.390 69.6300   1
   1   3  21 432.430 75.2300   1
   1  -3  21 455.510 71.1400   1
  -1   3 -21 476.300 82.3500   1
 -10   2  23 149.800 57.4500   1
 -10  -2  23 313.400 71.0100   1
 -10   2  23 116.150 67.5300   1
  10  -2 -23 223.800 79.2500   1
 -10  -2  23 158.140 60.9500   1
 -16   0  -7 -44.310 41.5600   1
  -2   0  25 -19.920 58.7500   1
   2   0 -25 28.4800 53.5500   1
  -7  -1  25 2693.26 154.240   1
  -7  -1  25 2421.05 153.650   1
   7   1 -25 2400.97 135.940   1
   7  -1 -25 2474.40 141.970   1
  -7   1  25 2566.42 156.930   1
  -7   1  25 2275.22 155.980   1
 -18   2   7 751.090 74.1700   1
 -18  -2   7 771.580 80.9500   1
 -18  -2   7 746.490 92.8000   1
 -18   2   7 974.750 94.7900   1
  10   4  10 2524.80 129.180   1
 -10   4 -10 2410.95 144.330   1
 -10   4 -10 2277.89 134.730   1
 -10  -4 -10 2682.78 162.220   1
 -18  -2   6 222.450 59.9100   1
 -18  -2   6 99.4500 77.7200   1
 -18   2   6 170.250 51.1100   1
 -18   2   6 174.270 69.2200   1
 -14  -4  11 725.170 85.3000   1
 -14  -4  11 798.700 105.550   1
 -14   4  11 572.340 91.7300   1
 -18   2   8 466.360 66.4800   1
 -18  -2   8 513.450 77.9800   1
 -18  -2   8 499.240 74.2100   1
 -18   0  -1 -14.290 65.5700   1
  -4   6   7 38.4800 38.2800   1
   4   6  -7 19.9700 47.5300   1
  -4   6   7 -41.200 47.5600   1
   4   6  -7 45.6900 56.7100   1
  11   3  12 1260.80 87.5500   1
 -11  -3 -12 1068.09 88.9800   1
 -11   3 -12 1226.26 101.310   1
 -11  -3 -12 1283.58 122.980   1
 -11   3 -12 1362.09 103.630   1
   3   3  20 1401.72 134.360   1
  -3   3 -20 1482.54 129.150   1
  -3   3 -20 1490.44 116.090   1
   3   3  20 1512.32 119.960   1
   4  -6   4 -5.4300 80.4200   1
   4   6   4 -6.5800 49.6300   1
  -4   6  -4 -13.060 50.6400   1
  -4   6  -4 27.8000 53.1800   1
  -9   5  -6 631.350 72.7400   1
  -9  -5  -6 492.570 88.2900   1
   9   5   6 417.850 70.1800   1
 -10   0 -17 14.2900 48.4000   1
 -10   0 -17 -25.560 96.3300   1
  -6   4 -15 610.940 73.8500   1
   6   4  15 811.610 87.9000   1
  -6   4 -15 942.530 91.5200   1
   6   4  15 779.740 76.3600   1
 -11  -5   9 3.10000 54.2800   1
 -11  -5   9 -2.2700 40.5300   1
 -11   5   9 0.00000 49.2700   1
  11  -5  -9 -8.6800 98.8900   1
  11   5  -9 -1.4200 51.4800   1
 -11   5   9 -11.160 34.8800   1
 -18   2   5 102.500 67.7300   1
 -18  -2   5 62.9600 74.7700   1
 -18  -2   5 159.680 57.5700   1
 -18   2   5 68.7500 51.3600   1
   2   4  18 217.910 60.5000   1
  -2   4 -18 206.740 62.3200   1
   2   4  18 132.810 66.9800   1
  -2   4 -18 185.360 56.4000   1
   2   6  -8 980.180 91.0300   1
  -2   6   8 920.700 99.9600   1
   2   6  -8 845.640 90.5600   1
  -2   6   8 781.840 106.230   1
   3  -1 -25 -25.800 39.1500   1
  -3  -1  25 31.0500 73.6900   1
   3   1 -25 -7.3900 60.6600   1
  -3   1  25 65.3000 66.3000   1
 -14  -2  20 538.760 94.7600   1
 -14   2  20 512.270 89.3400   1
 -14   2  20 598.950 95.2600   1
 -14  -2  20 541.600 86.2800   1
   6   6  -2 167.820 64.6000   1
   6  -6  -2 222.840 72.6500   1
  -6   6   2 155.360 60.3400   1
   6   6  -2 212.250 55.2800   1
 -18  -2   9 6558.69 244.800   1
 -18   2   9 6318.24 249.150   1
 -18   2   9 6412.85 218.810   1
 -18  -2   9 6487.37 233.640   1
   6   6  -3 48.6000 60.9300   1
   6   6  -3 74.1900 50.6000   1
  -6   6   3 94.3100 36.2500   1
   6  -6  -3 48.8000 101.520   1
  -8  -4  19 5878.62 249.150   1
  -8  -4  19 6414.28 254.750   1
  -8   4  19 6644.06 251.580   1
  -9   5  13 2271.14 162.210   1
   9  -5 -13 2517.46 186.080   1
  -9  -5  13 2609.69 174.960   1
  -9   5  13 2594.44 155.110   1
   9   5 -13 2548.17 130.510   1
 -15  -3  -4 515.640 83.5800   1
 -15   3  -4 419.770 169.640   1
 -15  -3  -4 392.730 61.6700   1
 -15   3  -4 531.550 71.8700   1
   0   4  19 955.000 89.8800   1
   0   4 -19 970.800 92.7900   1
   0   4  19 980.340 106.200   1
  -6   6   1 94.0500 57.7600   1
   6   6  -1 100.360 63.0500   1
   6   6  -1 80.9200 55.6600   1
   6  -6  -1 55.3400 71.3800   1
  -6   0 -21 26.7600 62.8600   1
   6   0  21 71.4300 50.1000   1
 -17  -1  -4 1229.92 96.7700   1
 -17   1  -4 1217.02 140.120   1
 -17  -1  -4 1327.27 112.440   1
 -17   1  -4 1225.39 94.4800   1
 -17   1  -4 1019.94 84.3500   1
 -18   0  15 18.4900 72.6800   1
 -18   0  15 27.7600 55.1700   1
 -11   5  -1 237.830 68.4300   1
 -11   5  -1 235.620 51.5300   1
 -11  -5  -1 312.760 66.4400   1
  11   5   1 231.340 62.0100   1
 -11  -5  -1 190.410 72.5300   1
 -14   0  22 403.420 83.5900   1
 -14   0  22 397.290 76.4200   1
 -12  -2  22 5303.88 251.630   1
  12  -2 -22 5869.14 252.440   1
 -12   2  22 5200.14 243.480   1
 -12  -2  22 5124.20 215.120   1
 -12   2  22 5483.68 227.590   1
 -16   2  17 1381.50 104.720   1
 -16  -2  17 1339.38 118.390   1
 -16  -2  17 1650.57 124.080   1
 -16   2  17 1741.19 121.890   1
   7   3  17 2867.67 150.430   1
  -7   3 -17 2983.30 188.720   1
  -7   3 -17 2678.88 140.640   1
   7   3  17 2742.19 135.290   1
   6   6  -4 542.580 68.2800   1
  -6   6   4 522.460 81.1100   1
   6   6  -4 629.460 71.8700   1
   6  -6  -4 502.160 110.270   1
  -6   6   4 564.610 92.9700   1
 -15  -1  -9 8983.62 274.590   1
 -15   1  -9 8981.21 281.130   1
 -15  -1  -9 8171.33 268.720   1
 -15   1  -9 8513.36 285.250   1
  -8   4 -13 1699.45 124.880   1
  -8  -4 -13 1686.73 131.800   1
  -8   4 -13 1798.07 125.370   1
   8   4  13 1716.08 109.960   1
 -18   2   4 330.190 86.9900   1
 -18  -2   4 298.670 70.3500   1
 -18  -2   4 235.810 53.7900   1
 -18   2   4 393.030 61.2700   1
 -17   1  17 2973.39 178.750   1
 -17  -1  17 3426.39 178.050   1
 -17  -1  17 3371.50 178.110   1
 -17   1  17 3082.47 163.560   1
 -14   4  -1 -12.850 66.0900   1
 -14   4  -1 -35.650 54.4900   1
 -14  -4  -1 55.7800 67.1700   1
 -14  -4  -1 -83.010 57.9600   1
  14   4   1 -23.370 48.9400   1
   0   6   8 1619.29 133.780   1
   0   6  -8 1599.66 125.800   1
   0   6  -8 1616.96 114.360   1
   0   6   8 1505.09 116.470   1
  -1  -3  22 888.740 102.430   1
  -1   3  22 783.310 91.5700   1
   1   3 -22 1050.04 96.7400   1
  -1   3  22 890.920 108.450   1
   6   6   0 1309.24 111.970   1
   6  -6   0 1594.44 152.830   1
  -6   6   0 1370.42 107.380   1
   6   6   0 1289.12 111.610   1
 -18   2  10 1087.07 253.250   1
 -18  -2  10 1131.03 118.290   1
 -18  -2  10 1030.77 99.1600   1
 -18   2  10 1122.27 97.7900   1
  -8  -2  24 3062.21 170.160   1
  -8   2  24 2914.74 175.180   1
  -8  -2  24 2693.43 163.200   1
  -8   2  24 2998.04 179.610   1
   8   2 -24 3203.71 164.860   1
   8  -2 -24 2740.79 171.390   1
  -8   2  24 3079.23 169.670   1
 -16   2  -5 250.340 61.3300   1
 -16  -2  -5 244.200 98.4000   1
 -16  -2  -5 278.380 54.6400   1
 -16   2  -5 329.910 82.2800   1
 -12  -2 -13 275.040 58.4100   1
 -12   2 -13 223.940 63.5700   1
 -12  -2 -13 426.340 84.5700   1
 -12   2 -13 255.410 62.4600   1
  -2  -2  24 274.400 66.8600   1
  -2   2  24 200.460 74.1800   1
  -2   2  24 195.230 60.4300   1
   2   2 -24 355.890 70.5800   1
   2  -2 -24 195.930 50.7900   1
  10  -4 -18 3010.33 177.040   1
 -10   4  18 2454.71 162.070   1
 -10   4  18 2760.48 162.660   1
 -10  -4  18 2517.56 152.240   1
 -10  -4  18 2633.95 170.510   1
  -2   6  -7 -4.5500 55.2300   1
   2   6   7 4.98000 35.4100   1
   2   6   7 18.7500 77.0100   1
  -2   6  -7 1.06000 62.8200   1
   6   6  -5 1.12000 55.1400   1
  -6   6   5 -70.000 67.1000   1
   6  -6  -5 -5.8900 81.6600   1
   6   6  -5 -12.390 41.0800   1
  -9   1 -18 2489.43 149.530   1
  -9   1 -18 2402.95 137.770   1
  -9  -1 -18 2368.06 154.530   1
  -9  -1 -18 2409.33 134.330   1
 -11   1  24 5657.23 250.200   1
 -11   1  24 5755.98 240.570   1
 -11  -1  24 5963.49 244.540   1
 -11  -1  24 5693.29 280.690   1
  11  -1 -24 4864.08 268.220   1
   4   4 -20 48.9600 50.9400   1
  -4   4  20 -23.240 47.8400   1
  -9  -3 -15 1075.99 136.250   1
  -9   3 -15 762.970 87.6100   1
   9   3  15 824.410 69.4800   1
  -9   3 -15 854.260 88.6000   1
   7   5 -15 79.3500 41.6200   1
  -7   5  15 63.7300 63.8400   1
  -7   5  15 34.7800 70.6100   1
 -14  -4  12 4171.91 200.570   1
 -14  -4  12 4468.82 212.600   1
 -14   4  12 4584.58 205.030   1
 -14   4  12 4191.21 244.010   1
  -8   2 -18 54.3100 89.8700   1
  -8   2 -18 38.3700 42.4700   1
   8   2  18 59.5200 33.3000   1
  -8  -2 -18 149.910 67.7400   1
  -8  -2 -18 54.2200 40.0700   1
 -13  -3  -9 581.680 106.100   1
  13   3   9 605.280 79.9900   1
 -13  -3  -9 595.020 67.3500   1
 -13   3  -9 521.900 68.0200   1
 -13   3  -9 580.110 88.1000   1
  -4   6   8 2305.95 152.860   1
   4   6  -8 2473.47 151.410   1
   4   6  -8 2375.77 136.340   1
  -4   6   8 2725.56 173.100   1
 -12  -4  16 70.5700 61.4900   1
 -12  -4  16 -1.5900 76.3100   1
  12  -4 -16 -9.7800 103.280   1
 -12   4  16 25.1600 36.1100   1
 -12   4  16 -13.930 47.2700   1
 -11   5  10 110.820 50.4500   1
  11   5 -10 125.530 56.5800   1
 -11  -5  10 117.480 78.4000   1
 -11   5  10 130.960 43.7800   1
  11  -5 -10 118.990 104.140   1
  -4   6  -5 64.0400 49.7100   1
   4   6   5 101.870 78.0100   1
   4  -6   5 40.7500 73.0500   1
  -4   6  -5 9.09000 71.4200   1
  -7   1 -20 2455.36 135.840   1
  -7  -1 -20 2013.38 119.280   1
   7   1  20 2072.94 135.770   1
  -7   1 -20 1786.45 137.450   1
   4   4  17 287.510 84.0500   1
   4   4  17 201.480 58.1000   1
  -4   4 -17 271.400 60.3800   1
  -4   4 -17 329.890 61.5700   1
   5  -5  12 592.600 99.2200   1
  -5   5 -12 678.720 95.4800   1
   5   5  12 685.080 86.3000   1
   5   5  12 845.110 84.5400   1
  -5   5 -12 748.360 91.4100   1
 -18  -2   3 1212.59 101.670   1
 -18   2   3 935.720 86.1000   1
 -18  -2   3 1092.33 97.8700   1
   6   6   1 233.510 51.7800   1
   6  -6   1 417.300 114.520   1
   6   6   1 311.810 98.3000   1
  -6   6  -1 255.780 53.9500   1
  -3   5  16 815.550 95.6300   1
   3   5 -16 787.130 86.2300   1
  -3   5  16 733.030 101.060   1
   1   1  24 230.140 61.4200   1
  -1  -1 -24 286.420 55.0200   1
  -1   1 -24 377.880 68.6800   1
   1  -1  24 344.020 67.9500   1
 -19  -1   7 52.9600 44.4000   1
 -19   1   7 97.0300 52.9900   1
 -19   1   7 47.2200 45.3700   1
 -12  -4  -7 88.5700 73.9700   1
  12   4   7 65.3900 39.6700   1
 -12   4  -7 42.9000 71.6300   1
 -12   4  -7 45.4900 51.6300   1
 -19   1   8 1480.08 109.050   1
 -19  -1   8 1530.63 104.430   1
 -19  -1   8 1632.18 111.740   1
 -19   1   8 1378.19 109.460   1
 -13  -3  19 3654.78 196.050   1
 -13  -3  19 4267.63 195.120   1
 -13   3  19 4682.11 201.140   1
  13  -3 -19 4836.43 218.820   1
 -13   3  19 3862.07 207.400   1
 -18  -2  11 970.430 97.7800   1
 -18  -2  11 1006.84 96.1000   1
 -18   2  11 1003.70 99.6000   1
 -18   2  11 1097.03 99.3100   1
 -17   3   6 874.270 99.1500   1
 -17  -3   6 1209.21 108.420   1
 -17  -3   6 935.960 106.910   1
 -17   3   6 968.960 82.2100   1
 -17   3   7 2673.87 139.520   1
 -17  -3   7 2438.90 138.300   1
 -17  -3   7 2507.95 144.200   1
 -17   3   7 2582.64 156.830   1
  -3  -1 -23 102.870 50.9500   1
   3   1  23 10.4700 53.1900   1
   3  -1  23 67.5400 63.0400   1
  -3   1 -23 -29.110 52.1900   1
 -19   1   6 3764.41 169.750   1
 -19  -1   6 3931.44 185.560   1
 -19  -1   6 3480.32 158.430   1
 -19   1   6 3543.71 157.020   1
 -15   3  16 631.350 146.250   1
 -15   3  16 877.500 107.140   1
 -15  -3  16 842.800 109.690   1
 -15  -3  16 770.400 90.6800   1
 -11  -5  -2 183.010 59.5700   1
 -11  -5  -2 151.540 61.4800   1
 -11   5  -2 182.310 50.4800   1
  11   5   2 149.600 63.4000   1
 -11   5  -2 197.800 51.7300   1
  -5   3 -19 865.140 97.2100   1
   5   3  19 807.710 76.8100   1
  -5   3 -19 904.340 86.4000   1
   5   3  19 1035.29 95.2400   1
 -18   0  -2 2.55000 41.9800   1
 -18   0  -2 99.3200 68.0500   1
   1   5  15 279.490 79.2100   1
  -1   5 -15 332.190 81.2500   1
   1   5  15 207.260 59.9700   1
   6   6  -6 1483.87 121.170   1
   6   6  -6 1361.31 102.010   1
  -6   6   6 1315.90 130.300   1
   6  -6  -6 1519.34 128.790   1
  -6   4  20 1034.60 138.210   1
   6   4 -20 1156.26 98.2400   1
  -6   4  20 1094.51 116.650   1
  -6  -4  20 971.150 121.510   1
  -9  -3  22 1166.93 102.710   1
  -9   3  22 1231.29 107.170   1
  -9  -3  22 1182.51 124.720   1
  -9   3  22 1082.61 120.780   1
 -19   1   9 639.630 84.5300   1
 -19  -1   9 519.100 88.0600   1
 -19  -1   9 482.710 82.6400   1
 -17  -3   5 533.920 76.7400   1
 -17  -3   5 720.840 82.5200   1
 -17   3   5 483.880 102.080   1
 -17   3   5 518.110 66.5200   1
  -9   1  25 20.1800 59.0700   1
  -9   1  25 11.4000 57.4800   1
  -9  -1  25 -0.0300 62.8300   1
  -2   6   9 1125.67 125.520   1
   2   6  -9 1351.63 106.140   1
   2   6  -9 1148.97 95.9600   1
  -2   6   9 1291.94 111.520   1
 -10   0  25 -14.910 75.8300   1
 -10   0  25 -16.050 61.6500   1
 -17   3   8 115.780 48.2600   1
 -17  -3   8 34.4700 74.5100   1
 -17  -3   8 70.8800 54.1600   1
 -17   3   8 85.8600 46.2300   1
   5   5 -16 630.120 86.2700   1
  -5   5  16 488.340 80.3800   1
   5   5 -16 596.920 69.2100   1
  -5   5  16 539.250 102.010   1
 -12   0  24 5097.04 260.830   1
 -12   0  24 5473.64 242.650   1
  12   0 -24 4975.71 231.170   1
  -6   2 -20 1661.17 138.270   1
  -6  -2 -20 1441.74 104.920   1
  -6   2 -20 1483.65 113.120   1
   6   2  20 1354.28 90.7400   1
   6   2  20 1297.75 115.970   1
 -13   1 -13 323.550 77.3500   1
 -13  -1 -13 328.800 78.5400   1
 -13  -1 -13 375.920 75.7700   1
 -13   1 -13 357.640 70.4900   1
 -19   1   5 -0.1200 79.6400   1
 -19  -1   5 22.5700 68.2700   1
 -19   1   5 33.7000 37.7200   1
   7   5  10 4847.02 208.010   1
  -7   5 -10 5087.09 224.330   1
  -7  -5 -10 4876.23 228.970   1
 -16   0  20 939.800 100.610   1
 -16   0  20 949.340 98.2400   1
  -2   4  20 5903.21 240.540   1
   2   4 -20 5706.29 228.740   1
  -2   4  20 5448.57 228.430   1
 -10   2 -16 1199.35 101.630   1
 -10  -2 -16 1402.71 110.440   1
 -10   2 -16 1384.91 119.410   1
 -10  -2 -16 1237.15 120.250   1
  14   4   2 507.080 71.8400   1
 -14   4  -2 617.360 125.960   1
 -14  -4  -2 518.660 82.7100   1
 -14  -4  -2 551.720 86.1200   1
 -14   4  -2 517.950 72.0900   1
  -9  -5  -7 2712.41 170.770   1
   9   5   7 2829.27 147.790   1
  -9   5  -7 2604.37 141.040   1
 -11   3  21 139.030 51.9200   1
 -11  -3  21 193.890 62.9600   1
 -11  -3  21 210.610 69.0800   1
 -11   3  21 205.700 71.8600   1
  11  -3 -21 280.450 103.640   1
  -6   6  -2 75.7900 48.4700   1
   6   6   2 74.1000 95.1600   1
   6  -6   2 118.720 99.1000   1
 -17  -3   4 216.640 70.0000   1
 -17   3   4 336.550 92.9300   1
 -17  -3   4 363.690 82.2300   1
 -17   3   4 308.410 63.1900   1
 -14   2 -10 5.57000 59.5300   1
 -14  -2 -10 -40.420 77.7100   1
 -14   2 -10 -8.0200 44.5900   1
 -14  -2 -10 14.6700 34.9400   1
 -18   2   2 534.990 238.680   1
 -18  -2   2 3.28000 64.8600   1
 -18  -2   2 9.21000 44.7700   1
 -18   2   2 -0.0900 52.7500   1
 -17   3   9 5292.43 231.350   1
 -17  -3   9 5411.47 211.460   1
 -17   3   9 5060.73 217.580   1
 -17  -3   9 5463.10 238.430   1
 -19  -1  10 6267.34 258.880   1
 -19  -1  10 7077.92 251.620   1
 -19   1  10 6662.65 243.740   1
 -19   1  10 6663.79 252.200   1
 -18   0  16 493.810 78.7900   1
 -18   0  16 473.130 72.1600   1
   3   5  14 4516.09 207.480   1
   3   5  14 4909.40 208.880   1
  -3   5 -14 4177.04 201.210   1
  -3   5 -14 4677.90 190.700   1
   2   0  24 1606.62 118.480   1
  -2   0 -24 1313.37 117.170   1
 -13  -1  23 2888.85 175.920   1
 -13   1  23 2974.32 176.710   1
  13  -1 -23 3368.23 193.370   1
 -13   1  23 3084.85 185.070   1
 -13  -1  23 3479.49 206.970   1
 -12   0 -15 -20.020 39.3400   1
 -12   0 -15 -89.300 101.540   1
 -15  -1  21 327.120 92.2700   1
 -15   1  21 238.450 75.8600   1
 -15  -1  21 193.290 66.9000   1
 -15   1  21 141.930 60.7500   1
  -1   5  16 -17.410 63.5400   1
  -1   5  16 2.67000 53.1600   1
   1   5 -16 95.8800 74.8200   1
   9   5 -14 110.610 47.5500   1
  -9  -5  14 -33.610 87.9300   1
  -9   5  14 47.6300 79.7100   1
   9  -5 -14 162.780 86.4500   1
 -16   0  -8 10013.9 314.070   1
 -16   0  -8 9621.49 282.950   1
 -16   0  -8 9153.25 266.240   1
 -15  -3  -5 5748.09 233.560   1
 -15  -3  -5 5227.81 202.370   1
 -15   3  -5 5172.83 196.690   1
 -15   3  -5 5466.69 231.930   1
   0   6  -9 202.820 60.9400   1
   0   6   9 168.590 58.8300   1
   0   6   9 164.770 94.9400   1
   0   6  -9 173.390 71.7700   1
 -11  -5  11 754.560 107.670   1
 -11   5  11 523.780 63.4600   1
  11  -5 -11 590.980 89.7600   1
  11   5 -11 692.170 73.5200   1
 -11   5  11 759.800 88.0400   1
 -19   1   4 362.580 62.8200   1
 -19  -1   4 311.090 63.1400   1
 -19  -1   4 193.360 57.3300   1
 -19   1   4 386.760 100.010   1
  -5   3  23 1381.85 122.450   1
  -5  -3  23 1547.49 125.240   1
   5   3 -23 1455.63 108.630   1
  -5   3  23 1427.22 121.230   1
 -18  -2  12 467.020 68.1900   1
 -18   2  12 542.020 70.5600   1
 -18   2  12 505.590 101.050   1
 -18  -2  12 492.930 82.1600   1
   6   6  -7 1369.46 106.010   1
  -6   6   7 1309.70 121.280   1
   6  -6  -7 1677.80 137.490   1
   6   6  -7 1471.31 109.060   1
  -6   6   7 1220.30 107.150   1
 -11  -1 -16 1135.49 91.1100   1
 -11   1 -16 875.700 95.6200   1
 -11  -1 -16 1137.94 110.500   1
 -11   1 -16 997.810 109.310   1
  -6   0  26 3345.36 191.650   1
   6   0 -26 3601.51 173.560   1
  -6   0  26 3819.49 181.220   1
  -4   6   9 659.540 92.4000   1
   4   6  -9 535.330 83.1300   1
  -4   6   9 661.360 92.1900   1
   4   6  -9 605.180 78.7800   1
 -14   4  13 4181.70 217.010   1
 -14  -4  13 3979.79 199.900   1
 -14  -4  13 4298.27 210.300   1
 -14   4  13 4160.93 196.270   1
  -1  -1  25 136.580 80.6000   1
  -1   1  25 156.030 77.6400   1
   1  -1 -25 61.0200 50.2900   1
   1   1 -25 135.380 61.7900   1
  -4   6  -6 974.740 105.840   1
   4  -6   6 935.340 112.260   1
   4   6   6 1020.79 91.9100   1
  -4   6  -6 870.700 88.4000   1
  -4  -6  -6 862.750 105.100   1
   2   6   8 1222.49 108.420   1
  -2   6  -8 1070.09 95.6400   1
  -2   6  -8 1075.41 111.710   1
   2   6   8 876.070 86.4400   1
 -17   1  -5 429.720 67.4100   1
 -17  -1  -5 497.680 132.260   1
 -17   1  -5 387.240 57.8600   1
 -17  -1  -5 466.250 78.0000   1
 -14   0 -12 523.140 74.1700   1
 -14   0 -12 459.930 81.7600   1
 -10  -4 -11 4006.70 216.380   1
  10   4  11 3796.84 171.590   1
 -10   4 -11 3826.63 196.410   1
 -10   4 -11 3763.25 168.410   1
 -17   3   3 1236.15 98.2900   1
 -17   3   3 1327.09 96.8400   1
 -17  -3   3 1284.88 117.200   1
 -17  -3   3 1280.76 106.600   1
 -17  -3  10 304.820 78.0900   1
 -17   3  10 372.170 106.610   1
 -17  -3  10 442.210 78.5500   1
 -17   3  10 378.190 60.3000   1
 -16   2  18 94.3300 69.3300   1
 -16  -2  18 65.9600 68.3900   1
 -16   2  18 -0.4400 44.1400   1
 -16  -2  18 31.1100 64.6700   1
   0   0 -25 -53.760 55.6700   1
   0   0  25 -17.540 70.5400   1
 -19   1  11 4155.21 215.330   1
 -19   1  11 4524.37 315.070   1
 -19  -1  11 4210.86 198.400   1
 -19  -1  11 4476.14 205.080   1
 -17  -1  18 1039.55 115.810   1
 -17   1  18 879.860 98.1700   1
 -17   1  18 1099.89 100.260   1
 -17  -1  18 1120.21 100.450   1
  -4   0  26 14661.0 364.610   1
   4   0 -26 13979.1 424.020   1
  11   5   3 54.5400 65.6800   1
 -11   5  -3 62.2300 58.9100   1
 -11  -5  -3 44.5000 44.4000   1
 -11   5  -3 89.0500 48.7700   1
   6  -6   3 75.9600 66.7100   1
   6   6   3 81.9200 80.4800   1
  -6   6  -3 92.1100 42.4900   1
   5   1  22 2126.57 139.760   1
  -5   1 -22 1865.84 119.660   1
  -5  -1 -22 1627.12 112.980   1
   5  -1  22 1665.06 114.980   1
   4   0  23 -18.170 58.6500   1
  -4   0 -23 -10.500 43.1300   1
  -3  -3  23 741.480 96.0900   1
   3   3 -23 616.370 88.0300   1
  -3   3  23 711.410 100.250   1
  -3   3  23 780.540 93.8100   1
 -16  -2  -6 4036.98 179.170   1
 -16   2  -6 4256.34 178.440   1
 -16  -2  -6 4176.91 193.920   1
 -16   2  -6 4439.24 207.640   1
 -19   1   3 486.530 100.200   1
 -19  -1   3 406.550 69.4300   1
 -19   1   3 448.060 70.0300   1
 -19  -1   3 526.520 72.3500   1
 -18  -2   1 176.420 78.3500   1
 -18  -2   1 91.2700 61.0200   1
 -18   2   1 100.730 46.0800   1
 -18   2   1 162.660 71.7900   1
 -14   2  21 20.0100 78.0100   1
 -14   2  21 12.7800 80.5900   1
 -14  -2  21 -23.700 61.3700   1
  14  -2 -21 -19.070 55.6300   1
  -7  -3  23 229.050 89.4200   1
  -7   3  23 180.160 56.7800   1
  -7   3  23 126.340 106.060   1
  -7  -3  23 129.350 53.9600   1
   7   3 -23 136.200 57.6500   1
 -11   3 -13 372.520 76.8200   1
 -11  -3 -13 378.760 114.170   1
 -11   3 -13 481.440 68.1600   1
  11   3  13 338.780 57.5500   1
 -11  -3 -13 391.350 59.0800   1
   2   2  23 28.1900 73.0800   1
   2   2  23 13.8700 39.9200   1
  -2   2 -23 -20.110 53.8500   1
  -2  -2 -23 -2.4300 39.1500   1
   2  -2  23 53.1000 67.2700   1
 -18   0  -3 51.0600 78.8000   1
  -2   6  10 2242.31 138.280   1
   2   6 -10 2081.90 135.690   1
   2   6 -10 2244.33 137.870   1
  -2   6  10 2267.98 151.660   1
 -17   3   2 402.760 82.9800   1
 -17  -3   2 433.520 70.7800   1
 -17  -3   2 467.660 88.7900   1
 -17   3   2 495.330 70.9800   1
  -6   6   8 545.170 81.0600   1
   6   6  -8 622.940 92.4500   1
   6   6  -8 592.020 75.7900   1
  -6   6   8 647.260 88.3200   1
   6  -6  -8 509.630 115.520   1
 -12   4  17 216.380 54.1400   1
 -12   4  17 267.750 64.1200   1
 -12  -4  17 274.390 98.0300   1
  12  -4 -17 354.650 108.040   1
 -12  -4  17 250.180 67.0300   1
  -8   0  26 179.200 72.8000   1
  -8   0  26 325.320 90.4900   1
   8   0 -26 237.210 71.3500   1
 -17  -3  11 5541.69 233.330   1
 -17   3  11 5299.07 214.280   1
 -17  -3  11 5543.39 226.090   1
 -17   3  11 5467.09 212.710   1
  14   4   3 1257.29 106.500   1
 -14   4  -3 1310.91 102.580   1
 -14  -4  -3 1228.57 99.7900   1
 -14   4  -3 1130.61 98.0100   1
 -14  -4  -3 1221.57 113.180   1
 -18   2  13 1281.20 113.290   1
 -18  -2  13 1430.16 116.470   1
 -18   2  13 1213.32 101.040   1
 -18  -2  13 1483.71 120.660   1
 -15   1 -10 201.600 60.7500   1
 -15  -1 -10 279.910 51.1400   1
 -15  -1 -10 234.310 65.9500   1
 -15   1 -10 204.870 62.1600   1
 -10   2  24 75.0800 53.5500   1
 -10  -2  24 128.480 103.060   1
 -10   2  24 133.670 65.3500   1
 -10  -2  24 123.440 63.8400   1
  -8  -4  20 1193.35 106.020   1
  -8   4  20 1356.49 111.320   1
  -8   4  20 1304.16 117.960   1
  -8  -4  20 1590.36 131.060   1
   8   4 -20 1332.08 109.640   1
  -6   4 -16 42.4700 51.0400   1
  -6   4 -16 129.760 69.1000   1
   6   4  16 23.4900 50.5700   1
   6   4  16 7.00000 43.6600   1
  -7   5  16 37.1600 84.1000   1
   7   5 -16 107.520 41.8600   1
   7   5 -16 42.1100 69.9600   1
  -7   5  16 44.9800 63.0500   1
 -19  -1  12 2314.42 140.650   1
 -19   1  12 2548.88 143.580   1
 -19   1  12 2523.76 142.770   1
 -19  -1  12 2330.11 151.370   1
 -15  -3  17 923.890 105.690   1
 -15   3  17 887.910 92.7600   1
 -15   3  17 844.980 99.8600   1
 -15  -3  17 770.020 101.090   1
  12   4   8 557.310 74.5000   1
 -12   4  -8 530.750 69.0000   1
 -12  -4  -8 645.810 89.4000   1
 -12   4  -8 546.530 82.2200   1
   6   2 -25 326.310 67.4700   1
   6  -2 -25 242.350 59.4500   1
  -6   2  25 303.520 76.2100   1
  -6  -2  25 347.860 101.490   1
  -6   2  25 294.760 79.4100   1
  -6   2  25 258.420 86.3400   1
   0   2  24 929.820 88.5900   1
   0   2 -24 1152.98 99.4000   1
   0   2  24 1148.43 103.180   1
   0  -2 -24 616.050 164.170   1
   0  -2  24 1182.09 115.350   1
 -11  -5  12 -0.4200 78.4300   1
 -11   5  12 58.7900 49.0600   1
  11  -5 -12 -18.940 79.5500   1
 -11   5  12 -17.170 57.1400   1
  11   5 -12 16.7200 46.8600   1
  -8   4 -14 634.080 80.3300   1
  -8  -4 -14 680.900 110.290   1
  -8   4 -14 746.180 76.2700   1
   8   4  14 604.580 71.7900   1
 -10  -4  19 6342.62 231.010   1
 -10   4  19 6893.97 241.640   1
 -10  -4  19 6521.57 245.470   1
 -10   4  19 5910.99 247.950   1
  10  -4 -19 6870.19 255.930   1
 -14   0  23 -10.710 85.3800   1
 -14   0  23 -85.300 69.4000   1
  -8   0 -20 1323.04 128.020   1
  -8   0 -20 1096.71 93.9400   1
   2   4  19 18.8100 54.5200   1
  -2   4 -19 -24.770 79.6300   1
   2   4  19 -5.4100 50.5900   1
  -5  -1  26 330.430 83.9600   1
   5   1 -26 556.300 88.0800   1
  -5   1  26 414.130 73.2200   1
   5  -1 -26 424.520 67.4000   1
 -13  -3 -10 429.410 70.4900   1
 -13   3 -10 391.530 66.7700   1
  13   3  10 421.940 54.4900   1
 -13  -3 -10 506.040 84.9700   1
 -13   3 -10 538.960 71.2300   1
   1  -3  22 2478.72 139.690   1
   1   3  22 2274.33 202.560   1
  -1   3 -22 2340.41 144.130   1
   1   3  22 1788.89 173.480   1
  -4  -2  25 204.480 64.7300   1
  -4   2  25 261.770 70.3900   1
   4  -2 -25 180.610 71.1400   1
  -4   2  25 308.600 81.4100   1
   4   2 -25 277.000 78.0300   1
  12  -2 -23 395.150 106.110   1
 -12   2  23 263.440 79.5500   1
 -12  -2  23 345.730 78.9600   1
 -12  -2  23 411.940 99.8900   1
 -12   2  23 386.570 83.8200   1
 -18   0  17 -35.660 81.5100   1
 -18   0  17 -59.470 49.0000   1
   5   5  13 186.580 57.3700   1
  -5   5 -13 60.4400 67.7600   1
   5   5  13 80.2200 75.5300   1
  -5   5 -13 142.290 59.5200   1
 -19  -1   2 453.290 73.5700   1
 -19   1   2 365.140 87.3200   1
 -19   1   2 411.110 62.6800   1
 -19  -1   2 379.840 66.3400   1
  -4   6  10 36.5300 59.5300   1
  -4   6  10 78.7600 61.8900   1
   4   6 -10 20.6000 40.7900   1
   4   6 -10 43.2500 49.5900   1
   6  -6   4 785.310 117.190   1
   6   6   4 687.290 88.3200   1
  -6   6  -4 612.100 79.7900   1
 -14  -4  14 1547.23 142.020   1
 -14  -4  14 1622.02 118.170   1
 -14   4  14 1758.49 109.830   1
 -14   4  14 1510.61 151.820   1
  -4   6  -7 759.720 82.5800   1
   4  -6   7 725.880 105.380   1
  -4  -6  -7 785.910 100.580   1
   4   6   7 732.290 84.6400   1
  -4   6  -7 818.260 112.560   1
  -9   5  -8 30.9300 43.2400   1
   9   5   8 7.03000 40.7700   1
  -9  -5  -8 -73.320 70.3600   1
  -4  -2 -22 252.200 52.5300   1
   4   2  22 293.420 60.4700   1
   4  -2  22 280.650 81.8900   1
   4   2  22 276.420 79.9100   1
  -4   2 -22 273.680 57.7400   1
   0   4  20 782.650 97.5900   1
   0   4 -20 698.980 102.860   1
   0   4  20 779.790 102.980   1
   3   3  21 45.6300 53.9400   1
  -3   3 -21 -23.890 59.4100   1
  -3   3 -21 25.8100 72.1000   1
   3   3  21 15.9800 36.6400   1
   0   6  10 463.300 73.5500   1
   0   6 -10 618.140 81.2600   1
   0   6 -10 535.770 75.4800   1
   0   6  10 596.650 78.7000   1
 -10   0 -18 32.9600 67.7100   1
 -10   0 -18 -46.720 74.6500   1
  -7  -1  26 3617.51 197.050   1
   7   1 -26 3845.27 171.860   1
   7  -1 -26 4161.66 198.040   1
  -7   1  26 3937.47 181.860   1
  -7  -1  26 3934.90 177.580   1
  -7   1  26 3671.35 189.030   1
 -13   3  20 87.2600 63.9400   1
 -13   3  20 92.1200 53.0000   1
 -13  -3  20 67.2300 68.9700   1
 -13  -3  20 55.5400 45.6200   1
  13  -3 -20 114.070 62.1800   1
  -3   5  17 29.6800 71.8500   1
  -3   5  17 38.7600 51.9400   1
 -11   5  -4 88.8100 44.7600   1
  11   5   4 87.4300 60.4800   1
 -11   5  -4 91.8100 55.5000   1
 -11  -5  -4 36.4400 55.8100   1
 -18   2   0 170.230 73.0600   1
 -18  -2   0 337.390 60.8900   1
 -18   2   0 335.730 75.7600   1
 -18  -2   0 218.260 66.1300   1
   2   6   9 608.720 93.6900   1
  -2   6  -9 902.450 84.2500   1
   2   6   9 886.780 96.0800   1
  -2   6  -9 842.890 104.830   1
 -17   3   1 728.100 148.340   1
 -17   3   1 752.390 87.9000   1
 -17  -3   1 761.690 91.8100   1
 -17  -3   1 910.810 89.1300   1
 -17   3   1 855.460 86.9500   1
 -12  -2 -14 3030.06 148.290   1
 -12   2 -14 2916.18 147.950   1
 -12   2 -14 2805.89 145.860   1
 -12  -2 -14 3016.66 164.390   1
   7   5  11 443.470 72.5100   1
  -7  -5 -11 678.850 107.760   1
  -7   5 -11 561.370 69.7700   1
   7   3  18 152.970 44.3400   1
  -7   3 -18 181.230 56.5000   1
  -7   3 -18 169.510 58.0600   1
   7   3  18 58.1700 77.6400   1
  -9  -5  15 164.450 81.2300   1
   9  -5 -15 185.110 104.600   1
   9   5 -15 125.440 38.2100   1
  -9   5  15 162.580 59.4100   1
 -17  -3  12 2008.09 143.840   1
 -17  -3  12 1666.11 124.020   1
 -17   3  12 1817.34 122.440   1
 -17   3  12 1622.91 117.010   1
 -15  -3  -6 89.8900 55.3700   1
 -15   3  -6 141.060 110.760   1
 -15   3  -6 281.020 74.2300   1
 -15  -3  -6 154.950 52.9400   1
  -2   0  26 167.410 90.9400   1
   2   0 -26 184.330 75.9200   1
   5   5 -17 53.2400 75.0500   1
  -5   5  17 8.53000 50.1700   1
  -5   5  17 17.3500 52.6800   1
 -19  -1  13 329.350 60.6300   1
 -19   1  13 349.920 59.6900   1
 -19  -1  13 335.660 69.5900   1
 -19   1  13 265.680 99.2900   1
  -6   6   9 7814.68 309.650   1
   6   6  -9 8139.62 239.020   1
   6   6  -9 8093.73 252.160   1
  -6   6   9 7887.74 262.840   1
   1   5  16 1125.67 101.460   1
  -1   5 -16 1127.26 97.5000   1
   1   5  16 1006.71 95.9700   1
 -16   0  21 54.1500 71.6900   1
 -16   0  21 31.5600 71.7900   1
  -8   6   3 2152.35 129.620   1
   8   6  -3 2235.28 122.860   1
   8  -6  -3 2561.88 163.110   1
  -9   3 -16 607.690 78.3700   1
   9   3  16 608.990 62.8800   1
  -9   3 -16 647.740 86.3500   1
  -9  -3 -16 803.540 103.090   1
   4   4 -21 3408.00 158.570   1
  -4   4  21 2902.21 173.320   1
  -4   4  21 2960.43 158.960   1
 -18  -2  14 944.360 94.6900   1
 -18  -2  14 999.720 100.230   1
 -18   2  14 820.460 91.5500   1
 -18   2  14 792.610 88.3500   1
  -8   6   4 -16.060 42.6400   1
   8   6  -4 26.9800 48.7900   1
   8  -6  -4 -79.050 66.3600   1
   8  -6  -2 27.9900 89.0400   1
   8   6  -2 37.8000 74.2500   1
  -8   6   2 -6.6700 41.3300   1
 -17   1  -6 3022.64 139.030   1
 -17  -1  -6 3354.67 149.650   1
 -17   1  -6 3238.00 151.200   1
 -17   1  -6 3107.76 173.240   1
 -17  -1  -6 3122.38 169.520   1
   4   4  18 722.710 86.7100   1
  -4   4 -18 680.230 96.4100   1
   4   4  18 584.840 88.6800   1
   3   1 -26 728.340 87.2300   1
  -3  -1  26 657.350 97.3400   1
  -3   1  26 552.040 78.7100   1
   3  -1 -26 569.600 80.5600   1
  -8  -2  25 73.0000 67.0600   1
  -8   2  25 56.2100 43.4400   1
  -8   2  25 128.940 71.3800   1
  -8  -2  25 91.7500 72.1700   1
   8  -2 -25 28.7000 38.7600   1
  -8   2  25 57.3800 56.9500   1
   8   2 -25 55.0400 52.9800   1
 -11   1  25 892.460 94.2100   1
 -11   1  25 663.230 102.310   1
  11  -1 -25 880.800 115.890   1
 -11  -1  25 938.170 110.890   1
 -11  -1  25 933.660 124.050   1
   1   3 -23 5037.10 192.190   1
  -1  -3  23 5167.12 216.680   1
  -1   3  23 5200.73 201.330   1
  -1   3  23 4843.86 203.780   1
  -6   0 -22 292.190 58.5900   1
   6   0  22 310.590 79.4900   1
 -17  -1  19 499.940 102.230   1
 -17  -1  19 751.330 95.5800   1
 -17   1  19 409.390 85.1300   1
 -17   1  19 530.040 79.3000   1
   8   6  -5 806.250 77.9800   1
   8  -6  -5 912.540 123.800   1
 -16   2  19 4.26000 62.2600   1
 -16  -2  19 -47.100 58.4400   1
 -16  -2  19 8.78000 52.4900   1
 -16   2  19 -43.520 66.9400   1
 -19   1   1 32.0500 57.6900   1
 -19  -1   1 78.1000 45.8400   1
 -19  -1   1 108.190 97.6800   1
   8  -6  -1 76.5700 109.220   1
   8   6  -1 -24.140 69.3200   1
  -8   6   1 -19.950 50.0700   1
  -6   4  21 141.050 83.3500   1
   6   4 -21 250.790 73.1400   1
  -6   4  21 280.730 65.3800   1
 -14   2 -11 196.350 65.6800   1
 -14  -2 -11 157.820 54.4100   1
 -14  -2 -11 111.590 76.8400   1
 -14   2 -11 194.250 69.6500   1
 -16   0  -9 26.4100 82.4800   1
 -16   0  -9 8.86000 51.2300   1
 -16   0  -9 19.7000 52.9000   1
  -3   5 -15 59.9400 52.2900   1
   3   5  15 54.4900 62.8700   1
   3   5  15 132.170 65.3000   1
  14   4   4 32.3600 59.5000   1
 -14  -4  -4 0.27000 51.1500   1
 -14   4  -4 -26.040 47.7000   1
 -14  -4  -4 -35.060 59.9100   1
 -14   4  -4 -27.710 45.1000   1
  -9   1 -19 610.270 84.5900   1
  -9  -1 -19 696.280 92.0400   1
  -9  -1 -19 580.600 82.9000   1
  -9   1 -19 575.410 85.1000   1
  -8  -2 -19 2673.69 144.580   1
  -8   2 -19 2499.45 135.950   1
  -8  -2 -19 2691.09 161.160   1
  -8   2 -19 2511.89 146.290   1
   8   2  19 2757.59 136.050   1
   2   6 -11 158.540 64.8500   1
   2   6 -11 111.850 63.3200   1
  -2   6  11 181.900 73.6100   1
  -2   6  11 95.1900 97.0900   1
  -9   3  23 49.8700 71.6000   1
  -9  -3  23 72.9200 85.4100   1
  -9  -3  23 6.21000 64.4100   1
  -9   3  23 68.7400 70.8600   1
 -15  -1  22 31.6300 80.2100   1
 -15   1  22 54.9800 56.8900   1
 -15  -1  22 96.4200 72.9400   1
 -15   1  22 -53.480 85.2700   1
 -11   3  22 819.490 101.460   1
 -11  -3  22 704.840 92.2600   1
 -11  -3  22 708.720 105.920   1
  11  -3 -22 651.980 138.790   1
 -11   3  22 732.430 106.070   1
  -6   6  -5 52.3300 69.3300   1
  -6  -6  -5 2.74000 58.7100   1
   6   6   5 35.9600 58.9900   1
   6  -6   5 -32.850 69.6800   1
 -18   0  -4 25900.3 438.750   1
 -18   0  -4 26610.8 451.460   1
  11  -5 -13 -5.8000 88.3500   1
 -11   5  13 16.5900 52.8800   1
 -11  -5  13 -34.420 81.6700   1
  11   5 -13 12.2800 38.8100   1
 -11   5  13 38.6700 54.9100   1
 -13   1 -14 1116.64 109.070   1
 -13   1 -14 1238.72 99.2100   1
 -13  -1 -14 1170.58 98.8500   1
 -13  -1 -14 1178.81 129.440   1
  -1   5  17 1590.50 125.570   1
   1   5 -17 1682.45 115.390   1
  -1   5  17 1432.85 109.310   1
 -16   2  -7 661.860 75.3300   1
 -16   2  -7 665.760 76.5400   1
 -16  -2  -7 449.620 92.0100   1
 -16  -2  -7 644.170 106.880   1
 -17   3   0 928.710 91.4600   1
 -17   3   0 838.650 77.1000   1
 -17  -3   0 779.180 102.730   1
 -17  -3   0 804.960 138.470   1
 -17   3   0 869.250 98.1700   1
 -13  -5   5 371.720 67.4200   1
 -13   5   5 313.110 69.4200   1
 -13   5   5 367.020 63.9200   1
  13   5  -5 329.020 53.7100   1
 -13  -5   5 439.570 81.5300   1
 -13   5   5 369.020 56.0900   1
  -2  -2  25 1013.43 99.0600   1
   2  -2 -25 471.240 145.490   1
  -2   2  25 758.170 103.850   1
   2   2 -25 972.110 104.580   1
   8   6  -6 9.93000 54.6700   1
  -8   6   6 72.8500 51.2000   1
   8  -6  -6 63.1500 102.320   1
 -10   4 -12 686.290 85.1300   1
 -10  -4 -12 816.310 98.1200   1
  10   4  12 808.100 77.1300   1
 -10   4 -12 831.300 97.8800   1
  -8   6   0 32.3200 36.7000   1
   8  -6   0 19.7400 77.6600   1
   8   6   0 45.1600 44.1600   1
 -13   5   4 2670.93 152.410   1
 -13  -5   4 2517.34 147.880   1
 -13   5   4 2483.36 188.720   1
  13   5  -4 2483.64 118.810   1
 -13  -5   4 2544.78 212.530   1
 -13   5   4 2590.61 130.040   1
 -17   3  13 3096.22 158.170   1
 -17  -3  13 3417.20 177.540   1
 -17  -3  13 3009.54 162.710   1
 -17   3  13 3142.21 156.140   1
 -13   5   6 5.94000 54.5400   1
 -13  -5   6 -6.7500 47.6600   1
  13   5  -6 2.12000 53.4800   1
 -13  -5   6 21.0700 48.0000   1
 -13   5   6 0.16000 57.1400   1
 -12   0  25 -29.210 57.1800   1
 -12   0  25 30.2100 114.250   1
  -7   1 -21 160.010 79.7100   1
  -7  -1 -21 118.460 44.2900   1
  -7   1 -21 45.0000 69.1700   1
   7   1  21 213.580 64.5900   1
   5   3  20 -21.160 46.4200   1
   5   3  20 7.07000 67.0700   1
  -5   3 -20 71.3600 61.8300   1
  -5   3 -20 21.0600 49.2900   1
   2   4 -21 -69.150 70.3900   1
  -2   4  21 59.4400 71.1800   1
  -4   6  11 3281.96 161.440   1
  -4   6  11 3109.61 170.600   1
   4   6 -11 3420.01 160.200   1
   4   6 -11 3844.46 180.940   1
 -18   2  -1 -17.390 45.0700   1
 -18  -2  -1 -3.6500 54.4800   1
 -18  -2  -1 5.56000 68.0800   1
  -4   6  -8 98.5000 47.8900   1
   4   6   8 53.6900 84.7600   1
   4  -6   8 4.90000 65.2700   1
  -4  -6  -8 74.7400 48.9800   1
  -4   6  -8 15.2300 43.0800   1
 -19  -1  14 199.080 65.8200   1
 -19   1  14 212.910 70.7700   1
 -19  -1  14 259.250 77.1600   1
 -19   1  14 247.140 58.7900   1
  13  -1 -24 1234.68 113.490   1
 -13   1  24 1384.17 117.030   1
 -13  -1  24 1226.24 133.070   1
 -13   1  24 1147.48 124.070   1
 -13  -1  24 1241.71 110.170   1
 -14   4  15 529.520 74.4600   1
 -14  -4  15 432.470 75.2900   1
 -14  -4  15 472.880 73.7000   1
 -14   4  15 581.480 76.3800   1
 -10   2 -17 973.820 96.2500   1
 -10  -2 -17 1270.63 142.310   1
 -10  -2 -17 833.270 79.4100   1
 -10   2 -17 823.070 83.0200   1
 -15   3  18 1668.35 124.990   1
 -15  -3  18 1571.84 112.610   1
 -15   3  18 1729.78 124.660   1
 -15  -3  18 1562.02 115.100   1
 -13   5   3 60.7100 63.4600   1
 -13   5   3 56.5700 65.4200   1
 -13  -5   3 68.3000 57.1400   1
 -13  -5   3 -8.8600 71.8800   1
  13   5  -3 207.740 54.8400   1
 -10   0  26 1798.56 132.410   1
 -10   0  26 1687.19 146.000   1
 -13  -5   7 -10.030 43.7200   1
 -13   5   7 14.2600 56.1000   1
  13   5  -7 8.33000 48.5000   1
 -13   5   7 36.8400 57.5600   1
 -13  -5   7 -19.650 54.3600   1
  12  -4 -18 2745.31 170.290   1
 -12   4  18 3118.74 164.570   1
 -12  -4  18 2786.53 156.250   1
 -12  -4  18 2822.56 171.750   1
 -12   4  18 2763.29 173.760   1
  -9   1  26 771.790 89.0700   1
  -9   1  26 817.280 107.060   1
  -9  -1  26 879.130 121.320   1
  -9  -1  26 827.160 95.7600   1
   9  -1 -26 850.570 84.1200   1
 -11   5  -5 847.140 88.0200   1
 -11  -5  -5 812.440 99.2600   1
  11   5   5 834.280 90.5900   1
  -6   6  10 -34.900 70.4700   1
   6   6 -10 7.46000 56.6000   1
   6   6 -10 -8.3000 39.2600   1
 -14   0 -13 100.080 64.0600   1
 -14   0 -13 -30.800 64.7800   1
 -18   0  18 108.260 71.1700   1
 -18   0  18 42.8000 77.3300   1
 -12   0 -16 801.740 89.6000   1
 -12   0 -16 864.640 94.7000   1
 -20   0   8 180.420 53.5700   1
 -20   0   8 152.680 87.8000   1
   1  -1  25 417.660 71.9200   1
   1   1  25 588.210 78.9300   1
  -1  -1 -25 366.360 62.9800   1
  -1   1 -25 503.270 70.8700   1
 -20   0   7 -29.410 72.1500   1
 -20   0   7 -40.010 65.1400   1
   0   6 -11 2423.72 143.700   1
   0   6  11 2511.91 140.370   1
   0   6  11 2303.61 160.390   1
   0   6 -11 2419.43 132.830   1
   6   2  21 677.280 70.2000   1
  -6   2 -21 892.540 82.6700   1
  -6  -2 -21 781.150 84.6300   1
  -6   2 -21 662.750 94.1900   1
   6   2  21 755.450 88.8400   1
   8   6  -7 5204.71 201.570   1
  -8   6   7 4488.03 203.690   1
   8  -6  -7 5474.40 242.830   1
   7   5 -17 6728.82 230.520   1
  -7   5  17 6306.75 234.760   1
  -7   5  17 5857.75 244.130   1
 -18   2  15 -35.430 47.1000   1
 -18  -2  15 -37.760 78.2900   1
 -18  -2  15 -34.430 85.7400   1
 -18   2  15 -47.870 54.5200   1
  12   4   9 560.720 62.7700   1
 -12   4  -9 444.910 65.9500   1
 -12  -4  -9 626.420 115.860   1
 -12   4  -9 424.470 66.9900   1
   3  -1  24 1076.09 98.5500   1
   3   1  24 1159.84 102.080   1
  -3   1 -24 1061.82 92.8300   1
  -3  -1 -24 872.560 93.6200   1
 -14   2  22 650.810 90.8200   1
  14  -2 -22 714.500 112.200   1
 -14   2  22 914.280 108.920   1
 -14  -2  22 917.200 104.190   1
 -14  -2  22 757.480 95.2700   1
   8  -6   1 -11.520 94.7900   1
   8   6   1 21.7000 41.6300   1
  -8   6  -1 -19.230 44.4800   1
   2   6  10 166.220 83.8900   1
  -2   6 -10 29.7300 57.9000   1
   2   6  10 74.3400 55.9900   1
  -2   6 -10 48.4200 64.0700   1
 -20   0   9 20.9700 59.6000   1
 -20   0   9 -44.910 75.7400   1
  13   5  -2 1131.37 86.6100   1
 -13   5   2 1381.86 101.050   1
 -13   5   2 1341.46 119.320   1
 -13  -5   2 1261.38 120.880   1
 -13  -5   2 1378.59 112.690   1
 -16   4   6 15.8000 45.9500   1
 -16  -4   6 21.0900 63.6900   1
 -16  -4   6 -19.320 54.2400   1
  -9  -5  -9 3756.18 191.700   1
   9   5   9 3802.98 164.120   1
  -9   5  -9 3590.37 169.000   1
 -20   0   6 2522.19 138.890   1
 -20   0   6 2595.14 148.930   1
 -19  -1   0 637.740 147.240   1
 -19   1   0 629.580 78.8800   1
 -19  -1   0 575.140 80.1200   1
 -19   1   0 478.790 63.8300   1
 -11  -1 -17 1342.22 135.050   1
 -11   1 -17 1361.86 116.860   1
 -11   1 -17 1248.45 108.610   1
 -11  -1 -17 1375.16 107.240   1
 -13  -5   8 2063.17 145.830   1
 -13   5   8 1962.50 118.200   1
  13   5  -8 1660.62 104.990   1
 -13  -5   8 1830.39 119.380   1
 -13   5   8 1933.56 149.240   1
 -16  -4   7 3057.76 163.880   1
 -16   4   7 2831.53 144.730   1
 -16   4   7 2660.15 160.550   1
 -16  -4   7 3354.64 201.070   1
 -16  -4   5 454.160 77.4800   1
 -16   4   5 311.230 67.5400   1
 -16  -4   5 473.690 75.8900   1
 -16   4   5 453.350 67.6300   1
   5   3 -24 275.410 76.9000   1
  -5   3  24 100.420 78.1000   1
  -5  -3  24 129.680 54.1900   1
  -5   3  24 183.560 57.3600   1
  11   3  14 901.870 87.0500   1
 -11   3 -14 1092.36 104.170   1
 -11  -3 -14 998.090 106.620   1
 -11   3 -14 849.450 91.0800   1
 -15   1 -11 360.200 62.1400   1
 -15  -1 -11 235.680 67.0100   1
 -15   1 -11 264.220 61.0100   1
 -15  -1 -11 300.120 76.4000   1
 -15  -1 -11 250.190 69.9000   1
 -20   0  10 139.570 84.7400   1
 -20   0  10 79.6900 55.9100   1
 -16  -4   8 606.460 81.9700   1
 -16   4   8 697.810 102.420   1
 -16   4   8 756.780 88.2100   1
 -16  -4   8 715.940 90.1600   1
   9   5 -16 3452.37 175.470   1
  -9  -5  16 3864.76 203.070   1
   9  -5 -16 4225.23 200.950   1
  -9   5  16 3914.06 200.890   1
 -16   4   4 29.1100 44.0600   1
 -16  -4   4 41.0800 68.0800   1
 -16   4   4 70.0300 53.6200   1
 -16  -4   4 29.6100 45.4500   1
 -20   0   5 46.1000 48.0000   1
 -20   0   5 7.47000 53.4100   1
  10  -4 -20 7952.11 269.420   1
 -10  -4  20 7404.06 271.050   1
 -10  -4  20 6517.89 249.740   1
 -10   4  20 7307.08 261.980   1
 -15  -3  -7 1.53000 43.3100   1
 -15   3  -7 2.61000 81.6000   1
 -15  -3  -7 67.5900 71.4700   1
 -15   3  -7 62.5000 49.2100   1
 -17  -3  -1 248.070 99.3800   1
 -17  -3  -1 227.080 126.640   1
 -17   3  -1 235.610 60.2200   1
 -17   3  -1 180.660 69.2000   1
 -17   3  -1 128.810 66.4900   1
  -6  -6  -6 742.390 86.1300   1
   6  -6   6 846.010 113.090   1
  -6   6  -6 815.700 86.3000   1
  -6   6  -6 875.130 99.5700   1
   6   6   6 560.810 78.1200   1
 -13  -3 -11 242.480 76.0500   1
 -13   3 -11 322.620 78.5400   1
 -13  -3 -11 246.240 47.1700   1
 -13   3 -11 192.500 84.8300   1
  -8   4  21 1814.92 128.570   1
   8   4 -21 1978.29 134.320   1
  -8   4  21 1813.17 140.560   1
  -8  -4  21 1807.06 142.230   1
 -17   3  14 -41.820 106.750   1
 -17  -3  14 12.3300 81.6100   1
 -17   3  14 65.6600 47.6500   1
 -17  -3  14 42.8100 78.3300   1
  -5   5 -14 2104.79 135.270   1
   5   5  14 2181.21 136.820   1
   5   5  14 2133.39 152.200   1
 -13   5   1 294.180 71.1500   1
 -13  -5   1 348.450 73.1000   1
 -13   5   1 350.110 62.7100   1
  13   5  -1 286.440 56.8300   1
 -13  -5   1 274.900 65.2600   1
   2   0  25 11.5800 66.2900   1
  -2   0 -25 0.13000 49.5800   1
 -14  -4  -5 617.120 92.3300   1
 -14   4  -5 498.110 81.8100   1
 -14   4  -5 647.250 73.2100   1
  14   4   5 477.730 68.2000   1
 -14  -4  -5 424.720 77.1700   1
   8   6  -8 2641.29 147.130   1
  -8   6   8 2513.46 170.430   1
   8  -6  -8 3002.36 195.400   1
  -6   0  27 84.1400 81.7800   1
   6   0 -27 -32.980 55.2300   1
 -13  -5   9 0.53000 60.0300   1
  13   5  -9 61.3600 45.4000   1
 -13   5   9 28.8200 35.4700   1
  -7   5 -12 3936.81 171.380   1
   7   5  12 3878.53 176.420   1
  -7  -5 -12 4388.38 218.610   1
  -8   4 -15 8.07000 58.4500   1
   8   4  15 -13.740 44.9600   1
  -8  -4 -15 41.7300 71.4700   1
   8  -6   2 720.120 121.440   1
   8   6   2 577.870 70.7200   1
  -8   6  -2 636.940 70.6400   1
   6   4  17 25.7400 51.9900   1
   6   4  17 74.4100 53.4800   1
  -6   4 -17 13.9400 49.1400   1
  -6   4 -17 11.6300 74.8400   1
  11  -5 -14 2305.38 175.760   1
 -11  -5  14 2128.29 148.670   1
 -11   5  14 1586.74 114.660   1
  11   5 -14 1806.66 108.330   1
 -11   5  14 2045.47 144.360   1
 -16  -4   9 190.400 58.0800   1
 -16  -4   9 74.9300 75.1200   1
 -16   4   9 158.830 115.450   1
 -16   4   9 157.670 55.0000   1
   7   3 -24 2028.87 136.400   1
  -7   3  24 2121.21 135.330   1
  -7  -3  24 1809.73 123.410   1
  -7   3  24 1610.21 152.290   1
 -19   1  15 407.790 67.4300   1
 -19   1  15 508.040 81.1400   1
 -19  -1  15 456.000 72.3700   1
 -19  -1  15 389.130 69.6100   1
 -13  -3  21 1583.09 143.170   1
 -13   3  21 1255.96 114.520   1
  13  -3 -21 1317.31 133.080   1
 -13  -3  21 1300.98 111.590   1
 -13   3  21 1267.13 108.040   1
 -20   0  11 22.3700 53.6600   1
 -20   0  11 59.2500 61.5100   1
 -16   4   3 -3.9300 64.6200   1
 -16  -4   3 16.2900 58.8100   1
 -16   4   3 -16.300 62.8800   1
 -16   4   3 -28.570 55.4900   1
 -16  -4   3 -19.700 67.7600   1
  -3   3  24 758.810 93.2300   1
  -3  -3  24 697.510 85.5500   1
   3   3 -24 865.330 98.6500   1
  -3   3  24 797.250 83.3800   1
 -14   0  24 283.950 87.2600   1
  14   0 -24 223.020 71.7600   1
 -14   0  24 192.680 71.4100   1
  -2   6  12 244.160 73.5200   1
   2   6 -12 227.610 64.1000   1
   2   6 -12 104.490 76.2100   1
  -2   6  12 210.450 79.4800   1
  -1  -1  26 109.160 72.4600   1
   1  -1 -26 58.5200 54.7100   1
  -1   1  26 9.07000 76.8700   1
   1   1 -26 40.9800 50.3800   1
 -18  -2  -2 1069.54 85.4400   1
 -18   2  -2 1118.90 95.7500   1
 -18   2  -2 1135.61 97.6000   1
 -18  -2  -2 1259.12 100.780   1
 -18   2  -2 1249.83 103.010   1
 -17  -1  -7 233.510 69.1900   1
 -17   1  -7 281.410 109.910   1
 -17   1  -7 281.170 59.9100   1
 -17   1  -7 240.970 54.5600   1
 -17  -1  -7 292.370 56.9000   1
 -20   0   4 785.890 84.6800   1
 -20   0   4 903.600 96.5300   1
   3   5 -18 1153.01 105.090   1
  -3   5  18 1070.70 118.200   1
  -3   5  18 1223.75 104.680   1
 -10   2  25 1436.15 117.520   1
 -10  -2  25 1637.24 137.190   1
 -10   2  25 1521.98 118.680   1
 -10  -2  25 1463.77 139.210   1
 -18   0  -5 14.9400 44.6000   1
   5   5 -18 344.490 72.5100   1
  -5   5  18 355.620 72.6600   1
  -5   5  18 301.170 74.9100   1
  -6   6  11 5128.07 246.610   1
   6   6 -11 5180.17 200.390   1
   6   6 -11 5044.24 200.740   1
  -6   6  11 5033.40 208.810   1
 -17   1  20 633.510 104.730   1
 -17   1  20 770.650 95.3600   1
 -17  -1  20 799.560 92.0300   1
 -17  -1  20 774.180 86.1700   1
  -4   0  27 3.36000 61.1700   1
   4   0 -27 -41.050 72.1800   1
 -12   2  24 10669.1 299.270   1
 -12  -2  24 10600.4 297.630   1
  12  -2 -24 10497.6 341.550   1
 -12   2  24 9704.62 343.390   1
 -12  -2  24 10286.1 324.320   1
   0   0  26 491.110 74.0000   1
   0   0 -26 441.230 81.0400   1
 -16   0  22 181.170 70.5500   1
 -16   0  22 192.100 61.1000   1
   5  -1  23 1972.65 131.250   1
   5   1  23 1889.93 119.480   1
  -5  -1 -23 1335.55 109.060   1
  -5   1 -23 1762.74 123.480   1
  -4   6  12 631.180 100.190   1
   4   6 -12 475.010 70.5700   1
  -4   6  12 577.800 101.000   1
   4   6 -12 507.130 72.6300   1
 -16   2  20 941.440 96.4600   1
 -16  -2  20 1090.31 101.980   1
 -16   2  20 1126.97 108.400   1
 -16  -2  20 1181.90 103.490   1
   4   6   9 548.900 74.6900   1
   4  -6   9 520.800 84.5800   1
  -4   6  -9 518.490 88.8300   1
  -4  -6  -9 392.690 72.1500   1
  -4   6  -9 597.740 80.3800   1
   2   4  20 1031.35 100.120   1
   2   4  20 1230.52 101.530   1
  -2   4 -20 1210.29 102.530   1
   4   0  24 152.970 75.7700   1
  -4   0 -24 127.480 59.5300   1
 -14   4  16 14.2500 43.7100   1
 -14  -4  16 30.2300 56.8600   1
 -14   4  16 -17.180 56.8700   1
 -14  -4  16 -2.2600 65.5600   1
 -16  -4  10 1773.46 121.070   1
 -16  -4  10 1953.35 153.810   1
 -16   4  10 1921.38 127.710   1
 -16   4  10 1832.70 135.830   1
  11   5   6 691.350 75.5900   1
 -11   5  -6 659.440 82.2900   1
 -11  -5  -6 515.730 85.8800   1
 -13  -5   0 68.5900 52.6000   1
  13   5   0 92.4300 52.3500   1
 -13   5   0 51.6500 44.4300   1
 -13  -5   0 70.5500 59.0800   1
 -13   5   0 76.0700 68.6700   1
 -19   1  -1 1206.41 95.0700   1
 -19   1  -1 1249.95 121.840   1
 -19  -1  -1 937.300 236.040   1
 -19  -1  -1 1096.47 96.0200   1
   1   5  17 651.190 83.7900   1
   1   5  17 560.320 88.5600   1
  -1   5 -17 659.250 93.4700   1
 -18   2  16 209.130 64.7100   1
 -18  -2  16 259.340 70.4900   1
 -18  -2  16 280.400 86.0100   1
 -18   2  16 153.540 72.6900   1
 -16   4   2 193.640 51.6400   1
 -16   4   2 155.330 62.3100   1
 -16   4   2 246.380 84.5400   1
 -16  -4   2 226.090 70.4100   1
 -16  -4   2 303.000 75.0300   1
   2  -2  24 347.540 67.6500   1
  -2   2 -24 417.480 64.0400   1
   2   2  24 300.920 96.9600   1
   2   2  24 304.320 57.6800   1
 -13   5  10 395.890 66.2900   1
  13   5 -10 321.690 60.1700   1
 -13  -5  10 332.950 82.3100   1
 -13   5  10 375.940 63.0300   1
   8   0 -27 -33.710 55.6800   1
  -8   0  27 -1.7600 73.6700   1
  -8   0  27 -50.010 61.8800   1
 -20   0  12 330.030 69.2000   1
 -20   0  12 386.930 79.1100   1
 -12   2 -15 987.080 91.5600   1
 -12  -2 -15 916.270 104.660   1
 -12  -2 -15 891.350 98.6400   1
 -12   2 -15 886.170 92.9900   1
 -12  -2 -15 952.560 91.1500   1
 -16  -2  -8 1909.74 118.400   1
 -16   2  -8 1818.34 150.590   1
 -16  -2  -8 2143.76 138.360   1
 -16   2  -8 1614.88 118.200   1
   0   4  21 8.57000 57.4400   1
   0   4 -21 145.830 82.1600   1
   0   4  21 55.5300 51.9200   1
 -16   0 -10 5972.27 234.070   1
 -16   0 -10 5796.55 194.710   1
 -16   0 -10 5117.86 181.120   1
   8  -6  -9 2287.64 163.620   1
   8   6  -9 1809.20 121.700   1
  -8   6   9 1916.36 146.760   1
 -20   0   3 5.02000 49.9000   1
   6   2 -26 400.030 67.0200   1
  -6  -2  26 410.740 99.8300   1
  -6   2  26 176.760 88.0200   1
   8   6   3 527.950 68.0100   1
  -8   6  -3 563.820 74.7100   1
   8  -6   3 464.710 107.350   1
 -18   0  19 17.6000 59.0300   1
 -18   0  19 -15.460 60.8300   1
   1  -3  23 572.450 83.4900   1
  -1   3 -23 417.830 79.3400   1
   1   3  23 509.360 92.6900   1
   1   3  23 613.970 100.790   1
 -15   3  19 -0.6600 54.0100   1
 -15  -3  19 14.2000 100.080   1
 -15   3  19 -28.060 54.0700   1
  -8   0 -21 14.4100 69.9600   1
  -8   0 -21 27.3000 58.9200   1
 -14  -2 -12 356.100 94.1400   1
 -14   2 -12 297.800 82.1200   1
 -14  -2 -12 344.270 81.2900   1
 -14   2 -12 320.160 65.7000   1
   3   5  16 191.050 75.0800   1
   3   5  16 148.520 58.8200   1
  -3   5 -16 100.830 67.8900   1
 -17   3  -2 69.6600 45.7400   1
 -17  -3  -2 -6.6500 83.4800   1
 -17   3  -2 32.9300 49.5400   1
 -17  -3  -2 -4.2600 65.1700   1
   0   6  12 291.230 75.4200   1
   0   6 -12 318.900 62.0800   1
   0   6 -12 174.350 84.8000   1
   0   6  12 173.790 93.5300   1
 -10   0 -19 -43.230 61.3800   1
 -10   0 -19 45.6400 57.6600   1
  -2   6 -11 1595.74 122.510   1
  -2   6 -11 1527.94 116.250   1
   2   6  11 1563.97 116.100   1
   2   6  11 1484.10 128.870   1
   0   2  25 -31.090 56.5700   1
   0  -2  25 41.7300 70.8800   1
   0   2 -25 63.9000 52.2900   1
   7   3  19 2005.57 127.110   1
  -7   3 -19 1788.74 124.660   1
  -7   3 -19 1823.05 120.200   1
   7   3  19 1572.93 123.430   1
 -17   3  15 776.550 102.450   1
 -17  -3  15 941.580 101.780   1
 -17  -3  15 840.630 100.810   1
 -17   3  15 859.990 87.2300   1
   3   3  22 622.340 69.9600   1
   3   3  22 900.680 97.6000   1
  -3   3 -22 666.790 102.070   1
  -3   3 -22 570.890 73.4600   1
   6   6   7 710.930 93.7300   1
  -6   6  -7 1074.37 99.7000   1
  -6  -6  -7 1187.28 105.020   1
  -6   6  -7 1112.19 121.400   1
   6  -6   7 910.800 108.280   1
  -4  -2  26 12.9900 61.9600   1
  -4   2  26 -8.5000 108.730   1
   4   2 -26 18.5900 48.1800   1
  -9   3 -17 7965.97 273.730   1
  -9  -3 -17 9033.45 305.660   1
  -9   3 -17 8878.58 257.990   1
   9   3  17 8882.03 224.880   1
 -15   1  23 193.320 102.470   1
 -15  -1  23 121.490 62.8500   1
 -15  -1  23 128.130 80.9700   1
 -15   1  23 102.010 68.9500   1
  -4   4  22 1707.12 132.530   1
   4   4 -22 1716.71 125.870   1
  -4   4  22 1783.71 133.100   1
  -5  -1  27 9754.28 304.050   1
   5   1 -27 10789.4 304.380   1
   5  -1 -27 10173.9 301.690   1
  -5   1  27 10728.8 323.110   1
 -12   4  19 2007.11 132.310   1
 -12  -4  19 2069.26 157.990   1
 -12   4  19 1645.62 121.510   1
  12  -4 -19 2491.15 158.950   1
 -12  -4  19 1928.05 145.550   1
 -16  -4  11 1608.37 122.370   1
 -16   4  11 2105.59 130.590   1
 -16   4  11 1939.79 117.100   1
 -16  -4  11 1927.09 130.940   1
  -1   5  18 525.080 74.3300   1
   1   5 -18 622.150 85.7500   1
  -1   5  18 328.650 83.7900   1
 -10   4 -13 2352.82 126.500   1
 -10   4 -13 2403.01 140.570   1
 -10  -4 -13 2272.23 150.300   1
  10   4  13 2374.04 120.050   1
   4   4  19 31.5700 49.1500   1
   4   4  19 47.1500 86.4700   1
  -4   4 -19 32.0800 52.6100   1
  -4   2 -23 707.350 86.9400   1
  -4  -2 -23 509.040 82.1200   1
   4   2  23 606.700 80.5900   1
   4  -2  23 642.560 92.7600   1
   4   2  23 533.480 64.7800   1
 -19  -1  16 407.990 72.2900   1
 -19   1  16 526.510 90.5400   1
 -19   1  16 333.180 77.3000   1
 -19  -1  16 443.920 78.0400   1
   6   4 -22 2713.33 155.060   1
  -6   4  22 2308.16 166.120   1
  -6   4  22 2902.17 156.480   1
  -7  -1  27 557.370 85.4100   1
   7  -1 -27 538.490 87.2000   1
   7   1 -27 552.400 79.5100   1
  -7   1  27 554.120 110.110   1
  -7  -1  27 422.340 102.580   1
  -7   1  27 524.040 105.410   1
 -16  -4   1 -42.170 60.1000   1
 -16   4   1 118.110 65.7600   1
 -16   4   1 -26.240 48.2500   1
 -16  -4   1 35.5100 66.9400   1
 -16   4   1 10.0500 49.1000   1
  -9  -5 -10 4163.68 202.420   1
  -9   5 -10 4333.15 184.660   1
   9   5  10 4171.35 161.000   1
  11  -3 -23 1316.41 122.340   1
 -11   3  23 981.490 98.4400   1
 -11   3  23 1212.02 117.990   1
 -11  -3  23 1224.41 119.460   1
 -11  -3  23 1208.37 102.830   1
 -13   5  -1 341.260 75.2500   1
  13   5   1 512.980 77.0500   1
 -13  -5  -1 374.260 65.0200   1
 -13   5  -1 325.060 75.9900   1
 -20   0  13 16.4200 89.4400   1
 -20   0  13 41.1100 79.2800   1
 -12   4 -10 566.740 81.0800   1
 -12  -4 -10 440.750 97.6500   1
  12   4  10 418.940 59.7300   1
 -12   4 -10 515.780 68.7300   1
  13   5 -11 205.300 51.1400   1
 -13   5  11 144.150 60.5700   1
 -13  -5  11 195.100 72.6700   1
  13  -5 -11 112.310 77.1800   1
 -13   5  11 58.1800 67.1600   1
 -11  -1  26 383.230 106.480   1
 -11  -1  26 550.910 90.4300   1
 -11   1  26 511.840 81.3700   1
 -11   1  26 334.820 76.3700   1
  -7   5  18 1978.41 137.190   1
  -7   5  18 2231.74 144.890   1
   7   5 -18 2264.58 136.060   1
 -13  -1 -15 3354.65 153.550   1
 -13   1 -15 3125.51 153.320   1
 -13  -1 -15 3174.78 163.700   1
 -13   1 -15 2968.23 171.460   1
 -14  -4  -6 1477.71 121.860   1
 -14   4  -6 1630.36 118.840   1
  14   4   6 1352.84 87.1600   1
 -14   4  -6 1322.51 119.230   1
 -18   2  -3 98.6400 66.5500   1
 -18  -2  -3 166.420 162.060   1
 -18   2  -3 76.5800 65.1000   1
 -18  -2  -3 168.650 63.0100   1
 -18   2  -3 117.600 96.8200   1
 -20   0   2 5052.89 215.430   1
 -20   0   2 5009.07 187.890   1
 -11   5  15 -49.380 69.6800   1
 -11  -5  15 33.2200 82.3600   1
  11  -5 -15 24.2900 108.540   1
  -9  -3  24 2410.21 168.570   1
  -9  -3  24 2202.62 136.080   1
  -9   3  24 2561.49 151.240   1
   9   3 -24 2408.63 134.380   1
  -9   3  24 2306.20 168.750   1
  -8  -2  26 1621.40 133.150   1
   8   2 -26 1737.82 115.440   1
  -8  -2  26 1892.45 144.520   1
   8  -2 -26 1598.27 119.080   1
  -8   2  26 1733.26 163.270   1
  -8   2  26 1988.87 134.080   1
   9  -5 -17 5189.30 289.580   1
  -9  -5  17 5174.23 240.390   1
  -9   5  17 5316.69 214.820   1
  -6   6  12 623.210 82.3200   1
   6   6 -12 643.110 73.2400   1
   6   6 -12 736.420 92.7400   1
  -6   6  12 704.240 92.4900   1
   8  -6 -10 360.260 122.980   1
   8   6 -10 260.050 69.2700   1
   8   6 -10 254.860 69.6200   1
  -8   6  10 331.130 70.0000   1
 -15   3  -8 1979.31 130.080   1
 -15  -3  -8 1949.59 133.620   1
 -15   3  -8 1803.19 108.560   1
 -15  -3  -8 1815.66 119.560   1
  -1  -3  24 413.770 66.8600   1
  -1   3  24 585.160 89.1100   1
   1   3 -24 445.140 75.8800   1
  -1   3  24 487.050 82.5100   1
   2   0 -27 16.8300 64.6900   1
  -2   0  27 -58.670 66.0900   1
   8  -6   4 191.150 75.9000   1
   8   6   4 252.190 62.7600   1
  -8   6  -4 171.580 64.1900   1
 -19   1  -2 2266.28 132.370   1
 -19  -1  -2 2170.03 119.010   1
 -19  -1  -2 2307.43 136.950   1
 -19   1  -2 2224.92 251.040   1
  14  -2 -23 768.310 96.5100   1
 -14   2  23 655.870 95.6300   1
 -14  -2  23 637.490 93.0200   1
 -14   2  23 566.120 85.7900   1
 -14  -2  23 669.570 92.9300   1
   2   6 -13 503.920 79.5700   1
  -2   6  13 614.830 85.4000   1
  -2   6  13 611.100 89.9900   1
   2   6 -13 564.200 77.8900   1
  -8  -2 -20 289.240 86.4800   1
  -8   2 -20 329.650 82.1100   1
  -8   2 -20 296.030 82.8700   1
  -8  -2 -20 461.290 69.9300   1
 -13  -1  25 382.270 98.1400   1
 -13   1  25 397.110 77.4400   1
 -13   1  25 380.770 81.8200   1
  13  -1 -25 424.790 87.9700   1
 -13  -1  25 356.330 91.8800   1
 -14   0 -14 557.370 77.3700   1
 -14   0 -14 613.360 88.8600   1
  -9  -1 -20 71.6900 62.8500   1
  -9   1 -20 29.3100 63.8600   1
  -9   1 -20 -28.260 72.5200   1
  -9  -1 -20 -1.1400 64.0800   1
 -12   0  26 12092.6 341.170   1
 -12   0  26 10345.9 324.310   1
   2   4 -22 528.170 90.9000   1
  -2   4  22 643.230 108.690   1
  -2   4  22 437.930 73.1800   1
 -16   4  12 303.740 62.9400   1
 -16  -4  12 303.260 69.3400   1
 -16  -4  12 312.890 89.4400   1
  -4   6  13 80.3100 79.6300   1
  -4   6  13 200.540 93.5300   1
   4   6 -13 93.6500 61.2900   1
   4   6 -13 90.2900 48.1200   1
 -18  -2  17 -0.8500 56.8600   1
 -18  -2  17 0.00000 53.8100   1
 -18   2  17 -76.440 65.4500   1
  -6   0 -23 -17.920 54.8400   1
   6   0  23 14.0200 63.9400   1
  -3   1  27 433.840 91.3100   1
  -3  -1  27 415.140 74.2400   1
   3  -1 -27 501.560 74.8900   1
   3   1 -27 453.290 87.0400   1
  -4  -6 -10 247.420 78.8500   1
  -4   6 -10 153.000 63.7400   1
   4   6  10 139.750 83.1400   1
  -4   6 -10 245.000 80.7100   1
   4  -6  10 159.880 77.0000   1
 -16  -4   0 80.4400 112.370   1
 -16   4   0 176.760 80.4300   1
 -16   4   0 8.53000 45.7400   1
 -16  -4   0 74.0700 54.8700   1
 -15   1 -12 392.210 82.8700   1
 -15  -1 -12 531.120 81.5300   1
 -15  -1 -12 422.510 61.5100   1
 -15   1 -12 413.600 71.4000   1
 -15  -1 -12 391.980 69.8600   1
  11   5   7 201.090 52.1700   1
 -11   5  -7 153.660 60.8500   1
 -11  -5  -7 179.950 84.2900   1
 -18   0  -6 234.480 72.7000   1
 -18   0  -6 181.000 49.3600   1
  14  -4 -17 77.9600 81.6600   1
 -14  -4  17 -22.040 56.0000   1
 -14   4  17 68.2300 58.4600   1
 -14  -4  17 -26.520 79.3900   1
 -14   4  17 41.0200 59.4100   1
 -10  -2 -18 784.090 102.730   1
 -10   2 -18 1035.96 113.810   1
 -10   2 -18 1007.34 87.5500   1
 -10  -2 -18 970.950 99.3200   1
  -5   3 -21 113.000 67.2800   1
  -5   3 -21 68.3600 53.4300   1
   5   3  21 93.0600 42.4800   1
   5   3  21 20.4500 59.4000   1
  10  -4 -21 4168.87 214.740   1
 -10  -4  21 4197.39 215.480   1
 -10   4  21 3768.51 186.840   1
 -13   3 -12 -23.790 48.8700   1
 -13  -3 -12 4.26000 60.3900   1
 -13   3 -12 54.3700 57.0800   1
  -7  -5 -13 2378.34 163.680   1
  -7   5 -13 2209.03 126.410   1
   7   5  13 2391.17 138.240   1
 -17   1  -8 -67.780 71.7000   1
 -17  -1  -8 -33.700 63.7000   1
 -17   1  -8 28.0800 54.1200   1
 -17  -1  -8 -12.680 40.9800   1
 -20   0  14 1220.57 108.590   1
 -20   0  14 1027.06 95.8900   1
 -17   3  -3 684.660 84.2400   1
 -17  -3  -3 598.460 76.1200   1
 -17   3  -3 641.320 76.1800   1
 -17  -3  -3 474.140 82.0100   1
  -5   5 -15 314.530 69.7900   1
   5   5  15 413.160 78.8200   1
   5   5  15 381.480 65.7400   1
 -13   5  -2 351.470 64.7200   1
 -13  -5  -2 355.200 78.9200   1
  13   5   2 251.440 65.5600   1
 -13   5  -2 333.110 58.8100   1
 -12   0 -17 46.4100 78.5300   1
 -12   0 -17 14.7800 54.7000   1
  11   3  15 18.4800 43.7500   1
 -11   3 -15 -8.7300 64.5600   1
 -11  -3 -15 -5.0400 76.1800   1
 -11   3 -15 17.7700 110.380   1
 -17  -3  16 44.1600 66.2800   1
 -17   3  16 6.75000 46.6400   1
 -17  -3  16 1.49000 84.7300   1
 -10   0  27 69.8000 63.8400   1
 -10   0  27 29.1800 56.5800   1
  -2   2  26 2246.19 140.380   1
  -2  -2  26 2821.47 151.760   1
   2   2 -26 2566.52 154.760   1
 -17   1  21 171.640 69.9200   1
 -17   1  21 174.180 78.4600   1
 -17  -1  21 185.200 69.9200   1
 -17  -1  21 145.180 83.8400   1
 -13  -5  12 266.070 77.0900   1
  13  -5 -12 181.980 105.760   1
 -13   5  12 341.840 73.1000   1
  13   5 -12 330.050 52.3700   1
 -13   5  12 392.630 61.0400   1
  -7   1 -22 1151.58 132.730   1
  -7  -1 -22 1127.53 92.9100   1
   7   1  22 1219.96 106.180   1
  -7   1 -22 1061.64 101.100   1
 -20   0   1 -25.720 46.9300   1
  -9   1  27 725.640 96.6600   1
  -9  -1  27 702.040 101.000   1
   9   1 -27 654.200 88.0300   1
   9  -1 -27 690.810 97.6800   1
  -9  -1  27 705.860 98.7100   1
  -9   1  27 793.740 102.650   1
 -13  -3  22 141.550 83.9900   1
 -13   3  22 157.060 61.5500   1
  13  -3 -22 84.3700 78.6300   1
 -13   3  22 129.880 82.3500   1
 -13  -3  22 147.080 59.1700   1
   6  -6   8 258.850 76.7100   1
   6   6   8 386.280 68.8200   1
  -6   6  -8 513.370 84.3300   1
  -6  -6  -8 460.580 80.4400   1
  -6   6  -8 478.930 84.0600   1
  -8   4  22 256.290 97.4500   1
   8   4 -22 221.010 60.6900   1
  -8   4  22 290.360 101.240   1
  -8  -4  22 148.230 90.7800   1
 -10  -6   4 -40.610 50.5500   1
  10   6  -4 10.3600 71.7600   1
 -10   6   4 -1.8900 53.8400   1
  10  -6  -4 64.6400 102.350   1
 -16  -2  21 105.570 65.7100   1
 -16   2  21 26.0800 51.1800   1
 -16  -2  21 13.6000 72.4700   1
 -16   2  21 41.6900 57.3100   1
  10  -6  -3 1149.82 133.030   1
  10   6  -3 992.110 86.6600   1
 -10   6   3 864.170 90.8300   1
 -10  -6   3 705.590 98.1200   1
  10   6  -5 283.920 57.5200   1
 -10  -6   5 308.420 75.1000   1
  10  -6  -5 370.720 83.6900   1
 -10   6   5 344.970 57.8900   1
 -11  -1 -18 4952.99 193.090   1
 -11   1 -18 4750.20 182.320   1
 -11   1 -18 5022.14 213.820   1
 -11  -1 -18 5462.32 218.530   1
 -19   1  17 178.180 89.8900   1
 -19  -1  17 393.600 80.0800   1
 -19   1  17 295.820 72.4300   1
 -19  -1  17 156.160 76.8400   1
  -8  -4 -16 1596.36 164.460   1
  -8   4 -16 1182.23 99.3000   1
  -8   4 -16 1286.55 104.340   1
   8   4  16 1091.55 87.6900   1
 -18   0  20 259.460 96.7600   1
 -18   0  20 287.910 66.8200   1
  10  -6  -2 49.0400 97.1500   1
  10   6  -2 118.750 56.8200   1
 -10   6   2 41.1000 59.2200   1
  -5   5  19 1831.56 130.950   1
   5   5 -19 1672.59 120.050   1
  -5   5  19 1798.16 143.630   1
  -3   5  19 464.010 80.5600   1
  -3   5  19 486.280 80.0400   1
   3   5 -19 433.410 101.310   1
  -6   2 -22 4900.44 188.850   1
   6   2  22 3913.56 175.350   1
   6   2  22 5097.90 200.580   1
  -6  -2 -22 4697.74 182.810   1
  -6   2 -22 5076.76 211.890   1
 -16   0  23 -93.980 79.4200   1
 -16   0  23 -12.550 71.7300   1
   0   6  13 246.610 82.9100   1
   0   6 -13 183.720 52.8700   1
   0   6 -13 236.390 64.4000   1
   0   6  13 288.720 73.7500   1
  -8   6  11 1527.32 125.870   1
   8   6 -11 1851.35 132.640   1
   8   6 -11 1731.70 117.400   1
   8  -6 -11 1987.61 158.150   1
   2   6  12 18.4400 61.6600   1
   2   6  12 23.4800 86.4800   1
  -2   6 -12 -14.730 66.3000   1
  -2   6 -12 -14.630 43.2700   1
  -5  -3  25 58.0200 71.2900   1
  -5   3  25 -11.310 46.8300   1
   5   3 -25 60.5500 59.6500   1
  -5   3  25 94.2000 70.7700   1
 -10   6   6 1258.80 93.7100   1
  10  -6  -6 1630.25 132.480   1
 -10  -6   6 1520.08 132.020   1
  10   6  -6 1406.48 96.2300   1
 -16  -2  -9 1619.42 128.110   1
 -16  -2  -9 1449.19 101.910   1
 -16   2  -9 1501.17 116.210   1
 -16   2  -9 1564.98 105.560   1
   8  -6   5 861.800 122.570   1
   8   6   5 845.640 89.3300   1
  -8   6  -5 516.260 94.3400   1
  -8  -6  -5 731.520 96.8300   1
 -16   4  13 3686.47 181.190   1
 -16  -4  13 3691.49 174.080   1
 -16  -4  13 3708.89 187.590   1
 -16   4  13 3603.31 174.970   1
   6   4  18 52.8400 97.3000   1
   6   4  18 54.6100 50.1600   1
  -6   4 -18 54.7100 50.7300   1
 -14   0  25 68.0300 85.9500   1
 -14   0  25 24.1700 53.8900   1
  15  -3 -20 524.390 88.9700   1
 -15   3  20 568.920 86.1100   1
 -15   3  20 584.450 77.7700   1
 -15  -3  20 638.350 79.8600   1
 -15  -3  20 698.380 96.0900   1
 -18  -2  -4 27.0800 59.5800   1
 -18   2  -4 15.4500 47.4300   1
 -18   2  -4 36.2000 57.8900   1
 -18  -2  -4 -41.140 55.5500   1
   1   1  26 123.200 80.6600   1
   1  -1  26 88.7800 61.6300   1
  -1  -1 -26 157.920 53.0900   1
 -16   4  -1 60.5900 61.2800   1
 -16  -4  -1 88.9700 56.2200   1
 -16   4  -1 105.510 62.3600   1
 -16  -4  -1 100.710 61.1800   1
 -10   6   1 31.7000 59.2800   1
  10  -6  -1 15.7400 85.6800   1
  10   6  -1 -30.710 77.6000   1
  -3   1 -25 343.030 63.2600   1
  -3  -1 -25 384.280 67.7000   1
   3   1  25 294.780 91.6600   1
   3  -1  25 430.940 77.5100   1
 -16   0 -11 -123.08 59.5300   1
 -16   0 -11 -39.850 69.8300   1
   6   6 -13 641.670 87.0000   1
  -6   6  13 676.210 86.7700   1
  -6   6  13 631.760 88.2700   1
   6   6 -13 723.490 84.0200   1
   1   5  18 4256.28 181.910   1
  -1   5 -18 4024.19 180.300   1
   1   5  18 3639.15 179.270   1
 -11  -5  16 1881.54 161.200   1
 -11   5  16 2184.99 140.810   1
  11  -5 -16 2039.79 154.780   1
   7   3 -25 723.730 90.6800   1
  -7  -3  25 783.530 93.4400   1
  -7   3  25 696.010 91.5700   1
  -7   3  25 703.700 92.9100   1
 -20   0  15 -10.210 60.2400   1
 -20   0  15 69.6900 70.7900   1
  10  -6  -7 32.4600 68.6000   1
 -10  -6   7 -22.110 115.870   1
  10   6  -7 2.98000 58.4900   1
 -14   4  -7 1195.24 109.410   1
 -14   4  -7 1391.70 100.220   1
  14   4   7 1293.61 87.2500   1
 -14  -4  -7 1438.27 110.130   1
 -19  -1  -3 1602.57 114.000   1
 -19  -1  -3 1789.05 222.570   1
 -19   1  -3 2116.15 130.620   1
 -19   1  -3 1881.05 110.110   1
 -12   2  25 95.8600 80.1700   1
  12  -2 -25 181.130 94.7100   1
 -12   2  25 35.9700 62.6200   1
 -12  -2  25 117.680 78.7100   1
 -12  -2  25 215.940 81.6300   1
 -12  -4  20 1.84000 73.4600   1
  12  -4 -20 98.5100 93.6600   1
 -12   4  20 147.710 65.4800   1
 -12  -4  20 188.620 68.9200   1
  -9  -5 -11 529.350 108.210   1
   9   5  11 560.110 79.2000   1
  -9   5 -11 574.040 81.6800   1
 -13  -5  -3 1687.82 119.010   1
  13   5   3 1585.01 106.970   1
 -13   5  -3 1998.30 132.520   1
 -13   5  -3 1773.93 145.100   1
 -10  -2  26 1084.37 112.840   1
 -10   2  26 1075.98 125.850   1
 -10   2  26 1063.95 104.610   1
 -10  -2  26 1051.42 101.890   1
 -20   0   0 6012.01 213.580   1
 -20   0   0 5803.71 198.630   1
   3   5  17 23.4700 55.1100   1
  -3   5 -17 25.7600 73.2700   1
   3   5  17 47.1000 49.5800   1
 -13   5  13 398.980 66.6500   1
 -13  -5  13 596.800 99.4800   1
  13  -5 -13 516.670 87.7800   1
 -13   5  13 384.460 97.1700   1
  -3   3  25 95.0800 62.2600   1
  -3  -3  25 83.1700 57.6600   1
  -3   3  25 91.6400 55.3300   1
   3   3 -25 78.9800 68.5400   1
 -14  -2 -13 2491.72 146.970   1
 -14  -2 -13 2165.28 127.980   1
 -14   2 -13 2266.64 128.960   1
 -14   2 -13 2232.96 145.480   1
 -18  -2  18 478.330 78.4000   1
 -18  -2  18 595.510 88.9200   1
 -18   2  18 575.170 95.5300   1
 -18   2  18 482.330 78.1800   1
 -10   6   0 42.9700 48.4600   1
  10  -6   0 123.440 65.8200   1
  10   6   0 144.440 49.5000   1
 -12   4 -11 1049.18 104.050   1
 -12  -4 -11 1151.85 113.880   1
  12   4  11 931.340 81.4100   1
 -12   4 -11 1114.21 95.7400   1
   2   4  21 257.920 86.4300   1
   2   4  21 145.350 68.0800   1
  -2   4 -21 238.110 66.6800   1
 -12   2 -16 -14.890 48.7000   1
 -12  -2 -16 28.5300 44.1600   1
 -12  -2 -16 22.8800 73.9700   1
 -12  -2 -16 -4.6200 41.0400   1
 -20  -2   8 361.640 95.5100   1
 -20   2   8 309.430 109.230   1
 -20  -2   8 258.250 66.8200   1
 -20   2   7 650.100 95.9500   1
 -20  -2   7 543.160 86.0200   1
 -20  -2   7 740.580 87.0800   1
 -20   2   7 521.590 63.8400   1
   6   0 -28 264.480 62.2000   1
  -6   0  28 264.720 74.3100   1
   9   5 -18 1158.02 100.830   1
  -9  -5  18 893.740 116.160   1
   9  -5 -18 929.450 103.240   1
  -9   5  18 1121.30 112.350   1
 -15   1  24 343.680 74.8800   1
 -15  -1  24 176.200 77.3600   1
  15  -1 -24 182.640 67.8600   1
 -15   1  24 184.520 61.0700   1
 -15  -1  24 266.110 99.0100   1
 -17   3  -4 220.580 70.1200   1
 -17   3  -4 73.5100 84.9700   1
 -17  -3  -4 116.650 49.9200   1
 -17  -3  -4 232.220 61.8100   1
  -2   6  14 272.210 74.8900   1
  -2   6  14 219.850 68.3500   1
   2   6 -14 118.960 66.4200   1
 -10  -4 -14 697.230 101.890   1
 -10   4 -14 571.760 71.1800   1
  10   4  14 586.700 78.9600   1
 -10   4 -14 573.320 72.0300   1
   4   6 -14 223.030 60.3700   1
   4   6 -14 265.460 68.8400   1
  -4   6  14 223.960 69.0100   1
  -4   6  14 190.990 112.120   1
 -20   2   9 1482.08 109.040   1
 -20  -2   9 1422.10 109.590   1
 -20  -2   9 1755.40 122.090   1
 -20   2   9 1619.16 293.800   1
 -15  -3  -9 148.710 47.2000   1
 -15   3  -9 175.780 66.4100   1
 -15  -3  -9 128.150 71.6500   1
 -15   3  -9 247.470 61.7000   1
  -2   0 -26 370.780 62.3300   1
   2   0  26 271.330 73.5200   1
 -10  -6   8 -29.270 88.3500   1
  10   6  -8 28.6300 53.3900   1
  10  -6  -8 59.1100 75.5400   1
   7   5 -19 6154.59 217.580   1
  -7   5  19 6024.30 252.250   1
  -7   5  19 6180.61 233.780   1
 -20   2   6 1787.11 108.510   1
 -20  -2   6 1700.12 137.700   1
 -20   2   6 1694.44 142.690   1
 -20  -2   6 1537.13 118.080   1
 -11   5  -8 2347.48 212.860   1
 -11  -5  -8 2400.55 151.990   1
  11   5   8 2460.67 152.180   1
  -4  -6 -11 79.7700 85.3500   1
  -4   6 -11 68.0900 50.4000   1
   4   6  11 -31.090 61.3400   1
  -4   6 -11 -44.950 52.1000   1
 -17  -3  17 647.030 116.930   1
 -17   3  17 403.030 69.2200   1
 -17  -3  17 570.750 95.7100   1
 -17   3  17 383.620 70.6100   1
  -1   5  19 80.5400 64.7400   1
   1   5 -19 140.290 64.4100   1
  -1   5  19 76.1300 62.2800   1
   0   4  22 258.730 79.6400   1
   0   4 -22 182.420 75.6600   1
   0   4  22 336.450 74.6200   1
  14  -4 -18 112.020 70.1400   1
 -14   4  18 43.0100 55.1700   1
 -14  -4  18 85.0700 65.8800   1
 -14  -4  18 145.330 64.9200   1
 -14   4  18 36.0800 69.2800   1
  -1   1  27 404.180 96.3400   1
  -1  -1  27 324.130 91.5000   1
   1  -1 -27 322.300 63.2800   1
   1   1 -27 384.100 80.3900   1
 -16  -4  14 213.330 78.1300   1
 -16   4  14 250.970 67.9900   1
 -16   4  14 337.450 83.4400   1
 -16  -4  14 223.310 66.9000   1
   8   6 -12 236.330 58.6200   1
  -8   6  12 226.930 83.9800   1
  -8   6  12 189.360 65.8500   1
   8   6 -12 211.240 64.3000   1
   8  -6 -12 336.560 88.9400   1
 -20  -2  10 5107.09 201.150   1
 -20   2  10 4806.93 199.770   1
 -20  -2  10 4835.30 202.290   1
 -20   2  10 4664.06 214.430   1
 -18   0  -7 31.6100 42.4900   1
  -6   6  -9 345.480 95.3400   1
  -6  -6  -9 279.290 73.1800   1
   6   6   9 322.760 77.9600   1
  -6   6  -9 233.780 53.5700   1
   6  -6   9 300.830 94.2200   1
  -5   1 -24 363.020 62.3000   1
   5   1  24 518.840 103.950   1
   5  -1  24 463.320 77.9400   1
  -5  -1 -24 427.470 65.0900   1
 -20  -2   5 1039.33 94.2700   1
 -20   2   5 978.310 188.400   1
 -20  -2   5 949.500 85.4400   1
 -20   2   5 927.320 89.0700   1
 -19  -1  18 307.350 117.910   1
 -19  -1  18 232.000 82.1300   1
 -19   1  18 349.060 68.6800   1
 -19   1  18 337.230 82.0400   1
  -8   6  -6 250.950 74.7600   1
  -8  -6  -6 160.140 89.5700   1
   8   6   6 146.950 62.6100   1
   8  -6   6 269.780 89.3100   1
  -9  -3 -18 368.070 114.640   1
  -9   3 -18 219.060 77.6200   1
  -9   3 -18 299.670 71.5200   1
   9   3  18 308.430 54.4200   1
   4   0 -28 62.4200 68.3900   1
  -4   0  28 -79.030 79.3200   1
 -11  -3  24 72.0100 76.0300   1
  11  -3 -24 125.090 80.0400   1
 -11   3  24 76.8700 71.7500   1
 -11  -3  24 25.2700 89.9100   1
 -11   3  24 75.3600 66.9300   1
   4   4 -23 1760.29 169.500   1
  -4   4  23 1497.86 138.310   1
  -4   4  23 1764.67 144.670   1
 -16  -4  -2 4.01000 45.1900   1
 -16   4  -2 31.3900 50.0200   1
 -16   4  -2 85.8000 58.6000   1
 -16  -4  -2 29.3800 62.3200   1
 -10   6  -1 450.890 70.1500   1
  10  -6   1 516.900 97.5900   1
  10   6   1 461.370 65.1100   1
  -8   0  28 8509.33 270.760   1
   8   0 -28 8085.52 252.730   1
  -8   0  28 7857.42 297.740   1
   6   4 -23 5927.58 228.650   1
  -6   4  23 5709.36 232.410   1
  -6   4  23 4991.21 216.500   1
   0   0  27 4.36000 54.8600   1
   0   0 -27 -12.820 60.7500   1
   7   3  20 119.310 64.6500   1
   7   3  20 133.470 51.9700   1
  -7   3 -20 113.110 81.5100   1
  -7   3 -20 22.6700 64.6000   1
   4   4  20 314.290 76.7100   1
  -4   4 -20 363.480 74.8600   1
   4   4  20 365.960 80.8800   1
   4   0  25 15.2000 51.6400   1
  -4   0 -25 55.1800 70.9900   1
  -2   2 -25 336.380 76.0700   1
   2  -2  25 205.430 80.7200   1
   2   2  25 236.310 73.1800   1
   6   2 -27 2103.13 144.560   1
  -6  -2  27 1997.01 131.460   1
  -6   2  27 1943.22 128.150   1
   1   3  24 57.7700 56.7900   1
   1  -3  24 89.4900 64.4100   1
   1   3  24 67.2400 75.0400   1
  -1   3 -24 211.070 65.0300   1
 -20   0  16 114.710 86.7000   1
 -20   0  16 108.690 86.2600   1
 -19  -3   7 215.610 55.9000   1
 -19   3   7 162.170 49.7200   1
 -19  -3   7 223.160 59.0500   1
 -17   1  -9 1000.30 108.870   1
 -17   1  -9 924.770 88.3300   1
 -17  -1  -9 960.930 84.1200   1
 -17  -1  -9 1078.73 110.420   1
 -10   0 -20 67.2400 65.6000   1
 -10   0 -20 39.9100 92.7700   1
 -19  -3   8 1418.22 123.810   1
 -19   3   8 1188.41 154.140   1
 -19   3   8 1166.12 94.4200   1
 -19  -3   8 1327.04 109.280   1
 -20   2  11 293.320 82.3200   1
 -20   2  11 231.100 72.7300   1
 -20  -2  11 524.490 123.820   1
 -20  -2  11 350.870 107.240   1
 -10   6   9 1050.56 146.190   1
  10  -6  -9 1365.74 133.520   1
  10   6  -9 793.270 84.2800   1
 -10  -6   9 1108.78 120.450   1
 -13   1 -16 1612.27 116.190   1
 -13   1 -16 1422.91 114.830   1
 -13  -1 -16 1556.68 103.910   1
 -13  -1 -16 1606.17 130.770   1
   3   3  23 55.9700 51.0900   1
  -3   3 -23 -0.9600 54.8100   1
   3   3  23 -8.4100 70.4600   1
 -19  -3   6 -35.790 63.4700   1
 -19   3   6 -17.380 43.5000   1
 -19  -3   6 -6.6600 61.0300   1
 -14  -2  24 701.120 88.7200   1
  14  -2 -24 815.800 126.890   1
 -14   2  24 899.470 93.6600   1
 -14   2  24 853.340 92.1500   1
 -14  -2  24 871.900 104.240   1
  -8   0 -22 -6.7400 87.3600   1
  -8   0 -22 30.9000 54.6300   1
 -20   2   4 441.040 152.020   1
 -20   2   4 457.300 73.5800   1
 -20  -2   4 388.380 68.4100   1
 -20  -2   4 463.040 70.7700   1
  -7   5 -14 550.270 88.5600   1
  -7  -5 -14 625.020 94.7900   1
   7   5  14 554.510 82.7100   1
 -17   1  22 493.600 77.6900   1
 -17  -1  22 347.780 94.6200   1
 -17  -1  22 457.320 79.2300   1
 -17   1  22 580.150 88.9400   1
 -13  -5  -4 533.100 87.3500   1
 -13   5  -4 544.530 66.7600   1
  13   5   4 588.420 83.4600   1
 -19   3   9 742.260 78.3200   1
 -19   3   9 971.160 126.840   1
 -19  -3   9 821.780 88.2900   1
 -19  -3   9 828.090 86.3100   1
 -20   0  -1 -11.570 48.3300   1
  -9   3  25 4535.25 244.110   1
   9   3 -25 5659.77 216.410   1
  -9   3  25 5298.00 215.710   1
  -9  -3  25 4929.63 222.660   1
  -9  -3  25 4557.43 201.190   1
 -18  -2  -5 1330.20 129.820   1
 -18   2  -5 1184.08 105.520   1
 -18  -2  -5 1363.51 101.710   1
 -18   2  -5 1278.61 106.680   1
 -18   2  -5 1181.65 97.9700   1
 -18   0  21 22.8900 59.2100   1
 -18   0  21 41.8100 66.7700   1
 -11  -1  27 10.5300 98.4900   1
 -11  -1  27 70.0500 60.6300   1
 -11   1  27 143.570 85.1700   1
 -11   1  27 53.6100 96.5900   1
   4   2 -27 1356.11 115.180   1
  -4   2  27 1540.48 123.260   1
  -4  -2  27 1453.82 117.550   1
 -13   3 -13 3817.76 177.840   1
 -13  -3 -13 3300.84 178.330   1
 -13   3 -13 3324.06 158.250   1
   2   6  13 280.370 102.280   1
  -2   6 -13 298.120 75.9700   1
   2   6  13 418.590 77.4700   1
   0   2 -26 1480.82 109.930   1
   0  -2  26 1192.39 104.360   1
   0   2  26 1323.31 109.500   1
   0   6 -14 471.970 85.5100   1
   0   6  14 501.370 84.2100   1
   0   6  14 443.980 78.2300   1
 -19   3   5 109.350 56.8900   1
 -19  -3   5 205.980 72.8800   1
 -19  -3   5 151.360 75.2000   1
 -19   3   5 291.960 61.6100   1
 -15  -1 -13 1285.13 107.920   1
 -15   1 -13 1261.33 92.7800   1
 -15  -1 -13 1430.55 111.370   1
 -15  -1 -13 1266.17 109.080   1
 -15   1 -13 1288.74 105.740   1
  13  -5 -14 410.120 85.5600   1
 -13  -5  14 498.040 95.0100   1
 -13   5  14 332.530 59.7900   1
 -13   5  14 468.460 100.610   1
 -16  -2  22 2703.19 170.850   1
 -16   2  22 2744.82 156.220   1
 -16   2  22 2852.56 154.620   1
 -16  -2  22 2904.89 176.540   1
 -10  -4  22 1545.58 131.940   1
 -10   4  22 1719.27 125.570   1
 -14   0 -15 -5.2500 55.2000   1
 -14   0 -15 47.3300 65.8700   1
   5   5  16 -31.940 65.6100   1
   5   5  16 -23.710 45.1900   1
  -5   5 -16 35.6400 68.0300   1
   6   6 -14 -24.460 49.0800   1
   6   6 -14 -14.820 51.6600   1
  -6   6  14 15.2200 72.7600   1
  -6   6  14 -29.480 65.9900   1
   1   7   0 2313.10 135.870   1
  -1   7   0 2688.00 157.570   1
 -19  -1  -4 -23.950 62.3500   1
 -19   1  -4 9.57000 48.1400   1
  -1   7   1 60.1800 98.0700   1
   1   7  -1 70.8600 75.5900   1
  -5   1  28 1505.70 131.510   1
   5  -1 -28 1241.31 109.530   1
  -5  -1  28 1591.34 121.560   1
   5   1 -28 1438.87 112.530   1
  13  -1 -26 711.840 120.860   1
 -13   1  26 662.820 113.110   1
 -13  -1  26 664.150 111.810   1
 -13   1  26 754.360 100.900   1
 -13  -1  26 712.010 95.6800   1
   4  -2  24 634.950 84.1900   1
   4   2  24 607.330 93.9400   1
  -4   2 -24 466.600 81.5500   1
  -7  -1  28 396.440 87.0300   1
   7  -1 -28 464.690 86.0500   1
  -7   1  28 570.510 88.9700   1
   7   1 -28 374.830 79.7200   1
   1   7   1 1002.77 99.5400   1
  -1   7  -1 969.430 118.280   1
 -10   6  -2 823.990 88.3700   1
  10  -6   2 898.920 100.020   1
  10   6   2 1065.79 87.8600   1
 -19  -3  10 891.260 101.560   1
 -19  -3  10 745.850 91.4800   1
 -19   3  10 742.190 82.6300   1
 -19   3  10 654.310 91.8800   1
  11  -5 -17 -4.5700 85.4600   1
 -11  -5  17 171.410 97.0000   1
 -11   5  17 113.980 74.8700   1
   1   7  -2 31.8300 76.4900   1
  -1   7   2 -51.160 87.7400   1
  -8  -2  27 -44.060 65.0500   1
  -8   2  27 129.530 91.3900   1
  -8  -2  27 17.8600 66.8300   1
  -8   2  27 9.21000 67.0600   1
   8   2 -27 48.4200 72.6100   1
 -20  -2  12 10.3900 49.8200   1
 -20   2  12 -31.970 65.8800   1
 -20  -2  12 -2.5000 46.2200   1
 -20   2  12 32.3600 91.9700   1
 -13  -3  23 10.0100 82.4800   1
  13  -3 -23 56.3100 67.2200   1
 -13   3  23 74.9300 74.0900   1
 -13   3  23 4.89000 61.3000   1
 -13  -3  23 24.6500 71.3900   1
 -15   3  21 2914.88 165.620   1
 -15   3  21 3038.13 163.960   1
 -15  -3  21 3130.99 167.350   1
 -15  -3  21 3005.56 169.200   1
  15  -3 -21 3092.48 167.640   1
 -14  -4  -8 -49.370 49.3600   1
 -14   4  -8 -2.3500 70.9000   1
 -14   4  -8 21.2500 46.5400   1
  14   4   8 -7.2800 62.1500   1
  -2   4  23 259.340 102.590   1
  -2   4  23 215.740 74.7600   1
   2   4 -23 290.700 83.2900   1
 -16   2 -10 -16.100 44.0300   1
 -16  -2 -10 6.89000 76.0600   1
 -16   2 -10 21.2100 65.5000   1
 -16  -2 -10 -13.020 43.9100   1
 -12   0  27 12.3600 67.1200   1
 -12   0  27 -8.7400 93.5500   1
 -19  -3   4 80.3500 47.3400   1
 -19  -3   4 36.2800 57.9300   1
 -19   3   4 -2.6000 74.0600   1
 -19   3   4 38.8800 61.8600   1
 -20   2   3 1601.34 104.180   1
 -20  -2   3 1378.07 99.1200   1
 -20  -2   3 1430.61 107.320   1
 -20   2   3 1532.29 137.740   1
 -11  -3 -16 745.000 92.8200   1
 -11   3 -16 523.440 79.2600   1
  11   3  16 467.960 57.8000   1
 -11   3 -16 584.750 86.1500   1
 -16   4  15 62.7400 45.3100   1
 -16  -4  15 44.4400 95.5400   1
 -16   4  15 88.2600 74.2200   1
   1   7   2 2828.60 153.120   1
  -1   7  -2 3009.88 171.730   1
   1   3 -25 1913.41 124.460   1
  -1   3  25 1452.42 119.730   1
  -1   3  25 2220.23 140.320   1
  -1  -3  25 1871.50 153.950   1
 -18  -2  19 35.7500 72.9400   1
 -18   2  19 2.04000 69.3200   1
 -18   2  19 86.3900 53.2000   1
 -18  -2  19 -27.200 68.4600   1
 -21   1   8 145.800 107.900   1
 -21   1   8 174.810 48.6900   1
 -21  -1   8 123.070 81.4900   1
 -21  -1   8 139.090 59.7800   1
 -17   3  -5 -77.770 60.7700   1
 -17  -3  -5 -13.620 76.8800   1
 -17   3  -5 18.7600 69.1300   1
  -8  -2 -21 3396.10 179.260   1
  -8  -2 -21 3345.77 156.490   1
  -8   2 -21 3857.47 169.530   1
  -8   2 -21 3552.35 193.770   1
  -1   7   3 82.3900 84.1200   1
   1   7  -3 156.610 74.3100   1
 -10   6  10 177.310 56.9400   1
  10  -6 -10 227.440 93.6500   1
 -10  -6  10 145.420 143.050   1
  10   6 -10 156.170 73.1100   1
 -16   0  24 388.650 72.8200   1
 -16   0  24 421.230 97.5500   1
  -5   5  20 198.790 63.4500   1
  -5   5  20 129.560 70.6300   1
   5   5 -20 249.800 72.7600   1
  -8   4  23 978.010 103.300   1
  -8   4  23 908.080 111.350   1
   8   4 -23 1006.44 102.710   1
 -21   1   7 704.450 88.0800   1
 -21   1   7 631.250 86.9100   1
 -21  -1   7 583.010 89.4800   1
 -21  -1   7 531.460 87.9000   1
 -21  -1   9 206.110 60.3700   1
 -21   1   9 153.270 56.5900   1
 -21   1   9 191.470 83.5100   1
 -21  -1   9 183.270 67.2800   1
 -10  -2 -19 1345.91 111.240   1
 -10   2 -19 1098.85 94.1400   1
 -10   2 -19 1285.84 108.620   1
 -10  -2 -19 1429.93 121.670   1
   8  -6 -13 -34.480 65.4900   1
  -8   6  13 60.6300 66.0500   1
   8   6 -13 3.98000 51.2800   1
  -8   6  13 -9.2900 69.9400   1
   8   6 -13 25.8600 38.7700   1
  -9   1 -21 18.5600 54.4800   1
  -9   1 -21 -16.200 57.0700   1
  -9  -1 -21 33.5600 44.7400   1
  -9  -1 -21 46.1800 80.1600   1
 -16  -4  -3 1390.77 114.610   1
 -16  -4  -3 1349.02 113.510   1
 -16   4  -3 1452.09 106.270   1
 -16   4  -3 1505.08 129.200   1
 -19  -3  11 62.7700 60.3700   1
 -19   3  11 24.2600 44.4800   1
 -19   3  11 -2.0800 71.4000   1
 -19  -3  11 18.5400 49.0600   1
 -17   3  18 113.170 77.4000   1
 -17  -3  18 99.2000 69.3600   1
 -17  -3  18 160.510 75.5200   1
 -17   3  18 102.180 56.4100   1
  -3   5  20 653.420 97.3300   1
   3   5 -20 712.970 94.9700   1
  -3   5  20 588.170 97.8500   1
   8   6   7 -12.440 78.6600   1
  -8   6  -7 41.9600 76.8800   1
   8  -6   7 71.5500 67.3800   1
  -8  -6  -7 -19.910 64.7000   1
  -9  -5 -12 1011.20 130.140   1
   9   5  12 895.460 83.8800   1
  -9   5 -12 935.070 88.9900   1
 -15  -5   6 1178.75 96.4300   1
  15   5  -6 1071.23 80.2700   1
 -15  -5   6 1128.52 136.150   1
 -15   5   6 1227.27 110.820   1
 -15   5   6 1165.15 103.660   1
 -12   0 -18 362.350 78.9600   1
 -12   0 -18 311.810 63.0200   1
 -15  -5   5 119.590 77.7900   1
  15   5  -5 100.710 64.7900   1
 -15  -5   5 139.450 59.1600   1
 -15   5   5 168.340 57.9000   1
 -21   1   6 34.6500 45.5500   1
 -21   1   6 81.6500 79.0500   1
 -21  -1   6 147.710 52.5700   1
 -21  -1   6 165.340 62.8000   1
   8   4  17 1091.87 85.8300   1
  -8   4 -17 1107.23 99.3900   1
  -8  -4 -17 1115.88 112.480   1
 -21  -1  10 110.690 76.3000   1
 -21  -1  10 171.570 64.4400   1
 -21   1  10 225.050 79.4500   1
 -21   1  10 183.960 65.3600   1
   5   3  22 49.7900 46.5900   1
  -5   3 -22 46.9800 71.8300   1
  -5   3 -22 -44.510 85.7400   1
   5   3  22 12.1200 76.2400   1
  12  -4 -21 2261.86 159.360   1
 -12  -4  21 2101.07 140.690   1
 -12   4  21 2488.73 170.410   1
   1   7   3 2327.85 135.590   1
  -1   7  -3 2437.89 153.020   1
  -4   6  15 68.8000 62.5000   1
   4   6 -15 148.130 53.8000   1
  -4   6  15 18.5900 81.9900   1
 -15  -5   7 4796.41 217.320   1
 -15  -5   7 5349.94 285.290   1
  15   5  -7 5457.39 178.690   1
 -15   5   7 5340.67 216.960   1
 -15   5   7 5362.61 233.730   1
  11   5   9 365.690 70.8400   1
 -11  -5  -9 387.470 89.3700   1
 -11   5  -9 378.480 65.2500   1
  -2   0  28 7508.90 260.300   1
   2   0 -28 6518.28 244.830   1
 -20   0  17 -20.120 117.160   1
 -20   0  17 -15.850 71.7600   1
 -19   3   3 551.210 75.6500   1
 -19  -3   3 367.370 85.6600   1
 -19   3   3 428.530 80.6900   1
 -19  -3   3 318.780 64.1600   1
  -4   6 -12 2109.20 146.820   1
   4   6  12 2365.99 140.270   1
  -4   6 -12 2455.88 138.260   1
   2   6 -15 645.580 93.4700   1
  -2   6  15 857.160 92.8100   1
  -2   6  15 761.150 87.9600   1
 -15   5   4 1748.64 122.040   1
  15   5  -4 1769.74 102.050   1
 -15   5   4 1746.85 143.180   1
 -15  -5   4 1398.10 122.170   1
 -15   5   4 1480.55 117.780   1
 -16   0 -12 123.570 61.2000   1
 -16   0 -12 132.410 70.9300   1
 -20   2  13 271.630 76.5400   1
 -20  -2  13 206.060 78.2600   1
 -20  -2  13 216.410 68.4900   1
   1   7  -4 456.700 64.0800   1
   1   7  -4 534.860 81.3500   1
  -1   7   4 778.490 96.8200   1
 -19  -1  19 227.310 71.4200   1
 -19   1  19 274.950 81.7400   1
 -19  -1  19 274.290 73.9600   1
 -19   1  19 187.520 79.2700   1
  -3   7   1 -18.090 60.0900   1
   6   0  24 -1.0000 60.2200   1
  -6   0 -24 -64.780 58.6600   1
  -6   6 -10 1775.86 122.510   1
   6   6  10 1969.60 120.740   1
  -6   6 -10 1861.55 150.720   1
  -6  -6 -10 1832.56 156.000   1
  -3   7   2 456.110 88.0300   1
   3   7  -2 386.640 80.4300   1
 -10   0  28 774.370 102.080   1
  10   0 -28 856.760 109.230   1
 -10   0  28 1000.98 105.910   1
 -14   4  19 1969.10 137.430   1
 -14  -4  19 1909.10 170.850   1
 -14  -4  19 1955.74 144.960   1
 -14   4  19 1728.76 139.710   1
  14  -4 -19 2364.37 162.070   1
   3   7   0 490.070 78.3700   1
  -3   7   0 369.950 81.6100   1
  -3   1  28 5603.93 226.110   1
  -3  -1  28 5822.10 266.630   1
   3   1 -28 5640.62 224.140   1
   3  -1 -28 4890.43 262.690   1
 -14   0  26 385.990 90.4000   1
 -14   0  26 608.820 94.9800   1
  10  -6   3 1212.27 128.790   1
  10   6   3 1289.23 96.1800   1
 -10   6  -3 1102.68 93.3800   1
  -9   5  19 280.400 66.5900   1
  -9  -5  19 308.950 103.210   1
  -9   5  19 234.710 65.2800   1
   9   5 -19 288.830 72.7600   1
 -20   2   2 -58.110 51.9000   1
 -20  -2   2 -24.550 52.3800   1
 -15  -5   8 1678.16 138.050   1
 -15   5   8 2036.14 140.220   1
 -15   5   8 2031.48 130.950   1
 -15  -5   8 2015.83 160.650   1
  12   4  12 158.500 72.3600   1
 -12   4 -12 186.580 73.2000   1
 -12   4 -12 169.300 58.5200   1
 -12  -4 -12 94.5800 87.3200   1
 -11  -1 -19 7120.56 225.680   1
 -11   1 -19 7012.79 244.830   1
 -11   1 -19 6889.91 239.270   1
 -11  -1 -19 6528.48 237.270   1
 -21   1   5 109.600 63.3300   1
 -21   1   5 22.5400 47.8800   1
 -21  -1   5 138.380 59.1300   1
 -21  -1   5 94.7800 62.5700   1
  -1   5 -19 87.6900 78.6200   1
   1   5  19 21.5000 47.9800   1
   1   5  19 -15.960 85.5000   1
   6   4  19 381.370 63.8600   1
   6   4  19 578.440 86.0000   1
  -6   4 -19 341.530 63.3000   1
 -21  -1  11 84.4400 79.2100   1
 -21   1  11 141.010 71.2100   1
 -21   1  11 82.2400 61.2200   1
 -21  -1  11 40.4800 69.8400   1
 -20   0  -2 844.680 91.6100   1
 -20   0  -2 949.530 95.0100   1
 -13   5  -5 26.0500 44.4700   1
 -13  -5  -5 28.7200 44.7300   1
  13   5   5 -23.000 54.2600   1
   9  -1 -28 -18.790 51.0500   1
  -9   1  28 14.8400 93.3000   1
  -9  -1  28 -17.000 73.0600   1
  -9  -1  28 -39.510 77.4500   1
   9   1 -28 47.9000 68.7800   1
 -15   3 -10 627.930 99.2700   1
 -15   3 -10 656.000 93.9200   1
 -15  -3 -10 593.510 85.9600   1
   3   7  -3 53.2800 58.2200   1
  -3   7   3 115.790 71.2600   1
 -15  -5   3 1289.02 109.030   1
 -15  -5   3 1261.59 158.630   1
  15   5  -3 980.490 78.7400   1
 -15   5   3 1110.18 101.340   1
 -15   5   3 1162.37 187.050   1
 -15   5   3 1166.87 95.0800   1
 -19   3  12 23.0000 63.6000   1
 -19  -3  12 86.5300 73.9500   1
 -19  -3  12 88.5000 74.6900   1
 -19   3  12 49.3600 110.200   1
  -7   1 -23 417.950 64.0700   1
   7   1  23 531.010 78.3900   1
  -7   1 -23 500.190 86.2900   1
  -3   7  -1 2287.31 141.240   1
   3   7   1 2386.42 136.200   1
   2   2 -27 407.420 73.0800   1
  -2   2  27 436.040 77.9300   1
  -2  -2  27 425.620 71.4700   1
 -18   0  -8 3013.65 173.930   1
 -18   0  -8 3038.40 143.820   1
 -13   5  15 540.250 98.5400   1
 -13  -5  15 413.660 94.9500   1
  13  -5 -15 614.370 117.670   1
  -1   7  -4 4663.78 183.220   1
  -1   7  -4 5381.57 228.180   1
   1   7   4 4500.92 199.470   1
  -3   5 -18 245.290 59.6600   1
   3   5  18 239.350 67.7600   1
   3   5  18 299.690 73.2900   1
  -7   5  20 616.810 79.7800   1
  -7   5  20 607.570 83.6800   1
   7   5 -20 500.950 90.1800   1
 -14  -2 -14 262.090 94.1400   1
 -14   2 -14 244.100 61.4900   1
 -14   2 -14 250.420 81.2000   1
 -14  -2 -14 228.950 51.2500   1
  10  -6 -11 168.050 85.4300   1
 -10  -6  11 14.2900 58.0400   1
  10   6 -11 45.9800 51.0300   1
 -10   6  11 107.960 65.5600   1
  -5  -3  26 512.990 87.1500   1
  -5   3  26 519.750 100.460   1
   5   3 -26 554.940 162.800   1
  -5   3  26 438.220 68.7600   1
 -15  -5   9 2309.34 168.300   1
 -15   5   9 2190.82 142.070   1
 -15   5   9 1988.84 123.470   1
 -12   2  26 63.0200 59.8700   1
 -12   2  26 82.4500 72.2900   1
 -12  -2  26 109.860 84.3600   1
 -12  -2  26 157.790 65.3300   1
  12  -2 -26 68.4700 85.6400   1
  -1   7   5 2431.23 151.710   1
   1   7  -5 2296.31 142.710   1
   1   7  -5 2276.37 139.410   1
   3   7  -4 2092.67 135.130   1
  -3   7   4 1989.75 144.280   1
 -19   3   2 172.330 99.9000   1
 -19  -3   2 116.280 52.8400   1
 -19   3   2 164.590 74.8300   1
 -19  -3   2 177.230 55.9500   1
  -6   2 -23 632.500 82.0100   1
  -6   2 -23 661.110 113.690   1
   6   2  23 610.940 107.440   1
  10   4  15 301.160 64.7700   1
 -10   4 -15 307.510 69.9000   1
 -10  -4 -15 313.630 78.4200   1
 -10   4 -15 266.240 67.8300   1
 -21   1   4 -36.210 52.1500   1
 -21   1   4 -13.880 54.6700   1
 -21  -1   4 -48.030 55.1200   1
 -21  -1   4 -14.750 51.2000   1
 -15  -1  25 751.900 98.0300   1
 -15   1  25 615.470 97.8300   1
 -15  -1  25 628.540 87.5100   1
 -15   1  25 667.430 97.2300   1
  15  -1 -25 693.100 90.2700   1
 -21   1  12 324.500 79.6400   1
 -21  -1  12 422.790 77.3300   1
 -21  -1  12 456.020 69.3100   1
 -21   1  12 365.340 77.2700   1
   3   7   2 1409.08 111.830   1
  -3   7  -2 1926.28 133.600   1
 -18   2  -6 84.3300 136.390   1
 -18  -2  -6 11.1500 69.1300   1
 -18   2  -6 48.0500 51.3800   1
 -18  -2  -6 3.35000 36.4700   1
 -15  -5   2 11176.3 307.540   1
  15   5  -2 11453.8 246.200   1
 -15  -5   2 11269.1 344.730   1
 -15   5   2 10949.2 345.390   1
 -15   5   2 11310.6 287.860   1
 -19   1  -5 12473.0 300.600   1
 -19   1  -5 12808.3 294.410   1
 -19  -1  -5 12126.6 312.700   1
 -19  -1  -5 13301.7 342.230   1
  -7   3  26 -24.820 57.4400   1
  -7   3  26 -1.3400 64.8800   1
   7   3 -26 101.950 70.4500   1
  -7  -3  26 -16.060 71.4000   1
 -16   4  16 24.2500 75.8300   1
 -16  -4  16 29.1900 60.1300   1
 -16  -4  16 25.8600 75.8900   1
 -16   4  16 -0.8500 40.6200   1
   6   6 -15 442.440 72.7200   1
  -6   6  15 583.760 97.1000   1
  -6   6  15 552.780 85.7600   1
 -20  -2  14 4295.95 199.490   1
 -20   2  14 4150.06 193.410   1
 -20   2  14 4429.45 203.810   1
 -20  -2  14 4454.73 210.850   1
  -1   5  20 -9.7600 50.4600   1
  -1   5  20 1.42000 53.8300   1
 -12   2 -17 714.570 75.8700   1
 -12  -2 -17 669.950 80.6000   1
 -12  -2 -17 894.460 98.8200   1
 -12   2 -17 598.100 93.7100   1
 -17  -1 -10 173.800 50.5400   1
 -17   1 -10 119.750 67.5800   1
 -17   1 -10 114.820 69.0700   1
 -17  -1 -10 136.530 73.3900   1
 -10  -2  27 79.1200 72.2500   1
 -10   2  27 207.680 74.4900   1
 -10  -2  27 208.200 62.2500   1
 -10   2  27 45.8200 103.700   1
  10   2 -27 169.450 75.0500   1
 -20   2   1 1107.28 93.4400   1
 -20   2   1 1143.03 92.4000   1
 -20  -2   1 1156.92 112.640   1
 -20  -2   1 1062.93 113.040   1
 -16   4  -4 755.650 87.1500   1
 -16  -4  -4 690.700 87.0100   1
 -16   4  -4 681.390 172.210   1
   2   6  14 277.350 72.2700   1
  -2   6 -14 205.040 70.9800   1
   2   6  14 256.580 75.5700   1
 -19   3  13 472.040 147.600   1
 -19  -3  13 385.020 88.5100   1
 -19   3  13 556.850 82.6700   1
 -19  -3  13 416.170 97.8500   1
  -2   4 -22 317.530 79.0400   1
   2   4  22 219.160 69.1900   1
[truncated: 90,985 more chars]
