# Supplementary material for: Crystal structure of 2-amino-7-hy­droxy-4-(4-hy­droxy­phen­yl)-4H-chromene-3-carbo­nitrile
Source: Acta Crystallogr E Crystallogr Commun. 2015 Jul 8;71(Pt 8):o546–7. doi: 10.1107/S2056989015012815 (PMC4571389; doi:10.1107/S2056989015012815)
Supplement: Supplementary file 2 [file e-71-0o546-Isup2.hkl]

#
# h,k,l, Fc-squared, Fo-squared, sigma(Fo-squared), status flag
#
data_I
_shelx_title ' SA-54'
_shelx_refln_list_code          4
_shelx_F_calc_maximum      275.59
_exptl_crystal_F_000      1168.00
_reflns_d_resolution_high  0.7701

loop_
 _space_group_symop_operation_xyz
 'x, y, z'
 '-x, y, -z+1/2'
 'x+1/2, y+1/2, z'
 '-x+1/2, y+1/2, -z+1/2'
 '-x, -y, -z'
 'x, -y, z-1/2'
 '-x+1/2, -y+1/2, -z'
 'x+1/2, -y+1/2, z-1/2'

_cell_length_a    18.3084
_cell_length_b     6.0743
_cell_length_c    24.5339
_cell_angle_alpha  90.000
_cell_angle_beta  106.471
_cell_angle_gamma  90.000

_shelx_F_squared_multiplier     1.000

loop_
 _refln_index_h
 _refln_index_k
 _refln_index_l
 _refln_F_squared_calc
 _refln_F_squared_meas
 _refln_F_squared_sigma
 _refln_observed_status
   6   0   0       3105.73       2971.07        34.43 o
   8   0   0       3450.79       3333.68        40.67 o
  10   0   0        711.37        833.06        28.63 o
  12   0   0          1.79         19.06         8.63 o
  14   0   0        170.50        228.65        16.56 o
  16   0   0          3.33         -5.01         9.17 o
  18   0   0       9653.23       9778.18       100.88 o
  20   0   0       1574.39       1689.37        41.63 o
  22   0   0        211.74        252.86        20.66 o
   1   1   0      10703.76      10370.93        55.18 o
   3   1   0       1802.38       1904.78        20.00 o
   5   1   0        555.72        486.21         9.70 o
   7   1   0       2660.23       2859.25        28.19 o
   9   1   0        385.55        370.39        11.81 o
  11   1   0        508.56        505.68        15.75 o
  13   1   0         82.31         81.91         8.21 o
  15   1   0        392.37        378.39        21.98 o
  17   1   0       2191.56       2134.59        40.94 o
  19   1   0        170.57        161.26        11.61 o
  21   1   0         57.48         68.58        10.31 o
   0   2   0        445.06        427.85        12.22 o
   2   2   0       1031.03       1084.02        15.96 o
   4   2   0        443.61        376.35         8.94 o
   6   2   0       4733.59       5150.84        37.48 o
   8   2   0       2150.11       2307.99        31.15 o
  10   2   0       1771.99       1966.17        27.48 o
  12   2   0         69.92        103.61         8.54 o
  14   2   0        361.57        351.98        14.78 o
  16   2   0        265.79        242.92        12.14 o
  18   2   0         70.47         81.21        11.76 o
  20   2   0         47.14         38.04         9.53 o
  22   2   0         53.05         49.77        10.42 o
   1   3   0        172.47        159.77         6.08 o
   3   3   0        217.39        226.22         7.05 o
   5   3   0       2074.25       1975.53        22.62 o
   7   3   0         22.83         13.44         3.49 o
   9   3   0         60.52         83.70         6.08 o
  11   3   0         46.70         38.69         5.84 o
  13   3   0        363.51        469.68        14.02 o
  15   3   0        233.33        200.65        12.35 o
  17   3   0        247.58        244.39        12.34 o
  19   3   0         56.22         35.93        10.70 o
  21   3   0         63.08         99.02        13.57 o
   0   4   0        267.56        213.86        11.07 o
   2   4   0        752.56        772.46        12.87 o
   4   4   0        492.95        564.11        11.60 o
   6   4   0       3747.40       3675.81        76.88 o
   8   4   0         63.48         49.89         4.92 o
  10   4   0         48.16         66.32         7.43 o
  12   4   0        520.15        455.13        14.48 o
  14   4   0        131.84        122.09         8.12 o
  16   4   0         22.99         20.74         8.86 o
  18   4   0         75.67         80.58         9.72 o
   1   5   0       3077.74       3015.69        69.68 o
   3   5   0       3340.02       3190.70        89.32 o
   5   5   0       3699.53       3672.78       149.81 o
   7   5   0         71.51         70.26         6.55 o
   9   5   0       1697.79       1533.75        29.88 o
  11   5   0         17.70          8.44         6.62 o
  13   5   0         26.97         20.30         6.88 o
  15   5   0         64.93         44.15        11.43 o
  17   5   0        173.35        202.38        15.00 o
   0   6   0          5.86          2.24        14.39 o
   2   6   0       1739.39       1764.69        35.89 o
   4   6   0        333.22        322.53        12.94 o
   6   6   0        398.61        392.61        16.82 o
   8   6   0         13.08          9.84         7.59 o
  10   6   0         23.02         29.02         8.77 o
  12   6   0          0.21         14.97        10.16 o
  14   6   0        150.51        226.13        17.23 o
   1   7   0        704.21        711.82        53.65 o
   3   7   0         90.00        126.16        17.19 o
   5   7   0        384.00        370.12        23.39 o
   7   7   0          8.46         -0.34        11.48 o
   9   7   0        171.85        160.76        32.23 o
 -21   1   1         95.16         98.65        11.08 o
 -19   1   1         17.90         19.51         9.64 o
 -17   1   1        610.38        604.95        24.13 o
 -15   1   1        625.95        565.44        28.46 o
 -13   1   1        930.53        986.94        22.57 o
 -11   1   1        165.88        138.88         8.84 o
  -9   1   1         26.84         30.32         4.07 o
  -7   1   1        269.84        314.77         8.06 o
  -5   1   1       1145.66        996.40        14.75 o
  -3   1   1      58118.86      59046.77       369.42 o
  -1   1   1       2182.50       2073.26        22.61 o
   1   1   1       8676.15       8831.39        77.64 o
   3   1   1       3380.77       3442.20        28.67 o
   5   1   1       1800.47       1726.34        19.88 o
   7   1   1      10366.33      10879.87        56.46 o
   9   1   1        147.68        180.00         8.12 o
  11   1   1       1819.75       1971.03        31.43 o
  13   1   1        245.18        252.82        10.97 o
  15   1   1        783.26        812.71        18.31 o
  17   1   1        786.98        769.98        25.51 o
  19   1   1        310.63        334.02        17.46 o
  21   1   1        719.04        717.71        26.92 o
 -22   2   1         39.31         21.21        10.48 o
 -20   2   1        311.84        320.64        14.52 o
 -18   2   1         29.10         36.23         8.64 o
 -16   2   1         33.59         24.67         7.50 o
 -14   2   1         27.27         26.24         6.47 o
 -12   2   1          8.01          5.16         5.85 o
 -10   2   1        706.71        755.19        18.70 o
  -8   2   1         35.96         28.74         3.85 o
  -6   2   1       1726.15       1900.31        20.65 o
  -4   2   1         28.23         72.25         4.87 o
  -2   2   1       2607.11       2391.56        23.96 o
   0   2   1       2624.12       2552.60        22.38 o
   2   2   1       1400.45       1187.86        17.22 o
   4   2   1        561.33        609.25        11.39 o
   6   2   1       2566.85       2927.11        29.28 o
   8   2   1        979.02       1123.66        16.92 o
  10   2   1          4.19          8.61         4.68 o
  12   2   1         62.87         55.77         7.26 o
  14   2   1       1378.96       1387.79        27.80 o
  16   2   1        584.65        570.02        19.62 o
  18   2   1          0.06         -1.92         8.85 o
  20   2   1         19.49         17.31         9.53 o
 -21   3   1         10.36          8.44        13.02 o
 -19   3   1         26.98         29.24         8.66 o
 -17   3   1        244.40        234.41        12.19 o
 -15   3   1        397.26        384.25        13.71 o
 -13   3   1       2384.55       2360.83        33.42 o
 -11   3   1        764.06        759.87        17.40 o
  -9   3   1       1372.71       1436.90        42.28 o
  -7   3   1        110.51        115.81         5.58 o
  -5   3   1      14583.65      15332.08        94.07 o
  -3   3   1        891.17       1010.50        14.12 o
  -1   3   1        367.06        385.38         8.78 o
   1   3   1        326.11        324.59         8.43 o
   3   3   1        709.43        752.76        13.19 o
   5   3   1       3185.31       3078.84        27.71 o
   7   3   1         22.75         51.45         4.84 o
   9   3   1          2.42          6.91         4.18 o
  11   3   1        106.22         98.58         7.65 o
  13   3   1       1492.07       1539.13        25.16 o
  15   3   1        143.15         99.44        11.22 o
  17   3   1         73.19         57.74         9.68 o
  19   3   1        159.95        142.77        11.42 o
 -18   4   1        462.72        449.22        15.87 o
 -16   4   1          0.75          4.19         7.21 o
 -14   4   1         45.45         25.77         6.56 o
 -12   4   1       1327.76       1148.75        35.22 o
 -10   4   1       1377.08       1260.49        24.49 o
  -8   4   1       6619.10       6636.88       127.10 o
  -6   4   1        370.86        304.33         9.28 o
  -4   4   1        264.87        289.39         8.38 o
  -2   4   1        620.92        634.65        11.74 o
   0   4   1         13.49         13.28         4.47 o
   2   4   1       1952.23       1948.52        27.39 o
   4   4   1       1794.66       1777.57        29.87 o
   6   4   1       2310.53       2436.01        63.54 o
   8   4   1        802.49        748.80        22.69 o
  10   4   1        205.22        201.61        10.47 o
  12   4   1        114.58        104.56         7.97 o
  14   4   1          3.23         -6.41         7.38 o
  16   4   1         17.78         25.44         8.60 o
  18   4   1         30.20         38.10         9.01 o
 -17   5   1        222.71        168.58        13.25 o
 -15   5   1        563.27        560.37        17.89 o
 -13   5   1        113.32         89.36         8.32 o
 -11   5   1          6.92          3.82         6.63 o
  -9   5   1         70.75        111.13         8.89 o
  -7   5   1         57.82         50.00         6.55 o
  -5   5   1        116.54        109.64         6.80 o
  -3   5   1          4.67          2.01         5.66 o
  -1   5   1        626.34        611.13        15.86 o
   1   5   1       1115.85       1102.94        64.55 o
   3   5   1       8100.80       8060.29        70.01 o
   5   5   1       2619.89       2488.89        78.53 o
   7   5   1        336.81        345.86        12.16 o
   9   5   1        511.06        466.60        14.84 o
  11   5   1         56.08         70.61         8.04 o
  13   5   1        103.16        114.22        11.18 o
  15   5   1         29.04         24.84         7.64 o
  17   5   1         16.97         10.13        12.50 o
 -14   6   1        194.47        204.34        15.40 o
 -12   6   1        331.71        363.33        19.42 o
 -10   6   1          3.26          2.23        11.82 o
  -8   6   1          6.25         -0.30        10.89 o
  -6   6   1         22.89         23.94         8.75 o
  -4   6   1        327.26        334.15        17.00 o
  -2   6   1         64.55         77.88         9.32 o
   0   6   1       1166.04       1162.22        31.48 o
   2   6   1          2.08         13.99         8.02 o
   4   6   1        211.20        209.66        11.13 o
   6   6   1         77.71         79.21         9.91 o
   8   6   1          3.82         -0.16         8.28 o
  10   6   1        114.45        134.37        12.27 o
  12   6   1        260.43        313.36        18.49 o
  14   6   1         74.06         77.66        14.30 o
  -9   7   1          1.10          3.50        14.50 o
  -7   7   1        267.44        239.27        17.13 o
  -5   7   1          3.35         -3.96        11.36 o
  -3   7   1         11.23         -5.18        17.20 o
  -1   7   1         45.52         18.95        17.14 o
   1   7   1        265.24        283.14        21.80 o
   3   7   1        623.09        669.70        28.06 o
   5   7   1         29.15         24.08        15.29 o
   7   7   1         62.09         51.62        13.14 o
   9   7   1        331.69        367.75        29.31 o
 -22   0   2        452.14        414.70        23.90 o
 -20   0   2       1499.35       1439.19        40.53 o
 -18   0   2      11129.57      11257.01       111.00 o
 -16   0   2        543.28        514.20        23.73 o
 -14   0   2        694.38        757.13        28.66 o
 -12   0   2          3.73         -8.07         8.89 o
 -10   0   2       3946.98       3803.42       125.47 o
  -8   0   2         39.02         45.69         6.24 o
  -6   0   2        161.41        118.73         8.65 o
  -4   0   2       6951.06       6770.79       144.54 o
   2   0   2       8542.52       8092.93        60.91 o
   4   0   2        148.86         89.80         6.96 o
   6   0   2       1902.55       1788.53        29.77 o
   8   0   2         69.88         80.56         7.46 o
  10   0   2       2586.59       2650.89        65.33 o
  12   0   2         20.68          6.57         8.22 o
  14   0   2          0.04          6.69         9.03 o
  16   0   2         74.96        104.34        12.90 o
  18   0   2          8.06         11.30        13.85 o
  20   0   2        282.74        257.11        18.88 o
  22   0   2        109.43        114.98        15.82 o
 -21   1   2         39.91         48.35        12.18 o
 -19   1   2        131.14        116.46        10.13 o
 -17   1   2        876.19        851.79        23.44 o
 -15   1   2        276.83        262.56        11.78 o
 -13   1   2         85.28         77.15         8.07 o
 -11   1   2         38.81         36.36         7.24 o
  -9   1   2       7507.96       7701.27        61.58 o
  -7   1   2         86.27         90.14         5.17 o
  -5   1   2      30323.95      30033.36       115.14 o
  -3   1   2      15747.52      16150.78        96.56 o
  -1   1   2      10935.11      10291.79        86.07 o
   1   1   2        584.12        564.10        12.17 o
   3   1   2       2916.27       3003.56        26.77 o
   5   1   2         18.40          2.96         7.93 o
   7   1   2        934.30       1120.26        16.45 o
   9   1   2        184.69        234.45        10.57 o
  11   1   2        176.16        128.73         8.93 o
  13   1   2        575.75        582.84        17.78 o
  15   1   2         92.52         83.10         9.71 o
  17   1   2        730.40        682.29        19.09 o
  19   1   2        618.82        641.44        20.40 o
  21   1   2       2670.82       2704.26        46.86 o
 -22   2   2        382.61        365.53        16.40 o
 -20   2   2          2.82        -10.55        10.55 o
 -18   2   2          0.00         11.73        24.98 o
 -16   2   2        125.99        115.60        10.28 o
 -14   2   2         91.32        102.59         7.86 o
 -12   2   2       1134.84       1134.49        21.88 o
 -10   2   2       4471.98       4613.79        43.55 o
  -8   2   2       2380.67       2258.20        22.91 o
  -6   2   2        560.95        527.92        10.65 o
  -4   2   2       9334.87       9884.47        49.74 o
  -2   2   2       4099.55       3982.71        29.37 o
   2   2   2       3375.17       3488.14        30.05 o
   4   2   2       1323.18       1354.88        17.49 o
   6   2   2        424.91        472.81        10.16 o
   8   2   2       6702.62       6447.89       101.71 o
  10   2   2        586.31        558.60        14.21 o
  12   2   2        261.58        313.48        12.98 o
  14   2   2        322.15        324.26        14.60 o
  16   2   2       1919.10       1835.69        32.97 o
  18   2   2        362.67        332.80        12.27 o
  20   2   2        259.16        280.70        17.42 o
 -21   3   2         71.16         79.61        13.56 o
 -19   3   2         50.86         44.31         9.26 o
 -17   3   2        139.33        130.05        11.06 o
 -15   3   2          2.41         -2.19         7.16 o
 -13   3   2        166.50        115.41         7.99 o
 -11   3   2        398.00        387.52        12.37 o
  -9   3   2       2719.08       2664.63        65.35 o
  -7   3   2          7.10         12.14         3.69 o
  -5   3   2      12759.05      13192.12        62.65 o
  -3   3   2        192.16        264.39         7.26 o
  -1   3   2       3586.51       3651.34        32.94 o
   1   3   2         48.91         26.19         4.12 o
   3   3   2       2199.82       2309.71        24.97 o
   5   3   2       3136.55       3266.78        29.07 o
   7   3   2          6.61         -0.33         3.92 o
   9   3   2         11.89         20.25         6.38 o
  11   3   2        891.62        886.93        20.80 o
  13   3   2       6095.67       6122.77        52.84 o
  15   3   2       1663.20       1482.34        29.01 o
  17   3   2         22.46          8.43         8.05 o
  19   3   2          0.02          3.87         7.11 o
 -20   4   2         40.14         51.83        12.51 o
 -18   4   2        199.07        182.34        13.38 o
 -16   4   2         55.55         63.70         8.43 o
 -14   4   2        469.92        448.33        14.63 o
 -12   4   2        231.75        160.69         9.18 o
 -10   4   2        574.76        509.31        14.72 o
  -8   4   2        125.67        158.40         9.13 o
  -6   4   2        131.75        109.01         6.44 o
  -4   4   2         84.76         68.67         4.71 o
  -2   4   2        319.64        350.76         9.44 o
   0   4   2         24.06         17.92         3.89 o
   2   4   2        989.38        972.25        17.21 o
   4   4   2        151.51        185.83         8.52 o
   6   4   2        178.56        138.25         6.83 o
   8   4   2         42.27         52.16         4.99 o
  10   4   2         14.45         14.56         6.64 o
  12   4   2         33.81         27.44         6.41 o
  14   4   2        135.83        152.22        10.59 o
  16   4   2         11.05         10.09         7.55 o
  18   4   2         99.02         92.00        11.06 o
 -17   5   2        245.53        240.04        13.92 o
 -15   5   2       2946.46       3225.66        38.27 o
 -13   5   2        338.39        369.49        13.51 o
 -11   5   2         18.44         30.60         6.74 o
  -9   5   2         92.43        107.25         8.93 o
  -7   5   2        277.69        252.21        10.32 o
  -5   5   2       2416.31       2349.47        37.29 o
  -3   5   2        782.79        734.18        17.81 o
  -1   5   2        227.04        218.02         9.22 o
   1   5   2        143.46        129.76         7.82 o
   3   5   2       2288.34       2230.77        38.88 o
   5   5   2         28.01         32.96         4.95 o
   7   5   2       1423.10       1384.25        46.82 o
   9   5   2        106.67        105.36         8.25 o
  11   5   2         45.95         50.36         7.24 o
  13   5   2        135.83         93.43         9.43 o
  15   5   2          6.29          6.42         9.74 o
  17   5   2          0.12         -7.30        10.15 o
 -14   6   2        240.33        190.38        15.75 o
 -12   6   2          2.15          2.08         9.14 o
 -10   6   2         20.46         21.02        10.81 o
  -8   6   2          0.31          3.88         9.58 o
  -6   6   2         57.66         54.63         8.91 o
  -4   6   2        174.15        177.71        11.48 o
  -2   6   2        325.70        330.86        15.53 o
   0   6   2        876.15        857.18        40.28 o
   2   6   2          0.17          2.59         7.57 o
   4   6   2        237.38        222.97        13.01 o
   6   6   2         22.83         24.58        11.33 o
   8   6   2        187.98        179.60        13.23 o
  10   6   2        216.84        270.29        19.37 o
  12   6   2        106.93        102.37        21.48 o
  14   6   2          0.01          8.25        10.61 o
  -9   7   2        100.70        122.45        16.79 o
  -7   7   2         57.53         83.60        13.59 o
  -5   7   2         92.06         88.45        27.58 o
  -3   7   2        107.64        120.53        17.00 o
  -1   7   2          1.16         -1.95        16.50 o
   1   7   2        754.82        833.41        32.71 o
   3   7   2        489.78        475.75        74.02 o
   5   7   2          0.02         -6.37        14.25 o
   7   7   2         47.15         42.25        13.42 o
   9   7   2         67.05         88.12        16.77 o
 -23   1   3        217.19        210.00        15.06 o
 -21   1   3         45.93         44.55         9.38 o
 -19   1   3        134.69        133.76        10.80 o
 -17   1   3        622.61        643.03        26.82 o
 -15   1   3          7.28         13.81         6.76 o
 -13   1   3        657.06        652.69        17.96 o
 -11   1   3       5290.34       5775.26        62.77 o
  -9   1   3        220.23        256.08         7.77 o
  -7   1   3       3278.05       3208.89        26.43 o
  -5   1   3       5236.13       5190.85        31.05 o
  -3   1   3      13420.42      13001.66        56.10 o
  -1   1   3      12053.48      12100.43        52.34 o
   1   1   3      21853.08      21868.30       114.92 o
   3   1   3      42900.32      42762.35       215.67 o
   5   1   3       1064.23        935.18        13.08 o
   7   1   3        786.01        860.49        13.32 o
   9   1   3        305.16        283.02        11.09 o
  11   1   3          0.14          6.19         6.03 o
  13   1   3         47.77         46.41         7.80 o
  15   1   3        108.87         87.30         8.58 o
  17   1   3          0.23         -0.52         6.76 o
  19   1   3        487.82        532.86        25.02 o
  21   1   3       2387.13       2343.35        52.11 o
 -22   2   3         79.34         66.47        11.73 o
 -20   2   3        419.14        424.60        15.67 o
 -18   2   3        300.54        308.13        19.75 o
 -16   2   3        386.36        383.66        14.24 o
 -14   2   3       1941.64       1971.56        39.24 o
 -12   2   3       1850.66       1991.02        30.67 o
 -10   2   3         22.36         28.20         4.70 o
  -8   2   3       1951.86       1872.74        19.95 o
  -6   2   3       5665.10       6106.18        38.91 o
  -4   2   3       2648.10       2977.00        25.76 o
  -2   2   3      28641.38      29621.39       242.63 o
   0   2   3       1256.45       1202.49        18.66 o
   2   2   3       1321.56       1174.81        17.33 o
   4   2   3       7275.49       7937.48        47.73 o
   6   2   3      12866.22      14148.21       108.08 o
   8   2   3         26.46         26.17         4.80 o
  10   2   3         63.41         46.75         6.39 o
  12   2   3         74.52         69.59         8.03 o
  14   2   3         74.04         87.76         8.55 o
  16   2   3       1115.88       1117.19        24.62 o
  18   2   3         32.19         34.56         9.77 o
  20   2   3       1358.16       1323.16        33.88 o
 -21   3   3        282.55        302.27        18.22 o
 -19   3   3        134.33        122.91        12.20 o
 -17   3   3        358.73        367.33        14.86 o
 -15   3   3        232.70        221.32        10.31 o
 -13   3   3        924.75        864.12        19.77 o
 -11   3   3       1217.98       1154.27        21.51 o
  -9   3   3         14.99         39.19         5.94 o
  -7   3   3        595.16        589.01        11.96 o
  -5   3   3        873.50       1031.97        15.05 o
  -3   3   3        436.28        438.30         9.43 o
  -1   3   3        631.14        634.68        12.97 o
   1   3   3       6417.86       6457.75        50.14 o
   3   3   3        869.37        873.47        14.84 o
   5   3   3       1722.71       1646.80        20.77 o
   7   3   3       1291.14       1377.96        23.05 o
   9   3   3         58.78         40.58         6.04 o
  11   3   3         14.25         13.98         6.13 o
  13   3   3        334.16        293.49        11.73 o
  15   3   3        166.06        207.40        12.65 o
  17   3   3        202.00        174.52        11.36 o
  19   3   3          6.26         13.91         6.68 o
 -20   4   3        342.22        352.55        16.16 o
 -18   4   3         11.55          1.10         7.79 o
 -16   4   3          0.34         -2.99         7.87 o
 -14   4   3          0.41          0.44         5.37 o
 -12   4   3          0.92          2.70         5.13 o
 -10   4   3        323.90        338.77        12.41 o
  -8   4   3       3382.54       3268.27        77.34 o
  -6   4   3       2390.51       2300.66        51.92 o
  -4   4   3        336.21        268.95         8.08 o
  -2   4   3          1.51          3.39         5.15 o
   0   4   3       1164.20       1212.37        18.67 o
   2   4   3       2667.73       2531.10        31.40 o
   4   4   3        420.29        467.86        15.52 o
   6   4   3        290.06        264.28        11.08 o
   8   4   3        601.31        607.32        25.95 o
  10   4   3        327.26        293.20        12.18 o
  12   4   3        347.11        270.64        22.40 o
  14   4   3        323.64        352.28        13.26 o
  16   4   3        370.64        407.29        16.47 o
  18   4   3         28.35         36.10         9.87 o
 -17   5   3       2885.33       2856.77        46.05 o
 -15   5   3        314.05        325.34        12.53 o
 -13   5   3         19.75         25.70         8.60 o
 -11   5   3        113.85        113.75         9.86 o
  -9   5   3        827.83        793.92        20.22 o
  -7   5   3        318.74        317.40        11.63 o
  -5   5   3         21.82         20.04         4.91 o
  -3   5   3        218.96        229.60         8.96 o
  -1   5   3         29.99         33.09         5.07 o
   1   5   3        786.49        695.79        26.40 o
   3   5   3         30.82         26.79         4.63 o
   5   5   3        137.93        149.94         9.93 o
   7   5   3        322.90        353.90        13.65 o
   9   5   3        319.86        383.35        13.98 o
  11   5   3         13.55         17.94         7.52 o
  13   5   3        479.38        500.91        20.63 o
  15   5   3        172.68        150.49        13.02 o
 -14   6   3          9.86          4.37         7.77 o
 -12   6   3          5.41          5.70         9.27 o
 -10   6   3        272.07        265.54        23.64 o
  -8   6   3        644.51        655.81        31.40 o
  -6   6   3         22.43         20.79         7.35 o
  -4   6   3       1377.29       1386.34        53.50 o
  -2   6   3        512.52        568.11        29.00 o
   0   6   3      13607.30      14627.09       277.08 o
   2   6   3       3534.25       3593.13       122.87 o
   4   6   3        158.68        142.64        11.17 o
   6   6   3         19.46         24.29         9.37 o
   8   6   3        137.46        152.32        13.04 o
  10   6   3        294.62        344.34        17.01 o
  12   6   3         14.95         28.89         9.86 o
  14   6   3         36.55         47.42        12.87 o
  -9   7   3         98.83        119.67        16.36 o
  -7   7   3        183.30        179.07        18.10 o
  -5   7   3         25.33          7.75        12.12 o
  -3   7   3          9.76         23.30        12.90 o
  -1   7   3         39.93         34.86        15.94 o
   1   7   3        631.34        680.51        29.05 o
   3   7   3       2328.56       2505.91        55.67 o
   5   7   3          0.63          7.68         9.14 o
   7   7   3        454.91        517.23        19.44 o
   9   7   3        479.28        526.94        43.12 o
 -22   0   4        967.01        883.60        50.07 o
 -20   0   4        240.75        240.76        18.22 o
 -18   0   4       2355.75       1959.45       253.19 o
 -16   0   4        178.25        160.69        14.84 o
 -14   0   4       6183.80       6014.44        94.64 o
 -12   0   4       2137.22       1900.05        41.89 o
 -10   0   4        563.73        675.70        26.38 o
  -8   0   4       2801.57       2622.56        38.36 o
  -6   0   4      30802.10      31567.57       302.91 o
  -4   0   4      42510.73      45087.78       398.25 o
  -2   0   4        741.19        722.30        22.79 o
   0   0   4       4717.34       4766.20        42.63 o
   2   0   4       7275.52       7267.86        55.72 o
   4   0   4        148.68        122.65         7.84 o
   6   0   4       1431.87       1431.44        24.86 o
   8   0   4         17.61          6.47         4.73 o
  10   0   4       7045.42       7092.53       300.43 o
  12   0   4        171.62        141.45        26.52 o
  14   0   4       1099.98       1172.19        41.92 o
  16   0   4        108.62        111.58        13.63 o
  18   0   4       7332.45       7513.59       101.68 o
  20   0   4       3113.31       3042.94        56.89 o
 -23   1   4         75.25         79.38        11.42 o
 -21   1   4          0.05         -7.61         7.61 o
 -19   1   4         79.03         89.83        10.12 o
 -17   1   4        794.26        755.78        19.99 o
 -15   1   4       1821.43       1827.47        30.52 o
 -13   1   4        777.59        780.76        20.23 o
 -11   1   4         12.26         17.98         6.12 o
  -9   1   4         36.66         34.50         3.93 o
  -7   1   4         10.28         13.60         3.80 o
  -5   1   4       9310.58       9094.16        46.52 o
  -3   1   4        662.23        558.47        10.09 o
  -1   1   4         43.08         17.95         6.62 o
   1   1   4      14838.63      14647.68        78.96 o
   3   1   4      75948.65      76580.27       557.89 o
   5   1   4       4307.21       4394.46        34.46 o
   7   1   4        502.83        472.51         9.47 o
   9   1   4       1034.33       1072.89        28.27 o
  11   1   4        344.20        298.51        13.71 o
  13   1   4         14.69         25.94         6.33 o
  15   1   4         17.66         11.94         7.74 o
  17   1   4        322.83        341.51        12.94 o
  19   1   4          7.64         -1.44        10.91 o
  21   1   4        744.51        718.68        28.41 o
 -22   2   4        292.23        306.23        15.92 o
 -20   2   4        125.69        125.25        11.30 o
 -18   2   4         82.40         91.54         9.31 o
 -16   2   4        430.12        409.44        15.67 o
 -14   2   4       2017.97       1965.13        31.79 o
 -12   2   4        967.58       1044.78        24.02 o
 -10   2   4       9673.69       9863.78        66.42 o
  -8   2   4       5734.43       5635.93        53.83 o
  -6   2   4       1092.97       1175.37        16.12 o
  -4   2   4        321.52        387.66         9.22 o
  -2   2   4      17437.96      17544.79        88.17 o
   0   2   4       4950.34       4893.63        44.36 o
   2   2   4        460.26        446.19        10.64 o
   4   2   4      16645.06      18162.92       130.65 o
   6   2   4        892.95       1005.31        14.89 o
   8   2   4       7153.48       7327.60       107.94 o
  10   2   4        607.08        629.40        16.25 o
  12   2   4       1505.98       1531.72        30.20 o
  14   2   4         18.35          8.55         6.65 o
  16   2   4         60.89         69.97        11.96 o
  18   2   4          1.82          2.60         7.79 o
  20   2   4         73.93         66.56        13.16 o
 -21   3   4         86.01         84.91        15.45 o
 -19   3   4          7.92         12.27         8.30 o
 -17   3   4        103.25         88.29        10.68 o
 -15   3   4         32.04         45.12         9.04 o
 -13   3   4        399.15        387.75        13.44 o
 -11   3   4         64.46         79.46         6.60 o
  -9   3   4         37.82         46.78         6.08 o
  -7   3   4        122.92        124.92         6.30 o
  -5   3   4      11245.12      12290.65       132.06 o
  -3   3   4       6324.42       6737.75        49.50 o
  -1   3   4        388.57        420.55        11.34 o
   1   3   4        320.79        263.54         8.54 o
   3   3   4        133.84        123.63         5.93 o
   5   3   4         60.05         37.58         4.85 o
   7   3   4         11.27         10.71         4.28 o
   9   3   4         54.79         35.33         5.74 o
  11   3   4          7.70          6.63         7.04 o
  13   3   4        507.29        394.54        12.85 o
  15   3   4        134.39        135.33        11.36 o
  17   3   4         42.76         47.86        10.85 o
  19   3   4         35.77         34.24         7.81 o
 -20   4   4        278.63        300.44        16.95 o
 -18   4   4          0.77          0.22         8.67 o
 -16   4   4         12.89         11.82         7.24 o
 -14   4   4          0.01          4.65         6.27 o
 -12   4   4        342.57        313.85        11.85 o
 -10   4   4        847.68        776.71        18.61 o
  -8   4   4        555.10        582.68        22.72 o
  -6   4   4        292.65        222.85         7.89 o
  -4   4   4        228.70        227.01         7.55 o
  -2   4   4        210.07        240.09         8.67 o
   0   4   4        532.87        552.53        13.53 o
   2   4   4        397.79        394.30        11.84 o
   4   4   4       1186.56       1083.37        36.23 o
   6   4   4       1939.34       1800.60        36.82 o
   8   4   4        213.90        203.40        10.66 o
  10   4   4          0.08         -2.89         6.12 o
  12   4   4        373.77        335.75        12.83 o
  14   4   4          1.30         -3.56         6.61 o
  16   4   4        209.20        206.07        16.60 o
  18   4   4         19.02         -3.90        10.01 o
 -17   5   4        252.90        210.73        17.82 o
 -15   5   4        489.33        471.53        21.16 o
 -13   5   4        731.81        729.78        17.45 o
 -11   5   4       1490.37       1441.14        29.37 o
  -9   5   4        497.96        577.98        15.39 o
  -7   5   4          3.69          6.09         6.31 o
  -5   5   4        209.08        200.95        10.32 o
  -3   5   4        140.27        142.59         7.57 o
  -1   5   4        645.18        635.31        26.87 o
   1   5   4        635.27        640.91        26.47 o
   3   5   4          1.79          4.63         6.84 o
   5   5   4        435.96        398.52        14.44 o
   7   5   4        695.89        726.59        21.08 o
   9   5   4        637.56        639.55        19.20 o
  11   5   4         29.43         21.95         7.60 o
  13   5   4        188.01        158.87        12.81 o
  15   5   4         78.04         71.51        10.42 o
 -14   6   4         17.83         11.22         8.06 o
 -12   6   4        198.44        176.55        11.58 o
 -10   6   4          0.04         -0.29         8.94 o
  -8   6   4          0.01         -4.92         8.27 o
  -6   6   4        172.08        161.21        10.40 o
  -4   6   4        924.97       1025.28        28.56 o
  -2   6   4        357.96        357.57        17.59 o
   0   6   4       1428.59       1490.39        41.82 o
   2   6   4        613.06        619.83        22.56 o
   4   6   4          0.44          0.26         7.93 o
   6   6   4        203.15        194.80        15.13 o
   8   6   4         52.81         60.41        11.06 o
  10   6   4         97.37        106.78        17.33 o
  12   6   4         17.42         26.01        15.76 o
  -9   7   4        134.67        145.02        20.86 o
  -7   7   4         72.98         99.22        12.99 o
  -5   7   4        813.81        817.61        31.97 o
  -3   7   4        588.86        585.59        28.23 o
  -1   7   4        170.51        165.10        24.54 o
   1   7   4       1462.78       1379.83        70.00 o
   3   7   4          0.58          0.15         8.92 o
   5   7   4        590.01        623.34        33.27 o
   7   7   4        409.50        451.45        21.44 o
   9   7   4        530.60        575.55        46.61 o
 -23   1   5          1.20          5.18         8.98 o
 -21   1   5         13.15         24.92         8.17 o
 -19   1   5          0.81          6.51         8.73 o
 -17   1   5        599.30        621.78        22.63 o
 -15   1   5       5008.57       5088.93        61.18 o
 -13   1   5        106.30        103.51         8.21 o
 -11   1   5          6.30         -0.95         5.68 o
  -9   1   5        337.46        332.19         8.69 o
  -7   1   5      17605.75      17699.91       195.20 o
  -5   1   5       4113.55       4105.22        28.84 o
  -3   1   5       1041.49       1085.86        15.67 o
  -1   1   5       1807.09       1834.64        19.88 o
   1   1   5      43020.51      42587.49       303.37 o
   3   1   5      13570.95      13632.44        77.97 o
   5   1   5         68.25         69.25         4.71 o
   7   1   5        411.89        374.40         9.00 o
   9   1   5        145.25        176.70         9.57 o
  11   1   5        800.71        837.60        21.18 o
  13   1   5         56.29         63.12         8.52 o
  15   1   5        315.88        338.65        15.27 o
  17   1   5        113.10        122.83        10.52 o
  19   1   5       3502.24       3625.22        62.40 o
  21   1   5         45.13         41.73        11.58 o
 -22   2   5         86.41         80.83        11.65 o
 -20   2   5        265.05        278.14        14.25 o
 -18   2   5         28.71         28.49         8.72 o
 -16   2   5        211.18        191.71        10.33 o
 -14   2   5       1385.20       1330.48        26.60 o
 -12   2   5       3438.47       3519.27        47.95 o
 -10   2   5        611.88        553.71        16.70 o
  -8   2   5         28.49         32.11         4.11 o
  -6   2   5         69.90        103.10         5.14 o
  -4   2   5       4711.44       4980.11        35.44 o
  -2   2   5       1073.35       1036.69        14.16 o
   0   2   5        284.78        247.10         8.05 o
   2   2   5       4775.21       4956.53        40.99 o
   4   2   5        121.25        102.08         5.37 o
   6   2   5        170.43        142.17         6.59 o
   8   2   5       1498.48       1482.79        34.05 o
  10   2   5       2429.68       2433.02        33.97 o
  12   2   5        174.04        175.22        11.43 o
  14   2   5          6.24          5.58         6.36 o
  16   2   5         90.27         79.21         9.81 o
  18   2   5        363.03        362.49        13.68 o
  20   2   5        256.49        272.81        16.44 o
 -21   3   5        137.15        111.35        13.74 o
 -19   3   5         45.82         58.06         9.80 o
 -17   3   5        151.27        165.24        14.03 o
 -15   3   5        636.94        615.59        19.95 o
 -13   3   5        581.59        598.37        17.36 o
 -11   3   5        580.75        627.75        14.61 o
  -9   3   5        100.32         94.17         5.70 o
  -7   3   5       1928.75       1729.57        32.39 o
  -5   3   5       2093.68       2163.98        22.49 o
  -3   3   5       1237.54       1181.85        15.55 o
  -1   3   5       2591.86       2670.89        38.07 o
   1   3   5        698.15        778.07        16.12 o
   3   3   5         21.83         49.95         4.79 o
   5   3   5        455.98        366.47        10.32 o
   7   3   5         15.86         16.65         4.70 o
   9   3   5         15.36         22.28         5.92 o
  11   3   5       2056.67       1899.03        28.03 o
  13   3   5        712.95        681.71        23.49 o
  15   3   5       1730.91       1540.20        33.64 o
  17   3   5          1.66         -7.72        11.23 o
  19   3   5          0.96         -6.75         6.75 o
 -20   4   5          2.68         15.10        10.50 o
 -18   4   5          0.19         -1.29         7.66 o
 -16   4   5        125.20        122.76        10.26 o
 -14   4   5        229.50        250.85        11.32 o
 -12   4   5       3342.74       3421.56        55.83 o
 -10   4   5       1271.73       1095.38        29.98 o
  -8   4   5         98.06         92.58         7.07 o
  -6   4   5        201.46        160.17         7.13 o
  -4   4   5        168.73        187.16         8.24 o
  -2   4   5       4373.08       4414.49        61.40 o
   0   4   5         14.49          5.37         5.67 o
   2   4   5       1386.66       1334.70        21.12 o
   4   4   5       3276.61       3042.21        85.60 o
   6   4   5        234.46        181.96         8.47 o
   8   4   5       3151.98       3250.08        50.36 o
  10   4   5        106.40         75.81         7.50 o
  12   4   5          0.74         -1.66         6.19 o
  14   4   5        122.63        155.08        11.61 o
  16   4   5       2122.87       2031.82        42.47 o
  18   4   5         18.32         11.46        10.47 o
 -17   5   5         12.27         13.24        10.90 o
 -15   5   5         24.07         38.29         9.11 o
 -13   5   5        108.38        103.75         7.42 o
 -11   5   5         34.50         17.71         6.74 o
  -9   5   5       2577.39       2548.21        52.31 o
  -7   5   5         20.58         23.89         7.06 o
  -5   5   5        440.39        392.29        17.58 o
  -3   5   5        548.23        502.24        19.78 o
  -1   5   5       2279.26       2280.07        70.17 o
   1   5   5        583.96        561.84        24.93 o
   3   5   5        534.10        526.21        25.64 o
   5   5   5        276.98        261.16        12.15 o
   7   5   5        416.42        448.17        17.30 o
   9   5   5         70.04         84.98         8.52 o
  11   5   5        234.34        238.41        15.25 o
  13   5   5          7.25          3.64         7.80 o
  15   5   5          3.63          7.74         8.11 o
 -14   6   5        101.58         91.01        13.05 o
 -12   6   5        124.76        151.48        24.22 o
 -10   6   5         71.95         93.07         9.43 o
  -8   6   5        224.56        240.20        18.89 o
  -6   6   5          2.50         -5.74         7.96 o
  -4   6   5       1289.14       1324.82        31.80 o
  -2   6   5       1001.44       1024.89        28.08 o
   0   6   5        772.64        782.07        33.83 o
   2   6   5         37.41         39.53         8.16 o
   4   6   5          4.00         15.48         9.27 o
   6   6   5          1.16          4.29         9.09 o
   8   6   5        176.49        216.15        18.99 o
  10   6   5         27.18         48.37        11.42 o
  12   6   5          0.17         -0.22        11.08 o
  -9   7   5       1614.42       1719.06       110.02 o
  -7   7   5         18.94          8.32        11.39 o
  -5   7   5       1636.49       1751.99        95.31 o
  -3   7   5          9.48         16.42        11.74 o
  -1   7   5        662.98        667.44        23.85 o
   1   7   5          0.01          4.80         9.60 o
   3   7   5         26.86         28.28         9.89 o
   5   7   5        314.66        319.07        16.28 o
   7   7   5         47.64         62.84         9.68 o
 -22   0   6         69.47         69.14        13.64 o
 -20   0   6        646.69        731.79        29.07 o
 -18   0   6       2454.73       2541.55        63.99 o
 -16   0   6       1068.50       1066.86        33.64 o
 -14   0   6         84.47        104.18        12.49 o
 -12   0   6         27.94         36.41        16.33 o
 -10   0   6       1038.99       1090.82        32.66 o
  -8   0   6      19597.00      21985.04       257.39 o
  -6   0   6      10126.18      10743.77        78.05 o
  -4   0   6      12857.70      13655.49        93.22 o
  -2   0   6       7525.82       7155.19        59.33 o
   0   0   6      31768.69      32164.87       247.57 o
   2   0   6      12226.46      11874.15        77.36 o
   4   0   6       1653.17       1643.25        26.55 o
   6   0   6        350.31        311.01        11.75 o
   8   0   6          1.35          3.55         6.84 o
  10   0   6       1977.01       2116.78        45.91 o
  12   0   6         32.00         44.98        10.82 o
  14   0   6         11.38         10.71         7.91 o
  16   0   6        468.85        486.90        31.83 o
  18   0   6         70.15         57.53        11.69 o
  20   0   6        122.04        128.79        15.55 o
 -23   1   6         68.50         64.60        11.73 o
 -21   1   6         50.06         29.78         8.13 o
 -19   1   6       1046.18       1049.23        27.76 o
 -17   1   6       3801.53       3801.82        50.99 o
 -15   1   6       4352.63       4313.08        45.84 o
 -13   1   6         16.03          9.89         5.58 o
 -11   1   6       2412.36       2481.51        34.58 o
  -9   1   6        500.03        431.00         9.97 o
  -7   1   6        599.67        548.40        10.48 o
  -5   1   6       5822.69       6042.34        52.47 o
  -3   1   6        528.71        489.89         9.98 o
  -1   1   6      23129.23      22432.19       171.91 o
   1   1   6       2175.03       2130.70        21.14 o
   3   1   6      30967.86      30915.81       215.83 o
   5   1   6        912.40        902.29        14.96 o
   7   1   6        213.54        234.19         8.06 o
   9   1   6       7217.63       7393.67        62.43 o
  11   1   6         89.47         91.19         8.05 o
  13   1   6        657.69        616.44        18.32 o
  15   1   6        268.18        268.32        15.41 o
  17   1   6        808.48        908.49        19.83 o
  19   1   6        209.12        261.72        16.79 o
 -22   2   6        128.90        110.81        10.57 o
 -20   2   6        454.99        483.18        17.80 o
 -18   2   6         56.57         49.66         8.89 o
 -16   2   6        299.62        295.82        12.72 o
 -14   2   6        847.21        826.50        21.10 o
 -12   2   6        322.25        332.52        13.34 o
 -10   2   6       3074.14       2776.63        36.68 o
  -8   2   6       1828.61       1837.91        23.12 o
  -6   2   6        134.35        151.83         6.14 o
  -4   2   6          0.43         -3.58        14.80 o
  -2   2   6       2417.27       2250.04        27.87 o
   0   2   6       5527.98       5716.00        40.06 o
   2   2   6       3354.86       3475.62        33.72 o
   4   2   6        251.52        252.62         7.48 o
   6   2   6        410.24        395.16        13.53 o
   8   2   6       2749.68       2856.93        53.44 o
  10   2   6         74.24         71.03         6.83 o
  12   2   6        926.71        905.51        21.96 o
  14   2   6        302.64        298.96        13.60 o
  16   2   6       1185.22       1207.67        27.00 o
  18   2   6          1.08          7.53         7.67 o
  20   2   6          4.63         -5.09         9.61 o
 -21   3   6        342.81        335.61        16.89 o
 -19   3   6          0.20         -5.57         8.85 o
 -17   3   6        291.98        286.67        17.89 o
 -15   3   6       2091.51       2138.87        39.60 o
 -13   3   6          0.49          1.32         6.77 o
 -11   3   6       1927.28       1859.59        27.72 o
  -9   3   6         31.38         19.28         3.98 o
  -7   3   6          0.50          3.14         4.57 o
  -5   3   6          5.36         11.41         3.45 o
  -3   3   6       1041.46       1048.49        15.55 o
  -1   3   6        410.77        316.91         9.60 o
   1   3   6       1375.78       1507.98        27.75 o
   3   3   6         43.50         51.49         5.13 o
   5   3   6       3775.12       3781.47        62.84 o
   7   3   6          1.32          1.70         7.24 o
   9   3   6        137.18        173.50         9.71 o
  11   3   6         76.73         82.65         7.60 o
  13   3   6        919.44        854.90        20.39 o
  15   3   6         41.99         48.18         9.58 o
  17   3   6         39.04         46.47        10.84 o
  19   3   6         63.49         58.43        10.07 o
 -20   4   6        142.87        155.91        15.16 o
 -18   4   6         77.22         69.99         9.96 o
 -16   4   6          1.33          1.63         8.79 o
 -14   4   6       3155.59       3310.29        37.55 o
 -12   4   6       2884.76       2919.02        36.40 o
 -10   4   6       1881.74       2088.09        27.36 o
  -8   4   6          0.32          4.26         5.76 o
  -6   4   6       1067.91       1075.72        37.55 o
  -4   4   6        319.53        257.41         9.03 o
  -2   4   6        612.13        608.99        14.93 o
   0   4   6        599.59        676.50        16.19 o
   2   4   6          4.14          3.68         6.22 o
   4   4   6       2913.60       2839.52        80.10 o
   6   4   6       2772.21       2658.83        95.96 o
   8   4   6        185.90        131.63         7.40 o
  10   4   6         19.32         10.24         7.48 o
  12   4   6        434.06        395.03        13.51 o
  14   4   6        453.82        411.74        17.88 o
  16   4   6        339.81        359.55        18.14 o
 -17   5   6          9.28          8.35        13.82 o
 -15   5   6        324.13        328.45        12.92 o
 -13   5   6          7.61          1.33         6.63 o
 -11   5   6          9.61          3.65         5.21 o
  -9   5   6       1422.95       1288.76        30.36 o
  -7   5   6         89.50         85.62         7.54 o
  -5   5   6        194.69        195.36        10.85 o
  -3   5   6        559.09        537.67        19.06 o
  -1   5   6         51.37         46.58         5.49 o
   1   5   6        454.95        452.77        18.94 o
   3   5   6       2397.58       2325.71        37.87 o
   5   5   6        533.95        511.44        18.56 o
   7   5   6         12.42         -1.35         9.09 o
   9   5   6        142.68        151.93        16.98 o
  11   5   6        169.31        182.61        13.37 o
  13   5   6        764.76        726.93        24.79 o
  15   5   6         72.44         71.17        17.98 o
 -14   6   6          5.15         -2.06         8.76 o
 -12   6   6        132.89        152.42        11.36 o
 -10   6   6        350.82        408.31        20.04 o
  -8   6   6         36.19         13.36        10.05 o
  -6   6   6        412.21        406.31        17.00 o
  -4   6   6        370.29        389.10        19.06 o
  -2   6   6        182.85        165.97        11.64 o
   0   6   6         13.73         12.28         6.88 o
   2   6   6        271.46        241.39        14.41 o
   4   6   6        268.66        268.26        12.73 o
   6   6   6        189.53        218.72        13.44 o
   8   6   6         89.19         58.62        10.94 o
  10   6   6         44.62         33.82        10.93 o
  12   6   6       1223.37       1223.34        37.23 o
  -9   7   6         50.59         44.86        12.07 o
  -7   7   6          1.40         12.74        12.08 o
  -5   7   6         47.54         70.94        11.99 o
  -3   7   6        206.72        192.03        14.64 o
  -1   7   6        440.11        443.32        25.41 o
   1   7   6          9.46         12.62         8.82 o
   3   7   6       1486.23       1490.87       105.63 o
   5   7   6         90.39         78.11        12.58 o
   7   7   6        348.48        359.01        21.09 o
 -23   1   7        362.38        337.90        35.16 o
 -21   1   7        172.87        177.30        12.61 o
 -19   1   7         21.33         18.34         7.79 o
 -17   1   7       3968.40       3961.94        48.67 o
 -15   1   7        683.66        641.80        17.75 o
 -13   1   7        421.98        401.93        14.98 o
 -11   1   7       4525.36       4840.10        52.54 o
  -9   1   7       2896.03       3094.33        44.09 o
  -7   1   7        222.92        240.24         7.47 o
  -5   1   7        561.13        597.57        11.70 o
  -3   1   7       1427.74       1318.05        17.04 o
  -1   1   7        118.07        105.75         4.98 o
   1   1   7      15691.67      15481.82        60.54 o
   3   1   7        131.44        128.68         6.09 o
   5   1   7       1761.63       1927.18        21.92 o
   7   1   7       1000.06       1035.66        22.35 o
   9   1   7       6714.70       7124.85        62.20 o
  11   1   7        663.88        669.71        16.77 o
  13   1   7         83.24        101.14        10.11 o
  15   1   7       1805.97       1903.93        36.61 o
  17   1   7         82.37         76.47         8.21 o
  19   1   7        137.17        116.67         9.56 o
 -22   2   7          6.41         11.92         9.05 o
 -20   2   7        169.32        174.11        13.47 o
 -18   2   7        217.73        231.72        13.41 o
 -16   2   7        655.95        606.26        18.25 o
 -14   2   7         14.15         10.36         6.34 o
 -12   2   7       1849.84       1883.35        33.71 o
 -10   2   7        182.85        246.62        11.80 o
  -8   2   7      11366.41      11657.81       139.09 o
  -6   2   7       5782.31       6443.60        60.50 o
  -4   2   7       1034.61       1113.91        14.88 o
  -2   2   7        799.13        732.36        13.68 o
   0   2   7        484.65        446.28        10.43 o
   2   2   7        662.94        810.96        13.90 o
   4   2   7       3594.82       3504.61        31.03 o
   6   2   7       6056.34       6227.95        56.55 o
   8   2   7        631.83        591.50        14.28 o
  10   2   7         23.39         20.03         6.34 o
  12   2   7         94.48        114.93        11.13 o
  14   2   7        203.93        214.80        11.87 o
  16   2   7        193.30        179.48        12.18 o
  18   2   7        176.73        139.61        10.28 o
 -21   3   7        154.58        155.25        11.60 o
 -19   3   7         70.63         57.36         9.00 o
 -17   3   7        699.05        730.59        20.64 o
 -15   3   7        840.91        849.36        23.02 o
 -13   3   7       5152.16       5238.86        53.02 o
 -11   3   7         84.67         82.61         7.35 o
  -9   3   7       1468.96       1378.61        36.20 o
  -7   3   7        413.49        385.59        10.11 o
  -5   3   7         20.24         20.30         3.69 o
  -3   3   7      11381.67      11774.12       140.43 o
  -1   3   7          0.60         -1.00         7.58 o
   1   3   7       1235.31       1370.27        20.51 o
   3   3   7       2059.38       2188.37        38.23 o
   5   3   7        284.56        327.26        10.16 o
   7   3   7        488.42        542.44        16.38 o
   9   3   7        691.20        684.23        18.48 o
  11   3   7        137.07        118.41         8.34 o
  13   3   7          3.86         11.01         7.24 o
  15   3   7          4.04          9.38         7.96 o
  17   3   7        242.04        238.99        14.76 o
  19   3   7        124.55        137.81        13.66 o
 -20   4   7        422.11        511.41        22.25 o
 -18   4   7          2.64         -8.36         8.36 o
 -16   4   7        829.75        844.32        38.04 o
 -14   4   7       7017.85       7137.92       122.85 o
 -12   4   7        587.10        518.61        15.35 o
 -10   4   7       1006.43        961.96        25.78 o
  -8   4   7        190.60        158.10         7.63 o
  -6   4   7        827.50        768.64        32.94 o
  -4   4   7        403.87        404.60        15.35 o
  -2   4   7       5807.39       6002.03       103.19 o
   0   4   7        196.94        180.59        10.30 o
   2   4   7        326.43        312.48        11.79 o
   4   4   7       5895.77       5756.59        75.97 o
   6   4   7         16.42         11.32         6.35 o
   8   4   7       1441.87       1337.42        40.77 o
  10   4   7        212.45        159.87        12.21 o
  12   4   7         12.85         17.18         7.68 o
  14   4   7        436.95        381.64        14.37 o
  16   4   7        230.94        243.47        17.32 o
 -17   5   7        412.49        472.56        22.09 o
 -15   5   7       1520.23       1511.71        28.02 o
 -13   5   7          6.88          1.40         6.56 o
 -11   5   7        325.18        287.95        12.04 o
  -9   5   7        687.77        633.64        16.71 o
  -7   5   7         51.66         48.62         5.75 o
  -5   5   7         71.14         59.94         6.44 o
  -3   5   7          9.34          2.08         5.44 o
  -1   5   7         24.77         18.88         6.31 o
   1   5   7       1602.79       1594.02        30.74 o
   3   5   7       5258.12       5258.54        78.50 o
   5   5   7         63.04         69.98        11.34 o
   7   5   7          0.61          3.62         8.52 o
   9   5   7        777.16        777.18        25.07 o
  11   5   7         10.98         51.99        10.26 o
  13   5   7        382.02        406.06        17.49 o
  15   5   7        409.36        459.02        19.20 o
 -14   6   7        486.56        478.12        20.58 o
 -12   6   7         18.53         19.09         8.02 o
 -10   6   7          2.58          2.37        11.89 o
  -8   6   7       1226.78       1444.09        77.30 o
  -6   6   7        336.51        402.14        18.74 o
  -4   6   7         15.57          4.55         6.60 o
  -2   6   7          1.90          5.29         7.17 o
   0   6   7        186.31        149.92        12.14 o
   2   6   7          2.09          1.21         7.28 o
   4   6   7        208.39        218.00        12.16 o
   6   6   7        301.48        290.27        21.12 o
   8   6   7          2.77          5.83        10.18 o
  10   6   7       1933.93       2053.64        40.92 o
  12   6   7        944.90        901.34        89.62 o
  -9   7   7         95.97         91.00        17.15 o
  -7   7   7        654.06        636.78        24.01 o
  -5   7   7         28.39         48.46        10.83 o
  -3   7   7        588.97        619.97        31.52 o
  -1   7   7          1.96          3.45        10.10 o
   1   7   7          0.51         -6.60         8.62 o
   3   7   7        680.01        740.37        24.86 o
   5   7   7        188.11        191.16        14.11 o
   7   7   7         61.19         60.16        12.11 o
 -22   0   8        233.30        221.70        22.84 o
 -20   0   8         57.94         48.85        13.09 o
 -18   0   8         62.55         58.49        11.74 o
 -16   0   8        217.36        237.42        17.12 o
 -14   0   8          0.01          8.08         9.09 o
 -12   0   8         63.34         56.21        11.87 o
 -10   0   8       2116.71       2500.27        48.97 o
  -8   0   8        947.92       1313.15        27.26 o
  -6   0   8      15116.38      15255.57       131.73 o
  -4   0   8       8640.16       9055.24       104.10 o
  -2   0   8          8.30         10.89         6.54 o
   0   0   8       4233.08       4231.81        44.98 o
   2   0   8       1091.47       1018.32        20.15 o
   4   0   8        645.28        686.50        17.70 o
   6   0   8       2971.11       3247.44        66.02 o
   8   0   8       1480.26       1451.53        65.51 o
  10   0   8        734.44        684.87        28.62 o
  12   0   8       2730.28       2955.34        55.01 o
  14   0   8        711.00        727.16        28.69 o
  16   0   8       2560.80       2737.13        62.03 o
  18   0   8        884.79        866.82        31.72 o
  20   0   8          1.03         -0.94        10.02 o
 -23   1   8         25.99         39.46        10.79 o
 -21   1   8         52.84         43.20         9.35 o
 -19   1   8        473.60        432.20        15.54 o
 -17   1   8        286.97        311.30        14.20 o
 -15   1   8        279.13        301.27        16.38 o
 -13   1   8        209.22        240.25        11.80 o
 -11   1   8        374.29        366.70        14.08 o
  -9   1   8      21511.41      22234.49       345.85 o
  -7   1   8         15.54         13.10         4.80 o
  -5   1   8       9045.33       9211.27        75.76 o
  -3   1   8       5212.21       5420.88        36.52 o
  -1   1   8      16822.26      16980.06        84.25 o
   1   1   8        592.66        613.06        10.86 o
   3   1   8       1224.80       1472.35        19.24 o
   5   1   8         52.33         52.18         4.61 o
   7   1   8       1115.18       1097.09        18.19 o
   9   1   8        336.88        360.46        14.81 o
  11   1   8         41.20         37.33         7.30 o
  13   1   8        809.07        832.86        19.19 o
  15   1   8        157.01        184.02        13.54 o
  17   1   8          0.08         -4.99         7.71 o
  19   1   8        378.01        396.15        13.47 o
 -22   2   8        141.55        139.61        15.03 o
 -20   2   8         91.40         86.53        14.01 o
 -18   2   8        160.92        140.58        11.96 o
 -16   2   8       1213.86       1223.87        26.20 o
 -14   2   8        670.50        680.52        18.99 o
 -12   2   8       1453.19       1472.24        29.37 o
 -10   2   8       1116.89       1068.67        25.44 o
  -8   2   8        765.01        703.41        14.65 o
  -6   2   8         57.16         94.71         4.95 o
  -4   2   8        141.60        115.96         5.43 o
  -2   2   8       2657.37       2545.06        38.49 o
   0   2   8        227.60        298.56         8.69 o
   2   2   8       1408.54       1473.08        18.67 o
   4   2   8       8913.62       8439.64        57.80 o
   6   2   8       1545.70       1520.40        32.71 o
   8   2   8          9.78          3.24         5.15 o
  10   2   8         23.61         26.82         5.54 o
  12   2   8         38.54         45.46         7.66 o
  14   2   8          0.50          0.93         6.37 o
  16   2   8        508.15        536.82        25.63 o
  18   2   8         16.26          4.03         7.88 o
 -21   3   8         10.05         17.05         8.62 o
 -19   3   8        362.92        365.29        16.44 o
 -17   3   8         26.06         23.24         7.60 o
 -15   3   8         12.44          8.73         7.22 o
 -13   3   8        580.37        600.44        18.23 o
 -11   3   8       1591.19       1613.03        25.66 o
  -9   3   8        627.55        702.75        15.32 o
  -7   3   8        198.98        175.48         7.45 o
  -5   3   8        556.75        560.41        13.15 o
  -3   3   8        135.08        119.41         6.58 o
  -1   3   8        177.04        171.37         7.75 o
   1   3   8       1136.38       1184.46        20.90 o
   3   3   8        156.56        146.20         8.50 o
   5   3   8       3942.91       3780.77        76.47 o
   7   3   8       5537.48       5768.72       189.13 o
   9   3   8        227.51        188.95        11.33 o
  11   3   8        285.25        304.21        14.17 o
  13   3   8         88.93         73.95         8.09 o
  15   3   8        583.65        537.71        17.42 o
  17   3   8         40.73         67.50        10.86 o
 -20   4   8        152.24        171.28        16.58 o
 -18   4   8         56.48         77.25         9.12 o
 -16   4   8        204.04        198.97        12.86 o
 -14   4   8        260.80        283.40        14.96 o
 -12   4   8        820.57        801.23        18.90 o
 -10   4   8        237.33        228.23        10.47 o
  -8   4   8         31.28         26.56         4.42 o
  -6   4   8       1534.41       1496.28        29.22 o
  -4   4   8       1763.04       1856.09        31.37 o
  -2   4   8       1702.70       1581.47        47.50 o
   0   4   8          0.85          8.75         7.03 o
   2   4   8        414.59        401.27        13.22 o
   4   4   8        158.28        147.18         8.34 o
   6   4   8        840.13        767.61        40.22 o
   8   4   8        356.79        422.83        14.63 o
  10   4   8        785.89        746.49        19.82 o
  12   4   8        138.66        162.06        11.11 o
  14   4   8          0.15         -2.76         7.85 o
  16   4   8         45.32         56.96        11.60 o
 -17   5   8         15.05         20.29        14.32 o
 -15   5   8        570.42        557.98        20.92 o
 -13   5   8        537.82        535.54        17.09 o
 -11   5   8          4.37         12.99         5.27 o
  -9   5   8        322.91        324.06        13.60 o
  -7   5   8          2.08          1.35         7.97 o
  -5   5   8         20.91         15.27         6.66 o
  -3   5   8         34.37         22.48         6.72 o
  -1   5   8        178.45        190.94        11.04 o
   1   5   8        667.16        633.51        19.94 o
   3   5   8        649.10        646.21        17.71 o
   5   5   8        282.01        293.54        14.85 o
   7   5   8        463.88        452.24        19.80 o
   9   5   8          6.90         -0.71         7.82 o
  11   5   8        689.70        691.08        27.47 o
  13   5   8         57.83         42.58         9.84 o
 -14   6   8        178.60        162.63        12.34 o
 -12   6   8         17.36          9.70         7.79 o
 -10   6   8         16.03          6.53        11.19 o
  -8   6   8        698.48        773.29        37.06 o
  -6   6   8        195.20        169.31        11.26 o
  -4   6   8        689.27        703.88        21.72 o
  -2   6   8        274.87        255.81        13.78 o
   0   6   8        462.46        453.45        17.44 o
   2   6   8        291.19        301.95        15.79 o
   4   6   8          9.75         14.51         6.81 o
   6   6   8         95.09        123.43        10.78 o
   8   6   8         29.46         17.41         8.63 o
  10   6   8        145.27        182.75        14.14 o
  -9   7   8        413.18        398.25        23.12 o
  -7   7   8         53.68         44.38        12.40 o
  -5   7   8         24.77         31.86        11.30 o
  -3   7   8        278.31        314.98        27.21 o
  -1   7   8        217.64        246.53        15.67 o
   1   7   8       2003.86       2041.68        41.92 o
   3   7   8        321.34        369.59        23.00 o
   5   7   8         63.71         79.12        11.10 o
   7   7   8         21.54         36.41        12.32 o
 -23   1   9         55.37         71.76        12.00 o
 -21   1   9         72.19         52.45         9.28 o
 -19   1   9        177.67        158.94        14.04 o
 -17   1   9       1722.35       1668.45        43.70 o
 -15   1   9         72.39         85.85         9.11 o
 -13   1   9        623.13        644.00        18.42 o
 -11   1   9         30.29         16.42         5.57 o
  -9   1   9       8243.60       8569.81       174.87 o
  -7   1   9        162.51        179.44         6.54 o
  -5   1   9          1.03          4.23         9.10 o
  -3   1   9        835.82        915.66        14.92 o
  -1   1   9       8885.85       9077.78        66.18 o
   1   1   9       4400.92       4457.36        31.40 o
   3   1   9       3138.64       3174.86        30.53 o
   5   1   9       6167.73       6315.67        51.18 o
   7   1   9         85.40        108.47         6.13 o
   9   1   9       1563.29       1678.33        33.69 o
  11   1   9         51.88         53.28         7.69 o
  13   1   9        265.42        253.56        15.49 o
  15   1   9       2346.03       2481.56        52.89 o
  17   1   9        278.37        281.38        13.71 o
  19   1   9         21.84         24.11         8.69 o
 -22   2   9        174.48        159.23        12.78 o
 -20   2   9        452.14        445.07        19.43 o
 -18   2   9       1823.60       1844.92        33.73 o
 -16   2   9        237.89        253.44        13.08 o
 -14   2   9       4003.64       4001.80        47.21 o
 -12   2   9       3306.63       3324.54        47.90 o
 -10   2   9        309.60        227.85        10.25 o
  -8   2   9       2614.87       2719.81        47.91 o
  -6   2   9       1184.82       1106.83        15.75 o
  -4   2   9         47.04         37.08         3.45 o
  -2   2   9        757.25        755.97        13.06 o
   0   2   9       3008.85       3248.72        33.73 o
   2   2   9        236.97        212.29         7.34 o
   4   2   9      17678.43      17511.71       143.45 o
   6   2   9       1161.75       1209.73        34.76 o
   8   2   9         68.21         69.59         6.25 o
  10   2   9        103.98        127.65         8.60 o
  12   2   9        186.09        200.35        11.51 o
  14   2   9         27.36         38.64         7.59 o
  16   2   9        393.95        437.50        15.98 o
  18   2   9        172.64        161.48        15.82 o
 -21   3   9        288.41        313.08        15.20 o
 -19   3   9        252.36        235.29        12.96 o
 -17   3   9       1533.42       1518.94        32.05 o
 -15   3   9        335.45        326.34        14.05 o
 -13   3   9        481.09        513.75        20.67 o
 -11   3   9       3327.56       3422.51        43.02 o
  -9   3   9        318.39        341.40        14.02 o
  -7   3   9        449.55        375.07        18.29 o
  -5   3   9        162.07        149.28         6.31 o
  -3   3   9         56.29         28.83         4.24 o
  -1   3   9          0.04         -1.70         5.41 o
   1   3   9         92.79         61.66         5.66 o
   3   3   9        131.83        142.44         8.75 o
   5   3   9        705.43        655.10        15.19 o
   7   3   9         92.11         79.40         5.95 o
   9   3   9         49.90         76.25         7.49 o
  11   3   9        189.77        202.63        10.31 o
  13   3   9        140.26        164.72        10.05 o
  15   3   9         32.15         51.44         8.50 o
  17   3   9         62.46         65.80        11.59 o
 -20   4   9        619.57        675.90        21.83 o
 -18   4   9          4.65         13.26         8.82 o
 -16   4   9         36.33         42.82         9.65 o
 -14   4   9        865.11        872.74        23.58 o
 -12   4   9        932.95        913.27        21.74 o
 -10   4   9         70.56         67.08         7.71 o
  -8   4   9         46.22         35.87         4.76 o
  -6   4   9         65.35         63.62         5.85 o
  -4   4   9        372.85        429.75        14.61 o
  -2   4   9         23.52         22.92         8.13 o
   0   4   9        490.97        471.51        16.99 o
   2   4   9        823.24        735.43        16.39 o
   4   4   9        125.01        124.93         8.48 o
   6   4   9       4034.79       3761.84       119.79 o
   8   4   9        992.03       1092.05        37.16 o
  10   4   9       2701.50       2744.52        38.92 o
  12   4   9        162.60        144.42        13.13 o
  14   4   9         53.95         63.24         9.22 o
  16   4   9        312.70        335.97        26.51 o
 -17   5   9        779.75        782.10        27.78 o
 -15   5   9        574.11        612.18        25.13 o
 -13   5   9          0.00          9.30         7.25 o
 -11   5   9          0.04         -1.02         5.55 o
  -9   5   9          8.50          9.09         5.59 o
  -7   5   9        125.62        114.19         9.15 o
  -5   5   9          6.83          1.79         5.26 o
  -3   5   9        141.11        133.90         9.09 o
  -1   5   9       1083.10       1180.03        25.94 o
   1   5   9        187.19        200.51        11.88 o
   3   5   9       1030.26       1051.49        27.40 o
   5   5   9        190.91        189.97        13.02 o
   7   5   9        121.39         90.44        10.07 o
   9   5   9       1073.67       1064.09        28.72 o
  11   5   9        163.07        107.66        12.10 o
  13   5   9        365.11        332.99        18.13 o
 -14   6   9        124.22        118.17        13.33 o
 -12   6   9        131.65        191.01        21.99 o
 -10   6   9        297.69        300.57        26.09 o
  -8   6   9        650.77        566.51        36.52 o
  -6   6   9       2294.98       2292.24        37.54 o
  -4   6   9        168.16        175.96        12.31 o
  -2   6   9        331.27        354.42        15.49 o
   0   6   9         50.62         51.37         9.74 o
   2   6   9        199.90        237.81        14.94 o
   4   6   9        142.11        149.12        10.17 o
   6   6   9        101.37         81.99         9.42 o
   8   6   9        144.92        153.31        12.68 o
  10   6   9        126.88        141.98        18.51 o
  -9   7   9          1.12         -6.19        10.02 o
  -7   7   9         60.63         71.67        12.60 o
  -5   7   9        615.89        631.01        26.77 o
  -3   7   9          8.35          4.61        10.46 o
  -1   7   9       1225.29       1209.99        33.01 o
   1   7   9        186.38        157.66        14.02 o
   3   7   9        224.18        178.86        15.38 o
   5   7   9          4.71          3.69        10.88 o
 -22   0  10        236.12        197.79        41.46 o
 -20   0  10         23.50         29.62        13.36 o
 -18   0  10         84.74         79.45        13.36 o
 -16   0  10        181.44        199.64        17.90 o
 -14   0  10        384.04        335.53        19.61 o
 -12   0  10        132.13        123.18        28.08 o
 -10   0  10       2212.60       2095.53        53.41 o
  -8   0  10       5547.21       5756.49       182.82 o
  -6   0  10       2276.63       2410.12        50.54 o
  -2   0  10       2411.14       2486.45        39.35 o
   0   0  10        536.94        643.51        17.75 o
   2   0  10        133.76         48.41         5.04 o
   4   0  10       3807.65       4124.85        77.38 o
   6   0  10        689.88        685.94        54.46 o
   8   0  10       1688.36       1605.84        65.29 o
  10   0  10       3654.58       3545.69       183.53 o
  12   0  10      16800.72      17726.87       137.11 o
  14   0  10        803.10        822.33        30.54 o
  16   0  10       1616.54       1599.74        71.64 o
  18   0  10        289.19        261.24        16.94 o
 -23   1  10        393.74        387.93        18.83 o
 -21   1  10         45.05         49.44        10.09 o
 -19   1  10       1923.07       1913.54        35.98 o
 -17   1  10         28.39          8.32         7.60 o
 -15   1  10         57.65         69.70        11.22 o
 -13   1  10        145.71        132.51         9.27 o
 -11   1  10        597.00        687.26        24.83 o
  -9   1  10        635.84        565.12        22.59 o
  -7   1  10       8537.89       9116.80       118.65 o
  -5   1  10       1828.44       1907.39        24.66 o
  -3   1  10       1928.12       2003.53        22.25 o
  -1   1  10        110.08        114.27         5.15 o
   1   1  10        672.73        780.45        11.88 o
   3   1  10         33.33         36.05         3.65 o
   5   1  10        388.65        395.12         9.84 o
   7   1  10       2034.80       1958.55        28.86 o
   9   1  10       1112.09       1106.56        24.85 o
  11   1  10         42.04         38.21         8.09 o
  13   1  10       1990.73       2022.44        33.13 o
  15   1  10         73.79         68.70         8.47 o
  17   1  10         33.29         40.31         9.03 o
  19   1  10         56.75         50.66         8.68 o
 -22   2  10          1.07         -4.79         9.72 o
 -20   2  10       1465.04       1392.31        29.22 o
 -18   2  10        295.97        312.75        16.71 o
 -16   2  10        466.28        452.35        15.60 o
 -14   2  10      16343.33      16371.80       233.58 o
 -12   2  10        733.89        701.75        19.83 o
 -10   2  10        135.56        132.18         9.73 o
  -8   2  10        884.63        889.83        16.62 o
  -6   2  10       5119.67       5379.48        46.87 o
  -4   2  10        217.00        258.60         7.13 o
  -2   2  10       2510.85       2797.03        32.07 o
   0   2  10        514.67        570.09        11.91 o
   2   2  10       1848.26       1846.69        22.34 o
   4   2  10      13534.51      14002.33       209.28 o
   6   2  10       3580.14       3562.07        88.74 o
   8   2  10        149.89        175.79         8.32 o
  10   2  10        431.22        412.54        13.15 o
  12   2  10        941.98        941.95        23.59 o
  14   2  10          3.79         -0.66         6.80 o
  16   2  10          0.33         -0.96         7.54 o
  18   2  10         89.27         97.13        11.13 o
 -21   3  10        306.18        279.50        15.49 o
 -19   3  10        206.29        217.50        13.05 o
 -17   3  10        114.48        109.05        10.90 o
 -15   3  10         34.69         61.64         8.89 o
 -13   3  10       7685.85       7822.20        66.41 o
 -11   3  10      11687.71      11523.44        81.21 o
  -9   3  10        325.44        336.46        12.04 o
  -7   3  10        419.98        444.33        10.76 o
  -5   3  10         61.21         40.49         4.22 o
  -3   3  10        669.22        816.30        15.61 o
  -1   3  10        262.40        277.37        10.53 o
   1   3  10          4.09          7.69        10.53 o
   3   3  10         75.35         82.07         6.86 o
   5   3  10        637.68        583.07        18.23 o
   7   3  10      11385.41      11234.81        91.64 o
   9   3  10        144.64        134.79         9.65 o
  11   3  10        358.41        380.55        13.19 o
  13   3  10        157.89        130.24         8.64 o
  15   3  10        169.53        178.84        15.30 o
  17   3  10         75.00         63.08        13.45 o
 -20   4  10         28.21         22.82        10.76 o
 -18   4  10        299.85        262.18        13.84 o
 -16   4  10        536.66        533.58        19.04 o
 -14   4  10        343.38        349.75        14.98 o
 -12   4  10        112.03        104.66         8.32 o
 -10   4  10        116.76        116.44         8.15 o
  -8   4  10        214.91        211.90        12.28 o
  -6   4  10        184.70        168.83         7.56 o
  -4   4  10          4.64          3.03         6.64 o
  -2   4  10         26.03         28.83         7.70 o
   0   4  10         51.01         46.70         7.86 o
   2   4  10        108.49        100.04         6.82 o
   4   4  10       1612.14       1572.73        48.58 o
   6   4  10       2094.11       2155.57        38.61 o
   8   4  10        171.99        220.58        11.91 o
  10   4  10        781.94        706.43        21.43 o
  12   4  10        125.28        139.30        10.46 o
  14   4  10         13.48         11.66         8.81 o
  16   4  10         23.19         12.13        11.19 o
 -17   5  10        143.13        145.57        13.77 o
 -15   5  10         87.60         88.87        12.75 o
 -13   5  10        120.32        103.05         9.52 o
 -11   5  10         41.94         34.78         7.44 o
  -9   5  10        110.17         93.06         8.88 o
  -7   5  10          1.10          3.65         7.74 o
  -5   5  10        725.34        765.59        17.42 o
  -3   5  10         74.86         73.78         9.54 o
  -1   5  10         28.56         32.54        11.58 o
   1   5  10         30.47         22.44         8.52 o
   3   5  10         40.18         37.78         7.40 o
   5   5  10         50.07         43.18        10.16 o
   7   5  10       1417.99       1412.59        36.33 o
   9   5  10       1174.42       1208.50        29.79 o
  11   5  10        302.28        349.07        17.85 o
  13   5  10        433.57        523.56        28.59 o
 -14   6  10        253.40        255.15        20.49 o
 -12   6  10        315.61        350.73        31.33 o
 -10   6  10         39.34         50.89        11.15 o
  -8   6  10         88.04         84.48        10.94 o
  -6   6  10          0.57         -2.87         8.40 o
  -4   6  10          5.91         12.03         7.27 o
  -2   6  10        691.02        631.98        20.10 o
   0   6  10        162.15        159.06        11.03 o
   2   6  10         16.21         20.91         9.04 o
   4   6  10         46.79         53.85         9.68 o
   6   6  10        546.32        534.42        19.28 o
   8   6  10        155.18        196.54        14.63 o
  10   6  10        110.02        105.12        15.75 o
  -9   7  10        401.70        376.98        16.88 o
  -7   7  10         29.25         39.22        11.52 o
  -5   7  10        487.36        508.08        21.52 o
  -3   7  10         81.56         56.13        13.15 o
  -1   7  10          0.64          9.77        10.52 o
   1   7  10        694.08        763.38        25.23 o
   3   7  10        234.30        192.34        14.56 o
   5   7  10          1.25          7.64        11.44 o
 -23   1  11        294.89        289.24        15.92 o
 -21   1  11          8.37         24.81         9.94 o
 -19   1  11       1224.05       1236.09        31.84 o
 -17   1  11         36.01         51.40         8.55 o
 -15   1  11         88.35         83.21         9.30 o
 -13   1  11        832.51        854.17        21.45 o
 -11   1  11        169.84        164.15        11.50 o
  -9   1  11        297.04        280.27        10.78 o
  -7   1  11       1954.24       2052.26        35.36 o
  -5   1  11        161.90        289.32         8.14 o
  -3   1  11       1905.36       2030.90        22.18 o
  -1   1  11       5848.52       5899.51        37.08 o
   1   1  11       6318.40       6755.46        46.74 o
   3   1  11       2639.14       2634.00        27.62 o
   5   1  11          3.94         14.16         3.56 o
   7   1  11         13.91         12.70         4.51 o
   9   1  11       1783.90       1820.88        49.12 o
  11   1  11       2340.54       2352.59        35.65 o
  13   1  11        404.50        418.71        15.88 o
  15   1  11         81.11         83.32         8.53 o
  17   1  11         25.04         29.30         9.00 o
 -22   2  11        443.43        394.77        17.27 o
 -20   2  11         67.99         97.06        14.50 o
 -18   2  11        305.99        292.26        14.05 o
 -16   2  11        175.54        144.97        11.02 o
 -14   2  11       4824.92       4601.46        57.56 o
 -12   2  11        318.22        330.05        14.62 o
 -10   2  11        234.11        236.94        12.05 o
  -8   2  11         93.73        138.72         7.06 o
  -6   2  11       1747.52       1867.36        25.09 o
  -4   2  11        211.89        201.53         7.37 o
  -2   2  11        149.32        165.00         6.23 o
   0   2  11        910.23        953.89        16.77 o
   2   2  11       1043.38       1013.54        18.06 o
   4   2  11       4532.25       4276.77        59.72 o
   6   2  11        689.51        673.98        16.15 o
   8   2  11         33.18         24.13         5.85 o
  10   2  11        278.86        280.65        10.25 o
  12   2  11         17.16         14.65         6.53 o
  14   2  11         51.59         47.56         9.31 o
  16   2  11         19.27         31.98         8.77 o
  18   2  11         58.30         66.89        12.05 o
 -21   3  11        287.85        259.41        15.89 o
 -19   3  11         10.79          7.54         7.67 o
 -17   3  11       1595.73       1562.58        31.65 o
 -15   3  11         48.91         47.55         8.70 o
 -13   3  11          0.01         -4.97         7.65 o
 -11   3  11       3409.32       3366.57        45.24 o
  -9   3  11        321.64        322.09        13.00 o
  -7   3  11          1.11          1.91         5.37 o
  -5   3  11        186.84        195.82         7.17 o
  -3   3  11        903.46        919.08        16.44 o
  -1   3  11        352.45        341.95        11.51 o
   1   3  11          1.28         -6.72         6.72 o
   3   3  11        120.61        113.78         7.67 o
   5   3  11       3138.71       3113.92        61.71 o
   7   3  11       9017.88       8901.37        83.89 o
   9   3  11         41.11         29.40         6.57 o
  11   3  11       1462.98       1465.67        24.82 o
  13   3  11         76.46         72.79         9.42 o
  15   3  11        128.53        110.08        12.61 o
  17   3  11         88.83         76.61        12.01 o
 -20   4  11        305.29        258.70        14.06 o
 -18   4  11        269.57        242.69        14.23 o
 -16   4  11        574.47        545.45        22.84 o
 -14   4  11        188.09        201.44        16.72 o
 -12   4  11       2057.92       2048.85        40.51 o
 -10   4  11        496.65        521.61        14.16 o
  -8   4  11        400.13        377.40        13.50 o
  -6   4  11         54.31         33.56         4.62 o
  -4   4  11        132.76        127.27         7.64 o
  -2   4  11        174.49        181.42        11.49 o
   0   4  11         66.21         78.24         6.89 o
   2   4  11        161.26        127.28         7.37 o
   4   4  11       5915.46       5748.30        99.10 o
   6   4  11        936.96        990.59        24.04 o
   8   4  11         48.19         44.08         9.22 o
  10   4  11       1098.39       1097.32        26.52 o
  12   4  11        323.02        300.60        13.81 o
  14   4  11        303.79        329.35        14.92 o
 -17   5  11        100.93        122.13        14.25 o
 -15   5  11         40.68         50.14         9.88 o
 -13   5  11         31.23         43.33         8.15 o
 -11   5  11        156.61        187.34        12.52 o
  -9   5  11         72.42         73.44         8.23 o
  -7   5  11          0.05          4.05         5.03 o
  -5   5  11          0.16         -0.47         6.69 o
  -3   5  11          3.50          8.23         7.80 o
  -1   5  11       2213.13       2265.33        62.75 o
   1   5  11        574.46        597.12        19.29 o
   3   5  11        793.68        725.10        19.52 o
   5   5  11         58.91         59.35         9.46 o
   7   5  11        205.13        157.27        16.68 o
   9   5  11        150.67        160.07        14.41 o
  11   5  11         20.22         45.58        10.37 o
  13   5  11        422.81        542.48        61.72 o
 -14   6  11         68.44         89.77        12.91 o
 -12   6  11         70.84         79.67        12.25 o
 -10   6  11         10.90         21.37         8.91 o
  -8   6  11        544.24        504.97        23.96 o
  -6   6  11       1601.12       1458.54        30.32 o
  -4   6  11       1035.62        978.49        36.06 o
  -2   6  11         51.64         39.81        10.26 o
   0   6  11        698.05        693.68        20.51 o
   2   6  11        411.40        442.38        17.26 o
   4   6  11          2.40          3.91         9.25 o
   6   6  11        185.30        163.25        12.32 o
   8   6  11        122.37        137.04        13.48 o
  10   6  11          9.55         23.33        11.59 o
  -9   7  11        142.67        130.50        13.19 o
  -7   7  11        142.12        120.09        13.59 o
  -5   7  11          0.08         -4.23         9.16 o
  -3   7  11        100.19        104.28        12.09 o
  -1   7  11        258.18        318.68        17.33 o
   1   7  11          0.64          5.13         9.61 o
   3   7  11          3.93         -2.61        12.07 o
 -22   0  12          9.80         32.40        16.27 o
 -20   0  12        103.45        102.17        14.91 o
 -18   0  12       1326.10       1186.03        36.75 o
 -16   0  12       1069.48        963.99        33.69 o
 -14   0  12        534.70        514.41        23.53 o
 -12   0  12       1201.15       1247.79        39.87 o
 -10   0  12       3226.35       3420.73        59.62 o
  -8   0  12       4804.10       5681.63        79.34 o
  -6   0  12      18428.70      18900.85       646.69 o
  -4   0  12       1148.77       1241.02        24.60 o
  -2   0  12       4820.60       5090.01        65.57 o
   0   0  12       1244.29       1345.89        27.63 o
   2   0  12      51037.95      51959.05       498.18 o
   4   0  12        495.96        493.60        16.23 o
   6   0  12        282.06        294.04        16.60 o
   8   0  12       1316.29       1293.84        39.02 o
  10   0  12       2739.10       2755.33        54.27 o
  12   0  12        135.75        138.98        14.22 o
  14   0  12        133.46        142.14        15.72 o
  16   0  12         45.59         36.54        13.26 o
  18   0  12        222.01        260.73        16.40 o
 -23   1  12        773.31        839.88        24.69 o
 -21   1  12         87.44        115.47        10.81 o
 -19   1  12        676.88        697.15        20.67 o
 -17   1  12         56.27         68.16         8.87 o
 -15   1  12        363.59        394.59        14.84 o
 -13   1  12        167.60        184.41        10.81 o
 -11   1  12        377.58        398.28        15.17 o
  -9   1  12        937.60        932.96        20.11 o
  -7   1  12       2144.13       2238.16        31.90 o
  -5   1  12        740.85        780.53        13.93 o
  -3   1  12        997.33        977.40        26.96 o
  -1   1  12       3782.74       3968.76        43.87 o
   1   1  12        516.20        540.47        12.52 o
   3   1  12        844.17        794.21        13.61 o
   5   1  12        663.21        606.58        15.51 o
   7   1  12        505.41        509.42        15.72 o
   9   1  12        168.10        158.99        10.68 o
  11   1  12        936.11        999.85        27.74 o
  13   1  12        169.15        170.51        11.06 o
  15   1  12        111.35        123.57         9.23 o
  17   1  12        344.22        348.88        18.65 o
 -22   2  12         21.23         17.13        10.27 o
 -20   2  12          9.15          0.09         8.20 o
 -18   2  12        149.22        144.00        11.12 o
 -16   2  12         78.24        106.07         9.93 o
 -14   2  12       1513.84       1558.27        30.06 o
 -12   2  12         57.42         70.48         8.50 o
 -10   2  12        198.11        223.07        11.81 o
  -8   2  12        260.75        211.94         7.94 o
  -6   2  12        724.66        680.07        13.87 o
  -4   2  12        551.86        598.76        13.20 o
  -2   2  12        305.44        254.88         7.67 o
   0   2  12        233.30        245.56         9.21 o
   2   2  12        617.88        542.99        13.05 o
   4   2  12       1307.75       1110.11        18.00 o
   6   2  12          2.54          1.80         6.56 o
   8   2  12       4174.72       4260.51        45.38 o
  10   2  12          7.47          6.78         5.98 o
  12   2  12         10.45         18.80         7.12 o
  14   2  12         94.41         93.97        11.28 o
  16   2  12          2.74          7.46         9.08 o
 -21   3  12         34.80         41.06        12.41 o
 -19   3  12         16.21         17.52        10.88 o
 -17   3  12        491.65        506.73        22.16 o
 -15   3  12         70.48         56.44         9.43 o
 -13   3  12         18.40         17.03         7.63 o
 -11   3  12       3091.71       2904.20        77.09 o
  -9   3  12        323.92        323.48        15.03 o
  -7   3  12        242.74        251.78         8.54 o
  -5   3  12        533.32        556.42        14.31 o
  -3   3  12        138.57        152.46         7.42 o
  -1   3  12        128.04        125.32         7.75 o
   1   3  12         60.57         47.74         5.44 o
   3   3  12        830.82        730.67        30.67 o
   5   3  12        345.66        324.08        12.26 o
   7   3  12       1331.78       1274.27        54.24 o
   9   3  12        347.32        342.08        17.46 o
  11   3  12        312.24        353.91        12.63 o
  13   3  12          4.65          2.81         9.05 o
  15   3  12          0.31          7.23        10.40 o
 -20   4  12         62.88         46.66        12.30 o
 -18   4  12        722.69        720.34        22.30 o
 -16   4  12         79.48         87.46        11.83 o
 -14   4  12       1234.15       1250.86        30.59 o
 -12   4  12         29.63         29.69         8.86 o
 -10   4  12        117.63        127.30         8.28 o
  -8   4  12        609.39        674.99        29.04 o
  -6   4  12          6.53          2.89         7.07 o
  -4   4  12        382.07        341.80        11.86 o
  -2   4  12          0.31          4.28         7.03 o
   0   4  12       1033.81        988.17        26.09 o
   2   4  12        182.71        168.51         8.39 o
   4   4  12       1887.57       1744.59        64.75 o
   6   4  12         89.56         94.82         9.41 o
   8   4  12        720.85        655.22        19.29 o
  10   4  12        230.37        225.02        12.62 o
  12   4  12         51.70         44.53        10.11 o
  14   4  12        115.32        105.71        15.44 o
 -17   5  12         60.86         60.90        13.59 o
 -15   5  12        300.73        326.06        17.98 o
 -13   5  12         92.58         94.69         8.72 o
 -11   5  12          5.24          3.42         7.40 o
  -9   5  12        989.95       1002.51        33.09 o
  -7   5  12        279.07        261.11        12.16 o
  -5   5  12        608.79        554.20        18.12 o
  -3   5  12       2017.96       1888.49        36.82 o
  -1   5  12       2293.51       2313.77        41.47 o
   1   5  12        265.87        263.58        20.09 o
   3   5  12        309.86        298.85        13.01 o
   5   5  12        143.95        208.31        11.64 o
   7   5  12       1139.82       1154.77        40.98 o
   9   5  12        183.88        267.18        15.82 o
  11   5  12         13.65          7.12        14.92 o
 -14   6  12        217.66        251.72        18.59 o
 -12   6  12         12.50         10.73         9.17 o
 -10   6  12        126.91        130.01        12.39 o
  -8   6  12         56.56         68.24         8.91 o
  -6   6  12        230.90        192.51        12.02 o
  -4   6  12        164.99        153.20        11.80 o
  -2   6  12         76.09         57.50        10.39 o
   0   6  12         70.46         75.38        10.91 o
   2   6  12          2.61          0.04         8.41 o
   4   6  12        685.08        666.00        26.03 o
   6   6  12          2.58          8.13         9.24 o
   8   6  12         64.20         71.01        12.41 o
  -7   7  12        357.90        347.78        20.35 o
  -5   7  12          2.25         -0.10        11.84 o
  -3   7  12        231.12        238.69        20.58 o
  -1   7  12        166.58        148.69        17.32 o
   1   7  12        378.62        398.40        22.20 o
   3   7  12         18.79         13.85        15.40 o
 -23   1  13          6.55         11.65         9.99 o
 -21   1  13        809.12        840.27        22.97 o
 -19   1  13         81.47         94.80         9.76 o
 -17   1  13        177.12        125.34         9.96 o
 -15   1  13        493.83        465.31        16.04 o
 -13   1  13       1437.80       1353.29        26.81 o
 -11   1  13        458.43        520.98        17.54 o
  -9   1  13        741.66        749.39        23.35 o
  -7   1  13         68.40         53.61         4.85 o
  -5   1  13         10.26          5.01         6.06 o
  -3   1  13        426.12        535.50        14.58 o
  -1   1  13       2048.21       2157.35        42.85 o
   1   1  13         44.27         46.01         5.27 o
   3   1  13       1318.75       1338.26        18.17 o
   5   1  13        573.39        569.27        14.53 o
   7   1  13        115.07        104.43         7.46 o
   9   1  13       1271.34       1283.53        27.64 o
  11   1  13        525.15        577.98        17.93 o
  13   1  13         84.22         99.81        10.78 o
  15   1  13        343.45        373.47        13.40 o
  17   1  13        109.89        105.90        12.13 o
 -22   2  13        556.34        469.15        19.78 o
 -20   2  13         57.63         66.68        12.24 o
 -18   2  13        374.03        385.72        17.32 o
 -16   2  13         29.00         32.77         9.52 o
 -14   2  13        448.51        444.81        19.42 o
 -12   2  13        689.30        742.56        20.52 o
 -10   2  13         62.21         68.22         6.90 o
  -8   2  13        424.31        381.29        11.62 o
  -6   2  13        457.04        427.26        11.51 o
  -4   2  13       1451.27       1305.70        19.81 o
  -2   2  13        240.76        253.99         9.03 o
   0   2  13         33.30         32.47         4.49 o
   2   2  13        729.95        739.78        15.44 o
   4   2  13         40.13         50.15         5.49 o
   6   2  13       1809.62       1745.66        46.33 o
   8   2  13        424.72        422.97        13.79 o
  10   2  13       4190.70       4177.00        48.11 o
  12   2  13         85.59         84.10        10.72 o
  14   2  13        702.21        654.05        19.53 o
  16   2  13         11.23         12.51         9.62 o
 -21   3  13        440.46        401.38        20.35 o
 -19   3  13        111.72        135.41        13.90 o
 -17   3  13        964.38        904.84        23.33 o
 -15   3  13         95.66        113.00        11.16 o
 -13   3  13       1945.15       1868.72        36.89 o
 -11   3  13       9057.80       9149.81        74.97 o
  -9   3  13         63.26         68.67         6.08 o
  -7   3  13         86.70        109.01         5.77 o
  -5   3  13          0.17         -0.10         5.39 o
  -3   3  13        207.45        174.66         8.37 o
  -1   3  13          0.00          2.82         6.67 o
   1   3  13        538.73        502.93        14.61 o
   3   3  13         20.08         15.47         6.20 o
   5   3  13        673.50        662.79        18.73 o
   7   3  13       6810.34       6787.57       100.31 o
   9   3  13          3.86          8.58         5.08 o
  11   3  13        102.23        113.69         8.83 o
  13   3  13        950.20        997.26        45.67 o
  15   3  13        510.60        562.44        21.83 o
 -20   4  13        214.78        189.96        14.23 o
 -18   4  13        579.08        576.57        27.80 o
 -16   4  13       1110.59       1050.91        25.65 o
 -14   4  13       1228.23       1188.91        29.39 o
 -12   4  13       1696.31       1666.04        64.44 o
 -10   4  13       2822.71       2680.74        63.88 o
  -8   4  13       1605.35       1769.27        43.66 o
  -6   4  13       1683.87       1607.46        28.37 o
  -4   4  13        417.51        283.95        12.21 o
  -2   4  13         10.38          3.70         6.14 o
   0   4  13        915.30        918.02        43.11 o
   2   4  13        956.90        921.30        19.54 o
   4   4  13        469.57        463.27        16.32 o
   6   4  13       3894.59       3926.12        57.66 o
   8   4  13        536.26        494.11        17.48 o
  10   4  13        656.55        674.25        19.01 o
  12   4  13          6.16          6.60         7.94 o
  14   4  13          0.93          1.54        10.48 o
 -17   5  13         57.99         52.23        13.08 o
 -15   5  13         48.11         68.81        16.36 o
 -13   5  13        119.19        135.54        13.63 o
 -11   5  13          5.04          2.81         7.09 o
  -9   5  13        745.62        720.28        20.25 o
  -7   5  13       2064.20       2141.04        36.31 o
  -5   5  13       2190.35       1987.76        37.44 o
  -3   5  13         96.73        114.11        11.00 o
  -1   5  13          0.95          5.15         8.53 o
   1   5  13        305.64        302.53        21.94 o
   3   5  13        128.05        137.77         9.92 o
   5   5  13         41.16         35.37         9.15 o
   7   5  13        638.87        663.03        23.20 o
   9   5  13        359.41        359.77        19.27 o
  11   5  13        175.93        218.03        14.61 o
 -14   6  13         83.85        171.51        21.55 o
 -12   6  13          0.29          8.37         9.26 o
 -10   6  13         38.62         57.91        13.41 o
  -8   6  13          0.00          3.19         6.92 o
  -6   6  13        212.14        192.20        12.38 o
  -4   6  13         23.10         31.10         9.19 o
  -2   6  13        165.28        164.08        11.85 o
   0   6  13         68.46         67.24         9.39 o
   2   6  13         73.39        100.30        13.72 o
   4   6  13         82.08        102.53        12.93 o
   6   6  13         16.43         18.52        12.11 o
   8   6  13         11.27          1.94        11.18 o
  -7   7  13        111.53        113.75        17.13 o
  -5   7  13         66.17         57.76        14.35 o
  -3   7  13          1.81        -10.98        12.42 o
  -1   7  13        264.69        290.74        31.59 o
   1   7  13         30.53         24.88        14.83 o
 -22   0  14        343.33        361.92        23.57 o
 -20   0  14        328.82        320.62        27.69 o
 -18   0  14        671.89        618.71        26.94 o
 -16   0  14      10176.46       9667.53       220.55 o
 -14   0  14        939.78       1126.48        37.91 o
 -12   0  14         96.15        111.13        15.35 o
 -10   0  14        584.80        695.72        35.74 o
  -8   0  14       2847.53       2865.54        91.43 o
  -6   0  14      12298.03      12670.04       334.03 o
  -4   0  14       3538.43       3550.61        53.58 o
  -2   0  14       3792.93       3855.95        48.71 o
   0   0  14       3524.43       3468.34        64.40 o
   2   0  14       8152.34       7899.98       165.21 o
   4   0  14          1.84         -3.66         9.98 o
   6   0  14       1156.03       1075.56        39.67 o
   8   0  14       1956.26       1852.52        49.58 o
  10   0  14         32.37         23.07         9.90 o
  12   0  14       1090.40       1163.53        36.44 o
  14   0  14        168.73        166.82        16.70 o
  16   0  14          1.31          3.82        14.55 o
 -23   1  14         15.90         24.65        10.30 o
 -21   1  14         19.40         15.86         9.54 o
 -19   1  14         76.20         66.33         9.61 o
 -17   1  14         51.93         30.13         8.67 o
 -15   1  14         91.75         71.29         8.74 o
 -13   1  14         15.28         14.33         7.42 o
 -11   1  14        692.77        724.56        20.82 o
  -9   1  14        204.92        184.50         9.75 o
  -7   1  14        867.39        760.53        18.93 o
  -5   1  14        120.61        106.93         5.90 o
  -3   1  14       1898.50       1853.53        33.10 o
  -1   1  14       2382.67       2353.61        32.41 o
   1   1  14        398.69        450.31        13.28 o
   3   1  14        879.89        836.75        18.23 o
   5   1  14        214.02        241.08         9.27 o
   7   1  14       1203.77       1161.82        24.86 o
   9   1  14        638.03        698.82        20.55 o
  11   1  14        696.58        691.94        21.42 o
  13   1  14        333.72        337.91        15.35 o
  15   1  14          1.95          7.24         8.05 o
  17   1  14          2.51         -8.04         8.77 o
 -22   2  14        144.96        143.67        13.67 o
 -20   2  14       1173.18       1239.01        28.85 o
 -18   2  14        253.68        254.71        13.68 o
 -16   2  14         11.70         18.57         8.66 o
 -14   2  14         25.61         19.49         8.02 o
 -12   2  14       1174.45       1230.62        26.96 o
 -10   2  14       3079.76       2934.97        79.93 o
  -8   2  14       1195.75       1161.51        28.99 o
  -6   2  14          8.51          5.85         4.94 o
  -4   2  14       2742.13       2755.75        43.28 o
  -2   2  14         92.01        101.84         6.09 o
   0   2  14        135.00         88.68         6.01 o
   2   2  14       1465.63       1434.16        21.63 o
   4   2  14       1630.60       1561.03        29.15 o
   6   2  14       3168.43       3012.11       120.58 o
   8   2  14        520.48        545.01        15.42 o
  10   2  14       3712.85       3809.85        57.68 o
  12   2  14        845.21        841.57        21.63 o
  14   2  14         73.36         69.21         9.49 o
  16   2  14       1521.38       1537.61        35.69 o
 -21   3  14         54.02         50.70        17.05 o
 -19   3  14        225.19        194.66        16.51 o
 -17   3  14          2.44          8.70         9.87 o
 -15   3  14        402.40        345.85        16.89 o
 -13   3  14        458.82        515.45        18.19 o
 -11   3  14       2290.09       2303.79        41.27 o
  -9   3  14        198.20        193.27         9.27 o
  -7   3  14        502.89        395.35        10.94 o
  -5   3  14          7.37          6.69         5.98 o
  -3   3  14        286.20        270.41         9.95 o
  -1   3  14         47.69         48.96         5.86 o
   1   3  14       2388.11       2191.92        71.77 o
   3   3  14        197.59        186.59        11.00 o
   5   3  14       2768.42       2643.26        46.20 o
   7   3  14      10267.21      10247.46        96.37 o
   9   3  14       1289.87       1285.81        23.56 o
  11   3  14        293.86        273.68        14.01 o
  13   3  14          0.11         -1.34        14.86 o
  15   3  14          0.40         -2.28        13.27 o
 -18   4  14          0.10          4.79        10.42 o
 -16   4  14         55.99         73.88        10.47 o
 -14   4  14        441.50        469.13        18.19 o
 -12   4  14        179.70        166.10        10.48 o
 -10   4  14       3066.12       3078.45        66.38 o
  -8   4  14       1598.66       1484.77        24.69 o
  -6   4  14        734.65        688.84        17.11 o
  -4   4  14          8.97          2.87         6.66 o
  -2   4  14         50.00         58.68         6.62 o
   0   4  14          8.76          8.48         6.25 o
   2   4  14       2093.06       2152.06        30.86 o
   4   4  14         77.58         84.97         9.33 o
   6   4  14        881.14        881.17        31.80 o
   8   4  14        202.78        191.19        11.66 o
  10   4  14        164.77        171.10        11.25 o
  12   4  14        130.65        152.36        13.93 o
 -17   5  14        207.62        236.02        16.60 o
 -15   5  14          4.15          0.25         9.60 o
 -13   5  14        111.53        117.77        11.44 o
 -11   5  14        491.32        551.38        33.18 o
  -9   5  14         29.05         22.41        10.72 o
  -7   5  14        191.12        130.98         9.89 o
  -5   5  14        827.74        769.45        23.71 o
  -3   5  14          7.15          7.56         8.23 o
  -1   5  14       1356.06       1297.96        49.30 o
   1   5  14        128.88        124.13        10.04 o
   3   5  14       1410.32       1311.81        36.94 o
   5   5  14        631.84        612.66        23.27 o
   7   5  14        133.51        164.69        14.59 o
   9   5  14        157.97        170.12        14.41 o
  11   5  14         51.48         81.49        28.76 o
 -12   6  14         11.40         11.82        14.35 o
 -10   6  14        262.07        227.86        14.84 o
  -8   6  14        271.58        208.92        19.64 o
  -6   6  14          1.94         -4.27         8.23 o
  -4   6  14         45.70         66.18        10.28 o
  -2   6  14         63.33         58.83        11.50 o
   0   6  14        138.91        135.16        13.63 o
   2   6  14         47.56         71.25        12.04 o
   4   6  14          2.60         15.08        11.42 o
   6   6  14         73.67        116.43        14.85 o
  -5   7  14        148.57        166.90        18.75 o
  -3   7  14        474.78        549.44        35.65 o
  -1   7  14         28.54         28.66        12.90 o
 -23   1  15        286.31        308.83        15.28 o
 -21   1  15        362.46        366.12        22.43 o
 -19   1  15        138.97        125.66        10.32 o
 -17   1  15          1.45         15.86         9.03 o
 -15   1  15        605.77        548.39        17.96 o
 -13   1  15        233.17        285.11        13.05 o
 -11   1  15          1.29         -5.67         5.67 o
  -9   1  15        408.64        333.27        12.79 o
  -7   1  15         29.65         19.77         5.02 o
  -5   1  15        136.48        116.38         7.26 o
  -3   1  15       8370.29       8702.29        78.11 o
  -1   1  15        491.15        464.01        11.90 o
   1   1  15        816.86        909.53        18.26 o
   3   1  15        147.29        126.43         6.33 o
   5   1  15       3646.37       3578.76        92.13 o
   7   1  15        609.87        638.94        32.25 o
   9   1  15          0.01         11.07         7.80 o
  11   1  15          2.13          1.95         7.23 o
  13   1  15        904.56        907.67        22.90 o
  15   1  15        193.45        197.33        10.76 o
 -22   2  15        384.47        399.66        18.00 o
 -20   2  15         47.00         60.51        11.18 o
 -18   2  15          0.10         -8.68         8.68 o
 -16   2  15        366.43        401.81        17.87 o
 -14   2  15          0.03         -2.57         8.83 o
 -12   2  15        132.74        126.17        13.12 o
 -10   2  15       1164.44       1063.15        44.97 o
  -8   2  15       2578.50       2453.83        49.40 o
  -6   2  15       1595.48       1601.56        42.95 o
  -4   2  15        481.06        481.53        16.13 o
  -2   2  15          0.54         -2.46         6.09 o
   0   2  15       1088.44        971.24        27.61 o
   2   2  15        594.08        612.61        13.67 o
   4   2  15       2010.72       1978.83        53.90 o
   6   2  15        557.73        502.24        17.33 o
   8   2  15       3916.19       3948.54        68.95 o
  10   2  15        298.62        351.29        15.80 o
  12   2  15        253.14        266.26        12.21 o
  14   2  15        836.22        859.38        24.31 o
  16   2  15         35.56         51.32        17.93 o
 -21   3  15        235.89        193.46        13.61 o
 -19   3  15         43.74         63.56        11.20 o
 -17   3  15        266.54        245.87        13.94 o
 -15   3  15       1505.07       1511.55        32.60 o
 -13   3  15        505.49        532.88        18.14 o
 -11   3  15       2269.08       2182.85        36.67 o
  -9   3  15       1001.23        900.90        38.70 o
  -7   3  15         15.52         21.21         4.65 o
  -5   3  15        104.57        106.30         7.27 o
  -3   3  15         17.29          3.93         8.20 o
  -1   3  15        615.83        695.43        30.20 o
   1   3  15        633.42        622.65        16.01 o
   3   3  15       1361.49       1344.67        35.74 o
   5   3  15        645.41        650.46        18.37 o
   7   3  15         40.79         43.05         6.57 o
   9   3  15        235.40        243.65        14.17 o
  11   3  15          3.02          1.81         8.98 o
  13   3  15        101.87        116.16        12.07 o
 -18   4  15        284.03        280.92        14.49 o
 -16   4  15         13.13         18.91        10.26 o
 -14   4  15        134.57        145.85        10.72 o
 -12   4  15        311.40        324.81        14.61 o
 -10   4  15         97.53        118.69         9.61 o
  -8   4  15        402.67        360.73        13.18 o
  -6   4  15        103.43        113.97         9.21 o
  -4   4  15        153.60        141.36         8.66 o
  -2   4  15         57.86         67.03         7.54 o
   0   4  15       1296.09       1199.00        24.39 o
   2   4  15        200.89        189.17        10.05 o
   4   4  15        507.35        481.87        18.74 o
   6   4  15        221.76        224.89        15.02 o
   8   4  15          3.22          2.23         9.13 o
  10   4  15         88.35         85.04         9.98 o
  12   4  15          1.31         -1.53        10.17 o
 -17   5  15         63.68         55.14        12.92 o
 -15   5  15        223.01        241.47        19.15 o
 -13   5  15        142.00        149.69        16.92 o
 -11   5  15          2.40         -0.65        13.67 o
  -9   5  15         25.38         43.03         8.22 o
  -7   5  15         18.93         18.06         8.95 o
  -5   5  15        100.62         72.26         9.26 o
  -3   5  15        513.43        485.89        19.92 o
  -1   5  15        425.12        405.12        16.83 o
   1   5  15         82.52         77.16        11.79 o
   3   5  15         31.73         22.95         9.80 o
   5   5  15         90.32        106.30        11.71 o
   7   5  15         10.93         10.02        10.61 o
   9   5  15        280.95        242.52        15.38 o
 -12   6  15        340.18        321.98        17.59 o
 -10   6  15        110.68         86.96        13.35 o
  -8   6  15         14.69         11.87        12.59 o
  -6   6  15        152.05        148.74        13.79 o
  -4   6  15         31.28         24.97        10.45 o
  -2   6  15        191.51        218.93        15.09 o
   0   6  15         24.13         34.91        11.44 o
   2   6  15       4032.23       4093.88        80.82 o
   4   6  15         85.24         60.58        15.14 o
   6   6  15        106.48         98.89        16.04 o
 -22   0  16        261.83        307.18        30.45 o
 -20   0  16         37.72         31.97        17.50 o
 -18   0  16        110.77        138.19        15.23 o
 -16   0  16          8.38          5.04         9.74 o
 -14   0  16        205.12        213.97        16.90 o
 -12   0  16        885.66        866.14        33.05 o
 -10   0  16        971.59        857.14        42.51 o
  -8   0  16       3685.80       3701.37        68.63 o
  -6   0  16         72.72        106.18        10.77 o
  -4   0  16       4450.64       4431.46        79.59 o
  -2   0  16       3220.50       3320.80       119.44 o
   0   0  16        222.93        221.79        11.49 o
   2   0  16       1292.36       1475.92        42.04 o
   4   0  16        290.83        325.54        16.07 o
   6   0  16        506.49        500.50        39.30 o
   8   0  16         10.37         -0.18        12.44 o
  10   0  16         43.11         37.46        13.11 o
  12   0  16        220.36        238.33        18.63 o
  14   0  16        282.66        329.76        34.77 o
  16   0  16         22.85         13.54        11.91 o
 -21   1  16         54.89         41.73         9.46 o
 -19   1  16        142.68        123.18        11.27 o
 -17   1  16         81.56         56.53        12.97 o
 -15   1  16        308.77        264.37        13.07 o
 -13   1  16         76.52         57.36         8.39 o
 -11   1  16         96.35         95.28         9.78 o
  -9   1  16        614.95        578.56        17.04 o
  -7   1  16        445.57        421.92        12.69 o
  -5   1  16       2843.85       2758.38        44.79 o
  -3   1  16        797.13        781.25        19.30 o
  -1   1  16        219.60        209.49         8.46 o
   1   1  16        315.56        298.90        10.89 o
   3   1  16       1823.18       1668.39        34.42 o
   5   1  16       2706.83       2755.61        40.21 o
   7   1  16       2411.91       2329.89        34.81 o
   9   1  16        681.22        712.30        21.78 o
  11   1  16        295.38        299.73        16.52 o
  13   1  16        436.66        443.63        16.50 o
  15   1  16        173.30        179.94        11.41 o
 -22   2  16        160.75        173.66        14.24 o
 -20   2  16         84.37         84.77        10.69 o
 -18   2  16         57.78         64.64        10.35 o
 -16   2  16         79.84         84.69        10.89 o
 -14   2  16          5.14         13.57         7.95 o
 -12   2  16         93.50        109.25        10.62 o
 -10   2  16       5123.21       4769.78       154.29 o
  -8   2  16       3844.64       3826.27        43.33 o
  -6   2  16       1015.30       1015.26        20.43 o
  -4   2  16       2290.28       2289.66        40.10 o
  -2   2  16        163.29        106.35         7.79 o
   0   2  16         46.20         33.48         5.25 o
   2   2  16       1824.12       1778.20        33.20 o
   4   2  16        664.71        632.33        18.63 o
   6   2  16          0.07         -0.92         6.38 o
   8   2  16        727.35        763.37        23.24 o
  10   2  16        309.82        374.17        16.05 o
  12   2  16          2.06          1.90         6.92 o
  14   2  16          1.55         -2.49        11.44 o
 -21   3  16         19.62         19.81        10.58 o
 -19   3  16        809.86        845.86        24.17 o
 -17   3  16          8.75          4.91         9.96 o
 -15   3  16        240.84        230.23        15.56 o
 -13   3  16        669.05        678.14        20.99 o
 -11   3  16       7793.04       7564.16        75.28 o
  -9   3  16        989.87       1001.88        51.03 o
  -7   3  16          0.03         -0.72         5.36 o
  -5   3  16         40.36         40.20         4.81 o
  -3   3  16       2048.46       2091.64        53.82 o
  -1   3  16        654.22        522.68        21.20 o
   1   3  16       1007.31        941.87        19.27 o
   3   3  16        192.22        164.51         8.87 o
   5   3  16        137.01        132.72         8.65 o
   7   3  16       2055.39       2129.69        34.32 o
   9   3  16        177.70        186.68        11.28 o
  11   3  16        124.53        161.77        13.98 o
  13   3  16        221.23        253.32        16.65 o
 -18   4  16        126.32        112.55        14.44 o
 -16   4  16          3.71          4.76         8.16 o
 -14   4  16          0.00          2.03         7.72 o
 -12   4  16         13.17          4.67         6.85 o
 -10   4  16         11.56         -0.68         7.62 o
  -8   4  16         51.11         42.20         7.87 o
  -6   4  16        120.57         94.12         7.02 o
  -4   4  16        280.83        270.75        12.37 o
  -2   4  16       1396.99       1270.19        36.23 o
   0   4  16          4.36         10.62         8.31 o
   2   4  16       1175.25       1208.00        28.27 o
   4   4  16        228.82        242.20        12.68 o
   6   4  16         13.76         12.44         7.37 o
   8   4  16        392.87        353.97        25.17 o
  10   4  16        190.34        165.93        14.20 o
  12   4  16        132.92        162.88        14.28 o
 -15   5  16        126.66        150.86        15.16 o
 -13   5  16       1030.61       1071.80        69.71 o
 -11   5  16        582.71        588.70        25.04 o
  -9   5  16       1088.94       1103.58        34.73 o
  -7   5  16         31.15         18.78         8.38 o
  -5   5  16        177.36        163.73        11.74 o
  -3   5  16        205.01        223.85        15.48 o
  -1   5  16          1.26          6.32        10.25 o
   1   5  16        332.74        311.32        16.23 o
   3   5  16         36.35         41.65        10.95 o
   5   5  16          4.52         -2.68         9.35 o
   7   5  16         76.37         75.66        12.08 o
   9   5  16        381.23        353.69        18.62 o
 -12   6  16          4.45         12.52        13.47 o
 -10   6  16          1.82          9.50         9.08 o
  -8   6  16         38.98         43.63        11.78 o
  -6   6  16         45.46         16.05        11.45 o
  -4   6  16         32.72         26.35        12.12 o
  -2   6  16        318.96        310.18        16.97 o
   0   6  16        161.82        161.70        12.97 o
   2   6  16        462.19        456.59        20.81 o
   4   6  16          8.94          5.44         9.46 o
 -21   1  17        627.20        601.63        44.72 o
 -19   1  17         70.65         79.59        14.67 o
 -17   1  17        953.15        921.40        30.66 o
 -15   1  17        642.93        565.29        18.18 o
 -13   1  17        322.33        286.72        14.18 o
 -11   1  17        131.99        154.49        10.93 o
  -9   1  17        161.14        143.58         8.21 o
  -7   1  17        433.42        476.24        13.74 o
  -5   1  17       3932.34       4273.04        58.64 o
  -3   1  17        214.44        193.48         7.83 o
  -1   1  17        161.39        170.67         8.92 o
   1   1  17        121.66        115.50         7.47 o
   3   1  17        253.45        259.43        11.33 o
   5   1  17        751.80        703.36        21.42 o
   7   1  17         80.37         93.49        11.34 o
   9   1  17        679.71        664.89        20.38 o
  11   1  17        357.94        381.29        16.53 o
  13   1  17        721.38        700.58        22.79 o
  15   1  17         53.16         63.50        10.80 o
 -20   2  17        351.53        408.35        24.45 o
 -18   2  17          0.90         -6.58         9.60 o
 -16   2  17        449.91        438.42        27.72 o
 -14   2  17        271.37        269.28        14.50 o
 -12   2  17        172.08        171.15        12.23 o
 -10   2  17       2880.62       2689.32        65.13 o
  -8   2  17       3877.85       3911.04        68.70 o
  -6   2  17        181.33        182.36         8.45 o
  -4   2  17       2782.79       2836.91        35.53 o
  -2   2  17       1278.02       1290.12        22.24 o
   0   2  17         62.81         66.72         6.90 o
   2   2  17       1103.69       1043.50        26.05 o
   4   2  17        587.73        511.17        19.33 o
   6   2  17       2017.00       1949.60        55.73 o
   8   2  17          7.49         -0.73         5.36 o
  10   2  17        268.30        266.48        24.30 o
  12   2  17        175.37        207.45        14.93 o
  14   2  17         57.99         41.69        14.61 o
 -19   3  17          4.78         -5.14         9.11 o
 -17   3  17        121.68        137.04        17.81 o
 -15   3  17        214.14        246.25        14.24 o
 -13   3  17         60.31         70.88         9.61 o
 -11   3  17        477.14        447.15        15.62 o
  -9   3  17        287.69        269.64        12.55 o
  -7   3  17         83.57         83.79         6.66 o
  -5   3  17        681.33        607.87        21.95 o
  -3   3  17       1191.84       1021.67        50.38 o
  -1   3  17       5361.12       4622.58       189.45 o
   1   3  17       5034.20       4992.64       109.81 o
   3   3  17         93.72         91.01         7.28 o
   5   3  17         72.61         51.16         6.77 o
   7   3  17        785.11        800.79        21.49 o
   9   3  17       2496.00       2495.79        57.39 o
  11   3  17        292.43        289.05        13.35 o
  13   3  17         29.13         32.17        10.56 o
 -18   4  17         51.75         59.26         9.64 o
 -16   4  17         91.58         94.85        10.54 o
 -14   4  17          1.19          7.79         8.25 o
 -12   4  17         89.19         74.48         9.07 o
 -10   4  17         11.18          2.52         7.73 o
  -8   4  17       1648.29       1616.03        35.33 o
  -6   4  17         69.00         93.51         8.73 o
  -4   4  17       1676.53       1443.99        28.33 o
  -2   4  17       1425.23       1291.99        52.68 o
   0   4  17        115.64        133.51        11.03 o
   2   4  17        110.00        101.99        10.01 o
   4   4  17         70.10         79.40         9.16 o
   6   4  17         17.72          9.29         7.90 o
   8   4  17        335.47        315.68        16.10 o
  10   4  17       3630.26       3774.09        67.17 o
 -15   5  17        136.27        129.78        14.91 o
 -13   5  17        333.27        352.25        21.77 o
 -11   5  17         13.06         26.19        13.94 o
  -9   5  17       1541.91       1499.64        40.12 o
  -7   5  17       1720.24       1813.04        60.62 o
  -5   5  17          7.48          6.62         9.36 o
  -3   5  17          0.96         10.00        12.05 o
  -1   5  17        397.66        449.24        19.20 o
   1   5  17        172.25        179.36        14.60 o
   3   5  17          2.54          9.52         9.42 o
   5   5  17        144.78        159.09        14.89 o
   7   5  17         89.70         81.78        12.47 o
   9   5  17        180.94        138.09        13.32 o
 -12   6  17          6.27          4.45        13.51 o
 -10   6  17         16.86          2.51        11.42 o
  -8   6  17         23.32         27.60        11.67 o
  -6   6  17          0.08         -1.59        11.07 o
  -4   6  17         30.38         26.71        13.44 o
  -2   6  17          5.86          3.73        11.64 o
   0   6  17         82.63        119.40        13.08 o
   2   6  17        132.26        156.83        14.70 o
   4   6  17        541.85        533.55        23.84 o
 -22   0  18        180.20        193.80        30.00 o
 -20   0  18        441.01        388.21        24.85 o
 -18   0  18          7.40         22.01        14.99 o
 -16   0  18         41.93          7.27        11.82 o
 -14   0  18        511.19        372.71        22.98 o
 -12   0  18       1134.79       1121.03        40.40 o
 -10   0  18        251.92        239.97        17.93 o
  -8   0  18        655.58        696.85        24.48 o
  -6   0  18       3369.09       3460.90        72.87 o
  -4   0  18         20.31         17.63         7.51 o
  -2   0  18        297.16        256.27        18.37 o
   0   0  18        592.77        556.59        19.61 o
   2   0  18       6123.69       6197.25        80.76 o
   4   0  18       1242.99       1418.30        86.81 o
   6   0  18         53.35         35.89         9.84 o
   8   0  18        144.43        137.61        14.94 o
  10   0  18          4.95         -1.41        14.36 o
  12   0  18        139.81         95.40        14.10 o
  14   0  18         72.41         73.66        16.17 o
 -21   1  18         59.76         62.32        13.44 o
 -19   1  18         97.78         90.79        11.88 o
 -17   1  18        285.91        298.27        14.74 o
 -15   1  18       1040.54        874.53        24.43 o
 -13   1  18        752.00        658.22        19.86 o
 -11   1  18        184.13        208.74        12.98 o
  -9   1  18       1663.57       1663.98        28.60 o
  -7   1  18        280.11        288.70        11.86 o
  -5   1  18          7.41          6.85         6.89 o
  -3   1  18          4.93          7.51         4.74 o
  -1   1  18        508.63        487.53        15.07 o
   1   1  18         65.17         48.68         6.26 o
   3   1  18        130.79         88.06         7.60 o
   5   1  18        991.73       1059.95        21.67 o
   7   1  18        102.41         76.17         9.44 o
   9   1  18        685.08        692.07        20.51 o
  11   1  18       1392.68       1438.80        32.66 o
  13   1  18         25.65         20.11         9.24 o
 -20   2  18        502.33        583.47        21.10 o
 -18   2  18        164.94        151.70        12.07 o
 -16   2  18          0.73         11.92         8.35 o
 -14   2  18         12.90         15.64         7.80 o
 -12   2  18        142.34        169.42        12.33 o
 -10   2  18        124.54        138.14         9.02 o
  -8   2  18        148.67        133.80        13.64 o
  -6   2  18        561.37        527.65        15.76 o
  -4   2  18        885.73        890.05        21.14 o
  -2   2  18       4493.69       4519.96        83.82 o
   0   2  18        588.24        524.07        14.30 o
   2   2  18       1153.67       1112.66        35.37 o
   4   2  18       1797.29       1799.47        31.25 o
   6   2  18        937.65        835.17        21.53 o
   8   2  18         13.72         18.81         5.82 o
  10   2  18        241.21        275.01        14.24 o
  12   2  18        574.23        554.69        17.96 o
  14   2  18          0.40         -2.20        11.92 o
 -19   3  18        129.62        193.16        13.98 o
 -17   3  18         24.61         33.52         9.74 o
 -15   3  18        465.74        466.54        17.02 o
 -13   3  18       1075.31       1065.24        23.21 o
 -11   3  18        984.81        978.49        24.20 o
  -9   3  18          4.71          7.22         7.22 o
  -7   3  18        581.27        537.07        16.78 o
  -5   3  18         16.83         14.86         5.35 o
  -3   3  18        170.41        147.26        11.77 o
  -1   3  18         20.99         24.59         8.90 o
   1   3  18         12.08         14.38         7.03 o
   3   3  18       1729.92       1560.74        42.04 o
   5   3  18          1.45         -1.14         8.12 o
   7   3  18         40.51         42.25         7.99 o
   9   3  18         97.91         85.42        10.28 o
  11   3  18         45.59         57.11        13.07 o
 -18   4  18         99.06        114.89        20.12 o
 -16   4  18          1.82         13.28         9.30 o
 -14   4  18         31.58         23.77         8.24 o
 -12   4  18        843.51        817.56        21.37 o
 -10   4  18        727.90        765.50        24.02 o
  -8   4  18        246.68        222.23        12.04 o
  -6   4  18          1.86          3.76         7.36 o
  -4   4  18        735.64        678.49        39.27 o
  -2   4  18         39.99         23.02         7.54 o
   0   4  18         20.34         20.16         7.94 o
   2   4  18         62.03         54.01         8.76 o
   4   4  18        174.23        191.17        14.93 o
   6   4  18         14.35         15.54         9.59 o
   8   4  18       3092.22       3286.62        48.64 o
  10   4  18        844.92        713.37        24.32 o
 -15   5  18          0.58          9.69        15.94 o
 -13   5  18         73.32         53.86        14.65 o
 -11   5  18         43.21         56.34        13.26 o
  -9   5  18        301.11        298.75        18.84 o
  -7   5  18        573.53        619.40        23.88 o
  -5   5  18         78.56         96.19        12.12 o
  -3   5  18        360.00        331.58        17.98 o
  -1   5  18        135.92        149.05        20.09 o
   1   5  18       1104.90       1141.08        44.17 o
   3   5  18         60.70         74.62        10.94 o
   5   5  18        101.00        166.28        15.12 o
   7   5  18         13.54         23.51        11.18 o
 -10   6  18        168.92        222.27        17.81 o
  -8   6  18        671.44        728.99        28.72 o
  -6   6  18         23.88         28.71        11.58 o
  -4   6  18        377.66        440.84        21.65 o
  -2   6  18        198.39        216.90        15.90 o
   0   6  18        159.96        189.47        19.93 o
   2   6  18          3.93         16.48        11.26 o
 -21   1  19        154.75        192.22        15.37 o
 -19   1  19         46.10         69.69        10.92 o
 -17   1  19        155.94        162.22        18.40 o
 -15   1  19        127.63        116.12        11.84 o
 -13   1  19        854.61        728.76        21.30 o
 -11   1  19          2.19          9.13         8.46 o
  -9   1  19       2160.20       2106.03        30.22 o
  -7   1  19       1200.78       1103.44        34.24 o
  -5   1  19       6655.66       6702.73        85.03 o
  -3   1  19        594.64        597.85        15.46 o
  -1   1  19        478.04        439.22        22.80 o
   1   1  19        726.44        808.12        29.96 o
   3   1  19        829.29        771.61        17.61 o
   5   1  19        144.71        105.85        10.42 o
   7   1  19          5.89          6.89         7.66 o
   9   1  19        162.57        176.23        12.30 o
  11   1  19       1791.59       1974.83        33.84 o
  13   1  19        878.41        973.01        24.31 o
 -20   2  19         80.05         91.96        11.64 o
 -18   2  19          3.10          8.12         9.22 o
 -16   2  19          0.32         -5.20         8.49 o
 -14   2  19         16.88          8.25         8.52 o
 -12   2  19        397.62        429.04        15.12 o
 -10   2  19       1130.48       1075.44        24.31 o
  -8   2  19       1622.15       1607.92        28.26 o
  -6   2  19       3562.46       3583.63        48.81 o
  -4   2  19       2877.22       2764.74        76.80 o
  -2   2  19        146.11        134.62         8.78 o
   0   2  19        527.45        562.23        16.57 o
   2   2  19        446.99        425.30        14.90 o
   4   2  19        697.54        663.30        18.69 o
   6   2  19         60.84         60.17         8.13 o
   8   2  19        702.56        752.52        18.43 o
  10   2  19        376.03        366.26        16.68 o
  12   2  19        465.14        462.74        20.36 o
 -19   3  19         67.91         95.63        13.13 o
 -17   3  19         35.54         27.50        10.32 o
 -15   3  19          0.01         -2.37        10.22 o
 -13   3  19       1191.75       1227.50        57.89 o
 -11   3  19        425.39        428.08        16.24 o
  -9   3  19        650.68        687.57        20.20 o
  -7   3  19         13.75         18.65        11.52 o
  -5   3  19       1299.23       1352.39        28.69 o
  -3   3  19         22.51         27.72         8.20 o
  -1   3  19        336.61        372.66        14.65 o
   1   3  19       1615.04       1643.65        42.18 o
   3   3  19        239.26        229.19        11.89 o
   5   3  19        241.68        257.69        12.56 o
   7   3  19        564.37        517.46        19.29 o
   9   3  19         48.86         58.34        13.17 o
  11   3  19          9.04         26.29        10.72 o
 -18   4  19        128.09        100.66        14.14 o
 -16   4  19         19.92         20.79         9.12 o
 -14   4  19        592.36        569.53        22.07 o
 -12   4  19        535.09        577.59        28.55 o
 -10   4  19       1925.92       1866.96        43.27 o
  -8   4  19       1658.03       1810.45        57.65 o
  -6   4  19          1.72          1.54         7.04 o
  -4   4  19        809.82        787.26        21.96 o
  -2   4  19        343.55        284.34        13.88 o
   0   4  19        263.87        276.94        15.79 o
   2   4  19          4.57         -0.41         9.62 o
   4   4  19          4.30         10.10         9.49 o
   6   4  19        146.01        122.55        19.14 o
   8   4  19        512.75        503.83        24.19 o
  10   4  19        585.90        484.56        22.08 o
 -15   5  19         33.59         32.06        12.86 o
 -13   5  19         85.76        129.77        23.96 o
 -11   5  19        120.92        139.85        16.17 o
  -9   5  19         63.43         78.52        10.50 o
  -7   5  19       1757.00       1753.67        38.55 o
  -5   5  19        557.30        504.53        21.56 o
  -3   5  19        149.24        133.41        14.18 o
  -1   5  19         11.89         28.27        10.54 o
   1   5  19          2.77          8.71        10.57 o
   3   5  19         27.12         29.23        10.22 o
   5   5  19       1123.67       1326.21        70.92 o
   7   5  19         36.49         23.56         9.48 o
  -8   6  19        572.64        602.59        35.22 o
  -6   6  19        476.38        578.02        32.51 o
  -4   6  19        252.92        232.01        17.27 o
  -2   6  19        486.90        532.51        32.26 o
   0   6  19        283.23        309.45        19.73 o
 -20   0  20        695.65        569.40        30.32 o
 -18   0  20        104.47         79.76        15.74 o
 -16   0  20        470.23        270.40        20.12 o
 -14   0  20       1176.87       1012.88        37.39 o
 -12   0  20          1.33         -0.56        10.74 o
 -10   0  20          7.09          9.07        12.51 o
  -8   0  20         31.61         30.51         9.10 o
  -6   0  20        830.22        871.49        35.70 o
  -4   0  20       3350.98       3350.13        51.42 o
  -2   0  20        562.07        539.32        45.88 o
   0   0  20         49.76         45.47        11.49 o
   2   0  20        201.99        111.06        12.00 o
   4   0  20        513.42        527.17        24.19 o
   6   0  20        196.39        120.65        13.15 o
   8   0  20        293.32        339.42        32.39 o
  10   0  20          1.50         16.01        15.33 o
  12   0  20         28.97         23.74        11.26 o
 -21   1  20        126.50         98.36        12.78 o
 -19   1  20          3.39         -5.59         9.92 o
 -17   1  20        231.70        216.54        13.44 o
 -15   1  20        510.68        494.45        22.79 o
 -13   1  20        256.07        261.51        13.69 o
 -11   1  20       1056.60       1093.58        23.21 o
  -9   1  20        412.24        414.06        17.27 o
  -7   1  20      13919.73      13919.26       192.70 o
  -5   1  20        226.63        210.42         9.76 o
  -3   1  20        719.74        726.56        17.89 o
  -1   1  20        654.22        636.18        21.55 o
   1   1  20       1409.98       1218.84        38.83 o
   3   1  20        355.72        310.05        12.18 o
   5   1  20          7.86          5.35         6.50 o
   7   1  20        613.03        602.47        32.73 o
   9   1  20          7.72          5.60         9.38 o
  11   1  20       1280.53       1331.39        27.54 o
  13   1  20        196.31        210.65        16.03 o
 -20   2  20         42.49         27.98         9.25 o
 -18   2  20        562.55        614.84        26.27 o
 -16   2  20        323.83        311.08        14.64 o
 -14   2  20        143.82        156.91        13.05 o
 -12   2  20        404.18        425.94        15.44 o
 -10   2  20         40.64         51.49         9.74 o
  -8   2  20       3458.74       3603.33        43.44 o
  -6   2  20        140.60        147.25        10.43 o
  -4   2  20        131.89        117.68         8.28 o
  -2   2  20       3628.23       3499.27       114.12 o
   0   2  20         91.39         61.86         9.07 o
   2   2  20          4.71          3.68         8.70 o
   4   2  20        172.22        174.82         9.76 o
   6   2  20        441.43        410.57        14.31 o
   8   2  20        110.59        106.32        11.95 o
  10   2  20       1456.79       1397.01        30.03 o
  12   2  20         16.59         33.77        20.73 o
 -19   3  20        175.18        159.80        13.52 o
 -17   3  20        155.78        124.54        12.80 o
 -15   3  20        150.11        173.38        10.88 o
 -13   3  20         14.44         23.45         7.27 o
 -11   3  20          0.39          2.05         7.68 o
  -9   3  20        230.40        225.68        12.76 o
  -7   3  20        157.05        139.00        10.06 o
  -5   3  20        105.48        121.42         8.65 o
  -3   3  20        356.86        350.86        14.68 o
  -1   3  20       5318.09       5157.39       201.18 o
   1   3  20        451.32        404.73        16.88 o
   3   3  20        402.76        422.65        17.78 o
   5   3  20          1.35          4.83         7.76 o
   7   3  20         26.31         28.19         9.05 o
   9   3  20        187.54        188.04        12.70 o
  11   3  20          8.24         -7.93        12.28 o
 -16   4  20        664.22        643.24        22.52 o
 -14   4  20        171.92        165.38        13.90 o
 -12   4  20         43.19         32.13        10.50 o
 -10   4  20       2020.35       2090.12        63.66 o
  -8   4  20        410.64        386.44        14.63 o
  -6   4  20        301.31        309.74        16.60 o
  -4   4  20         13.73          3.36        10.33 o
  -2   4  20       1637.86       1627.12        38.40 o
   0   4  20        208.41        216.61        16.70 o
   2   4  20        365.86        332.85        16.75 o
   4   4  20         89.13         99.95        12.78 o
   6   4  20         49.71         64.08        12.21 o
   8   4  20         35.22         18.50        10.92 o
 -13   5  20        410.77        523.82        25.57 o
 -11   5  20          4.28          2.91        12.73 o
  -9   5  20         12.46         13.36        15.08 o
  -7   5  20        153.74        167.29        13.92 o
  -5   5  20         63.24         55.80        11.33 o
  -3   5  20        120.84        187.98        15.98 o
  -1   5  20          7.42         -1.25        10.54 o
   1   5  20        201.84        260.81        16.89 o
   3   5  20         20.95         17.52        10.01 o
   5   5  20        375.30        419.42        30.92 o
  -8   6  20         28.22         27.07        14.04 o
  -6   6  20        115.39        173.10        16.41 o
  -4   6  20        251.10        316.83        25.09 o
  -2   6  20        119.82        136.85        15.92 o
 -21   1  21        104.93        110.04        12.05 o
 -19   1  21          3.45         12.67        10.53 o
 -17   1  21         59.25         48.65        10.71 o
 -15   1  21         54.27         62.69        10.21 o
 -13   1  21          2.27          8.48         9.19 o
 -11   1  21        102.66        102.44         8.26 o
  -9   1  21       1811.30       1740.24        40.22 o
  -7   1  21       5230.06       5186.79        59.19 o
  -5   1  21        203.55        224.49         9.51 o
  -3   1  21        190.72        177.44        10.20 o
  -1   1  21        665.93        634.51        17.06 o
   1   1  21        165.59        142.78         8.88 o
   3   1  21        190.51        153.29         9.04 o
   5   1  21         68.93         86.63         9.70 o
   7   1  21         30.98         38.56         8.68 o
   9   1  21          0.84          5.60         7.94 o
  11   1  21        455.70        469.21        18.79 o
 -20   2  21          1.77         -0.16         9.61 o
 -18   2  21          0.31          3.42        10.69 o
 -16   2  21         13.04         13.15         8.60 o
 -14   2  21          0.82         -1.51         9.50 o
 -12   2  21       1061.38       1004.54        23.78 o
 -10   2  21       3006.80       3073.10        68.18 o
  -8   2  21        371.77        373.32        14.21 o
  -6   2  21          6.99         16.18         6.04 o
  -4   2  21        308.79        296.91        13.10 o
  -2   2  21        582.76        568.37        16.72 o
   0   2  21        584.40        535.37        23.84 o
   2   2  21         46.93         26.64         7.71 o
   4   2  21        362.23        326.97        12.44 o
   6   2  21        216.28        217.82        10.61 o
   8   2  21       1013.84       1014.49        27.60 o
  10   2  21       1088.39       1140.31        32.41 o
 -19   3  21        201.98        176.91        13.94 o
 -17   3  21         26.60         24.00         8.96 o
 -15   3  21        881.67        869.52        21.34 o
 -13   3  21        390.47        381.71        15.36 o
 -11   3  21         53.57         56.23         8.55 o
  -9   3  21         29.65         29.93         8.10 o
  -7   3  21          1.28          0.59         6.08 o
  -5   3  21       2417.50       2340.38        47.44 o
  -3   3  21        949.95       1033.55        35.71 o
  -1   3  21         13.64         19.89         8.06 o
   1   3  21        134.85        121.45        10.61 o
   3   3  21          0.14          4.63         7.24 o
   5   3  21         36.11         21.26         7.63 o
   7   3  21         83.14         80.35        10.23 o
   9   3  21          0.38          2.25         8.18 o
 -16   4  21         49.18         54.37        13.26 o
 -14   4  21         97.55        114.58        15.94 o
 -12   4  21        620.73        649.83        26.72 o
 -10   4  21       1117.26       1152.97        38.43 o
  -8   4  21        493.88        531.67        19.48 o
  -6   4  21         77.85         67.96        12.04 o
  -4   4  21        820.27        892.46        44.75 o
  -2   4  21         13.22         -1.49        18.40 o
   0   4  21          4.69         17.54         9.98 o
   2   4  21         65.10         60.80        11.94 o
   4   4  21       1026.33       1082.64        57.76 o
   6   4  21        453.78        468.19        40.84 o
   8   4  21        469.32        517.54        25.07 o
 -13   5  21         86.36         84.61        14.46 o
 -11   5  21          4.20         -3.38        10.77 o
  -9   5  21         77.04         53.76        13.60 o
  -7   5  21         49.35         83.60        16.18 o
  -5   5  21        188.65        265.04        18.72 o
  -3   5  21         12.70          8.28        11.67 o
  -1   5  21         46.13         56.77        19.83 o
   1   5  21         20.65         33.52        10.72 o
   3   5  21         97.42         80.18        17.01 o
 -20   0  22         69.98         48.17        28.71 o
 -18   0  22         18.91         16.55        13.93 o
 -16   0  22         48.06         53.57        13.22 o
 -14   0  22        122.37        114.52        16.14 o
 -12   0  22       1445.97       1350.89        37.43 o
 -10   0  22        271.37        293.99        32.52 o
  -8   0  22          5.61          7.88        13.04 o
  -6   0  22       3978.12       4253.09        91.02 o
  -4   0  22         30.18         17.29        12.49 o
  -2   0  22       2542.81       2446.30        56.19 o
   0   0  22         16.46         10.94        10.43 o
   2   0  22        696.83        536.49        40.91 o
   4   0  22        173.05        159.51        16.31 o
   6   0  22        100.11         85.56        13.50 o
   8   0  22          3.56          4.70        13.26 o
  10   0  22        116.87        198.65        19.74 o
 -19   1  22          9.80         22.10        11.85 o
 -17   1  22        126.46        139.18        12.06 o
 -15   1  22          0.04         10.60        10.18 o
 -13   1  22        227.81        196.15        12.65 o
 -11   1  22          2.01          0.74         9.11 o
  -9   1  22         21.87         21.84         6.67 o
  -7   1  22        370.42        337.34        16.21 o
  -5   1  22        517.08        513.83        15.53 o
  -3   1  22        435.21        447.31        14.48 o
  -1   1  22        167.99        161.68        14.68 o
   1   1  22          0.43         -7.38         7.38 o
   3   1  22         82.77         75.21         7.51 o
   5   1  22        551.65        518.18        28.93 o
   7   1  22        256.46        326.05        15.10 o
   9   1  22        164.29        175.04        12.58 o
  11   1  22         48.98         63.01        11.11 o
 -20   2  22         18.49         42.08        10.23 o
 -18   2  22        144.50        187.76        13.37 o
 -16   2  22        774.43        802.04        23.44 o
 -14   2  22        229.38        227.88        14.45 o
 -12   2  22       1509.26       1543.22        31.95 o
 -10   2  22        152.54        168.20        11.48 o
  -8   2  22         45.73         44.10         8.61 o
  -6   2  22        501.24        518.44        15.53 o
  -4   2  22        543.28        541.77        24.34 o
  -2   2  22        114.29         99.47         9.54 o
   0   2  22        192.42        166.04         9.97 o
   2   2  22          0.29          0.31         6.60 o
   4   2  22         72.80         78.36         8.12 o
   6   2  22       1351.78       1354.22        49.59 o
   8   2  22         67.68         52.91        11.38 o
  10   2  22        285.87        332.66        19.70 o
 -17   3  22        838.93        911.84        29.36 o
 -15   3  22         24.26         30.64         8.81 o
 -13   3  22         34.57         38.37         9.05 o
 -11   3  22        197.19        210.02        13.58 o
  -9   3  22        325.51        335.43        16.13 o
  -7   3  22         19.23         16.18         6.49 o
  -5   3  22        123.71        127.85        11.00 o
  -3   3  22        865.97        792.91        23.60 o
  -1   3  22        328.47        260.96        14.20 o
   1   3  22        718.05        654.66        31.23 o
   3   3  22        188.58        195.47        16.79 o
   5   3  22          0.16          6.48         9.23 o
   7   3  22        250.66        221.31        12.93 o
   9   3  22        479.82        446.13        23.45 o
 -16   4  22          1.45         -2.16        16.08 o
 -14   4  22        131.27        130.64        16.74 o
 -12   4  22          2.28          3.49        14.96 o
 -10   4  22        461.05        469.79        26.04 o
  -8   4  22         59.66         64.63        11.73 o
  -6   4  22        741.58        766.18        42.54 o
  -4   4  22        427.94        496.81        21.54 o
  -2   4  22        163.28        149.58        14.45 o
   0   4  22         65.15         77.45        12.65 o
   2   4  22         42.69         71.74        11.69 o
   4   4  22        267.17        229.95        17.83 o
   6   4  22        435.47        457.20        46.11 o
 -11   5  22        131.60        148.16        15.62 o
  -9   5  22        136.66        166.85        16.84 o
  -7   5  22         62.00         56.48        12.69 o
  -5   5  22        265.78        233.93        17.02 o
  -3   5  22        617.28        649.68        23.95 o
  -1   5  22         12.50          4.16        14.28 o
   1   5  22        220.65        213.69        15.11 o
   3   5  22          0.58          2.58         8.81 o
 -19   1  23         89.87         88.62        10.75 o
 -17   1  23         46.98         50.90        14.13 o
 -15   1  23         18.46         37.50        10.73 o
 -13   1  23        952.33        901.27        30.01 o
 -11   1  23        710.60        723.52        19.77 o
  -9   1  23       2245.66       2272.96        42.93 o
  -7   1  23        412.12        429.78        13.57 o
  -5   1  23          3.31          3.18         6.67 o
  -3   1  23          5.70          2.40         7.12 o
  -1   1  23       2090.68       1859.73        47.25 o
   1   1  23       1490.57       1390.73        54.71 o
   3   1  23         37.29         10.64         7.81 o
   5   1  23        564.69        500.27        32.81 o
   7   1  23        115.79        136.77        12.31 o
   9   1  23        547.81        599.82        34.22 o
 -18   2  23        441.00        552.48        24.14 o
 -16   2  23          0.15          0.53         9.47 o
 -14   2  23        223.03        189.29        11.84 o
 -12   2  23        114.47        103.08        11.23 o
 -10   2  23         46.33         56.71         8.91 o
  -8   2  23       1009.97       1085.02        27.15 o
  -6   2  23         99.66        102.19         7.77 o
  -4   2  23         18.45         12.25         9.25 o
  -2   2  23        676.83        656.06        18.17 o
   0   2  23         50.84         43.40         6.89 o
   2   2  23          4.40          3.18         6.35 o
   4   2  23        198.11        170.83        10.19 o
   6   2  23        160.13        181.51        16.19 o
   8   2  23         47.37         49.27        12.72 o
 -17   3  23         49.43         44.10         9.32 o
 -15   3  23         18.92         22.42         8.91 o
 -13   3  23          3.55          9.68         8.99 o
 -11   3  23        343.42        338.79        14.20 o
  -9   3  23         26.98         13.54        10.30 o
  -7   3  23         44.76         45.22         8.37 o
  -5   3  23        411.16        416.30        17.01 o
  -3   3  23        240.68        204.51        13.49 o
  -1   3  23       1546.47       1449.20        29.04 o
   1   3  23        181.88        151.59        12.59 o
   3   3  23          0.09          5.28         9.45 o
   5   3  23        286.40        264.25        14.51 o
   7   3  23         40.77         42.20         8.32 o
 -14   4  23        303.82        321.53        19.34 o
 -12   4  23         12.97         24.99        11.96 o
 -10   4  23       1560.47       1750.67        48.93 o
  -8   4  23        280.48        277.29        17.45 o
  -6   4  23       1493.70       1588.71        73.89 o
  -4   4  23        422.64        478.05        24.65 o
  -2   4  23         92.94         73.11        14.00 o
   0   4  23       1020.10        943.57       111.53 o
   2   4  23        205.07        195.45        14.36 o
   4   4  23         34.98         35.33         9.69 o
 -11   5  23         63.41         52.17        11.32 o
  -9   5  23         19.66         25.15        11.57 o
  -7   5  23       2691.58       2779.12        50.14 o
  -5   5  23         62.94         27.86        11.14 o
  -3   5  23        413.14        438.43        44.46 o
  -1   5  23        125.16        128.83        16.88 o
   1   5  23        152.47        188.57        14.56 o
 -20   0  24         89.92         40.85        20.37 o
 -18   0  24          2.13        -16.76        16.76 o
 -16   0  24        106.24        114.75        16.70 o
 -14   0  24         74.54         66.16        12.53 o
 -12   0  24       1349.27       1484.93        40.32 o
 -10   0  24          5.82         -9.02        11.63 o
  -8   0  24        942.32        989.06        39.29 o
  -6   0  24       7298.82       7539.89       137.08 o
  -4   0  24      15111.13      14122.66       169.66 o
  -2   0  24        831.94        802.62        33.50 o
   0   0  24        486.75        435.11        22.40 o
   2   0  24        520.70        421.65        41.97 o
   4   0  24         43.85         39.70        13.40 o
   6   0  24          8.88         -9.53        12.03 o
   8   0  24        126.20        100.08        15.52 o
 -19   1  24          0.37          0.60        10.29 o
 -17   1  24          0.74          1.07        10.91 o
 -15   1  24         60.95         67.92         9.37 o
 -13   1  24        289.18        359.05        15.20 o
 -11   1  24       1581.90       1612.16        37.46 o
  -9   1  24        414.11        433.12        23.44 o
  -7   1  24        202.44        226.70        10.23 o
  -5   1  24       1724.99       1748.99        51.14 o
  -3   1  24        882.98        897.38        35.47 o
  -1   1  24         26.19         17.54         9.30 o
   1   1  24         94.46         89.53         8.94 o
   3   1  24        278.62        299.84        13.82 o
   5   1  24         94.55        123.34        10.45 o
   7   1  24        127.01        179.52        12.51 o
   9   1  24         22.23         16.56         9.77 o
 -18   2  24          2.65          4.28        10.27 o
 -16   2  24          2.20          7.81         9.13 o
 -14   2  24        248.33        238.00        12.64 o
 -12   2  24       2951.58       2974.79        40.88 o
 -10   2  24         36.79         31.97         9.42 o
  -8   2  24        871.54        848.89        18.43 o
  -6   2  24        298.32        311.36        12.17 o
  -4   2  24         81.20         75.88         8.74 o
  -2   2  24         58.49         71.58         8.26 o
   0   2  24        294.27        306.97        24.76 o
   2   2  24        115.65        101.07         9.71 o
   4   2  24        167.51        164.57        14.23 o
   6   2  24        309.40        336.46        49.70 o
   8   2  24         22.57         12.82        11.36 o
 -17   3  24        256.00        251.39        16.67 o
 -15   3  24        560.05        595.29        29.20 o
 -13   3  24         26.20         36.92         9.50 o
 -11   3  24         28.63         21.75         9.70 o
  -9   3  24        649.43        681.03        19.15 o
  -7   3  24        518.61        549.95        30.16 o
  -5   3  24         46.39         49.77         9.46 o
  -3   3  24        208.84        223.15        12.82 o
  -1   3  24        161.27        136.87        11.06 o
   1   3  24         26.89         30.91         9.21 o
   3   3  24        137.43        130.44        11.36 o
   5   3  24         39.42         60.42        13.84 o
   7   3  24        198.53        211.18        16.32 o
 -14   4  24        201.31        258.90        21.58 o
 -12   4  24         11.02         11.17        13.07 o
 -10   4  24        416.80        470.71        24.69 o
  -8   4  24        129.41        105.47        13.79 o
  -6   4  24        281.46        301.14        16.88 o
  -4   4  24          2.26          2.12        11.30 o
  -2   4  24          0.29          7.44         9.48 o
   0   4  24         63.51         65.50        12.11 o
   2   4  24        625.84        588.65        23.22 o
   4   4  24         32.13         21.40        10.29 o
  -9   5  24         13.90          9.32         9.75 o
  -7   5  24       3553.65       3688.27       239.70 o
  -5   5  24        400.79        463.00        21.63 o
  -3   5  24        100.42        135.06        21.05 o
 -19   1  25        205.09        241.08        15.21 o
 -17   1  25        345.20        333.03        18.15 o
 -15   1  25        222.14        192.74        12.01 o
 -13   1  25         65.22        111.77        11.08 o
 -11   1  25        254.79        248.18        13.82 o
  -9   1  25         10.81          3.07         9.86 o
  -7   1  25        702.62        708.56        17.42 o
  -5   1  25        100.40        118.22        10.48 o
  -3   1  25          0.26          2.53         7.83 o
  -1   1  25         22.09         33.16         9.16 o
   1   1  25        129.57        135.07        12.70 o
   3   1  25        107.31        106.54        10.43 o
   5   1  25          4.42          3.43         8.38 o
   7   1  25         21.78         23.28         9.23 o
 -18   2  25         99.68        127.53        12.07 o
 -16   2  25          3.13         -3.01         8.29 o
 -14   2  25        404.61        423.40        20.27 o
 -12   2  25         19.94         35.01         9.91 o
 -10   2  25        417.51        433.12        18.17 o
  -8   2  25         26.45         18.44         5.76 o
  -6   2  25         92.13         84.05         8.77 o
  -4   2  25         59.78         70.87         9.27 o
  -2   2  25        295.04        256.21        31.24 o
   0   2  25          5.38          7.09         9.66 o
   2   2  25        102.35         77.23        12.64 o
   4   2  25         68.29         55.84        10.99 o
   6   2  25         21.18         28.31        10.69 o
 -15   3  25         11.49          6.51         8.92 o
 -13   3  25          3.69          3.35        10.05 o
 -11   3  25        182.08        184.77        14.91 o
  -9   3  25       1366.28       1442.90        56.57 o
  -7   3  25        190.22        208.35        13.19 o
  -5   3  25         13.00         12.60         8.50 o
  -3   3  25         35.36         25.03         8.64 o
  -1   3  25        492.68        537.08        33.45 o
   1   3  25        242.05        223.41        15.44 o
   3   3  25        250.90        275.34        18.67 o
   5   3  25         18.75         38.07        12.53 o
 -12   4  25        585.66        655.22        35.22 o
 -10   4  25        132.91        119.17        13.07 o
  -8   4  25        278.25        288.47        28.08 o
  -6   4  25        258.62        235.61        17.20 o
  -4   4  25        159.77        161.07        22.18 o
  -2   4  25          0.08          9.99        13.21 o
   0   4  25        544.39        475.54        35.89 o
   2   4  25          2.03          9.67        10.16 o
 -18   0  26        181.09        151.49        17.01 o
 -16   0  26       2242.38       2199.84       118.20 o
 -14   0  26        142.59        148.00        31.89 o
 -12   0  26       2949.29       3218.11       249.98 o
 -10   0  26        481.78        500.92        28.07 o
  -8   0  26         56.67         70.39        12.71 o
  -6   0  26        980.81       1032.63        32.40 o
  -4   0  26       3780.35       4115.71        97.59 o
  -2   0  26         26.23         50.56        16.68 o
   0   0  26         81.33        134.46        15.64 o
   2   0  26        109.58         96.32        14.23 o
   4   0  26        689.65        617.69        29.04 o
   6   0  26        229.92        237.97        18.11 o
 -17   1  26         11.61         -2.71        13.37 o
 -15   1  26        217.99        267.27        13.42 o
 -13   1  26        221.84        201.96        13.74 o
 -11   1  26        109.34        132.09        14.24 o
  -9   1  26        233.94        236.64        12.41 o
  -7   1  26       1082.98       1107.68        21.63 o
  -5   1  26        116.84        125.70        11.00 o
  -3   1  26        186.07        179.54        12.18 o
  -1   1  26         19.61         15.46         8.68 o
   1   1  26         47.44         35.84        10.30 o
   3   1  26        140.65        121.25        10.03 o
   5   1  26         54.70         92.97        11.30 o
   7   1  26          1.40          9.85        13.56 o
 -16   2  26         88.77        103.59        11.49 o
 -14   2  26         13.74         20.17         9.84 o
 -12   2  26         29.03         27.69         9.14 o
 -10   2  26        293.28        305.58        15.77 o
  -8   2  26        457.98        504.61        15.46 o
  -6   2  26         98.63        102.02        18.73 o
  -4   2  26          2.88          3.21        10.28 o
  -2   2  26        672.72        730.22        39.85 o
   0   2  26        399.82        382.92        20.44 o
   2   2  26        839.62        968.73        37.99 o
   4   2  26         84.90         90.71        11.94 o
   6   2  26        352.68        320.69        18.39 o
 -15   3  26        105.12        150.88        18.16 o
 -13   3  26          3.36          7.92        12.81 o
 -11   3  26        774.34        786.74        27.95 o
  -9   3  26        322.66        348.72        15.71 o
  -7   3  26          0.65          3.61         9.34 o
  -5   3  26        141.41        139.82        13.06 o
  -3   3  26         98.50         76.58        10.25 o
  -1   3  26         94.11         85.90        11.98 o
   1   3  26        602.67        688.81        41.70 o
   3   3  26        296.23        265.12        17.26 o
 -10   4  26         27.82         28.46         9.83 o
  -8   4  26         10.70         19.73        13.21 o
  -6   4  26          5.29         -3.79        11.95 o
  -4   4  26         77.54         85.53        13.34 o
  -2   4  26          8.56         -3.77         9.62 o
   0   4  26        206.56        219.68        21.77 o
 -17   1  27        324.87        302.56        17.48 o
 -15   1  27       2145.52       2351.12        46.03 o
 -13   1  27        306.74        325.83        16.38 o
 -11   1  27         11.23         20.57        11.49 o
  -9   1  27        188.10        203.59        11.35 o
  -7   1  27        149.45        152.60        10.86 o
  -5   1  27       2909.71       2967.43        65.69 o
  -3   1  27        127.81        130.19        11.57 o
  -1   1  27        103.29        101.67        11.39 o
   1   1  27         12.99         13.21         7.95 o
   3   1  27        126.03        140.18        11.01 o
   5   1  27         27.69         21.91        11.49 o
 -16   2  27        263.34        259.37        14.27 o
 -14   2  27         30.90         17.51         9.31 o
 -12   2  27          0.14          2.06        10.12 o
 -10   2  27         30.54         43.31         9.54 o
  -8   2  27          0.43          7.41         9.09 o
  -6   2  27        491.64        575.30        22.18 o
  -4   2  27        384.14        415.01        19.59 o
  -2   2  27        127.38        121.03        12.23 o
   0   2  27        375.04        372.64        18.40 o
   2   2  27       1111.61       1112.43        32.66 o
   4   2  27         62.70         96.83        13.99 o
 -13   3  27        300.34        251.21        16.85 o
 -11   3  27         49.27         69.08        12.23 o
  -9   3  27        522.94        493.32        20.97 o
  -7   3  27         42.72         52.21        14.76 o
  -5   3  27          2.11          4.48        14.80 o
  -3   3  27         51.92         47.49        13.54 o
  -1   3  27          1.15          5.85        11.16 o
   1   3  27          0.81          1.32        10.55 o
  -8   4  27        109.01        105.13        15.41 o
  -6   4  27          0.99          8.76        11.41 o
  -4   4  27          5.15         12.39        13.32 o
 -16   0  28       1252.46       1323.37        61.99 o
 -14   0  28        144.41        156.69        34.85 o
 -12   0  28         71.52         56.94        16.44 o
 -10   0  28        218.79        253.44        17.45 o
  -8   0  28       2378.73       2339.35        49.88 o
  -6   0  28         61.17         75.73        13.65 o
  -4   0  28          1.50         -0.88        20.24 o
  -2   0  28       2055.02       2008.84       141.77 o
   0   0  28          0.01         -0.33        10.70 o
   2   0  28          8.80         -5.75        10.31 o
   4   0  28        252.68        244.67        18.00 o
 -15   1  28        168.86        221.99        14.59 o
 -13   1  28          6.71          8.73         9.95 o
 -11   1  28         38.04         33.96        10.04 o
  -9   1  28          0.84         -1.02         8.77 o
  -7   1  28        119.28        131.56        12.20 o
  -5   1  28        400.71        413.10        17.22 o
  -3   1  28       1499.53       1582.18        46.31 o
  -1   1  28        782.90        827.03        23.70 o
   1   1  28         14.96          4.25         8.72 o
   3   1  28         23.18         38.35        13.13 o
 -14   2  28        241.13        228.54        14.64 o
 -12   2  28        365.84        372.85        18.21 o
 -10   2  28        149.85        124.77        11.44 o
  -8   2  28         53.32         82.02        13.12 o
  -6   2  28        248.16        304.00        18.68 o
  -4   2  28          8.12         13.07        10.87 o
  -2   2  28        359.51        321.35        25.50 o
   0   2  28         24.22         39.83        11.56 o
   2   2  28         32.94         10.99        14.19 o
 -11   3  28         74.84         99.46        11.69 o
  -9   3  28        712.85        791.65        54.73 o
  -7   3  28        134.54        161.54        15.08 o
  -5   3  28         77.00         79.85        11.84 o
  -3   3  28         98.27        102.83        16.96 o
  -1   3  28        679.30        680.50        29.28 o
 -15   1  29        248.64        204.86        15.12 o
 -13   1  29         23.06         18.03        10.48 o
 -11   1  29         39.55         53.42         9.09 o
  -9   1  29         75.06         83.88        10.88 o
  -7   1  29         19.60         19.35         9.61 o
  -5   1  29         32.74         41.86         9.50 o
  -3   1  29        744.95        729.97        28.63 o
  -1   1  29       1002.71        991.68        28.34 o
   1   1  29         46.78         46.59        17.56 o
 -12   2  29          0.37         12.46        17.38 o
 -10   2  29         11.78          3.98        10.14 o
  -8   2  29         20.91         17.83         9.96 o
  -6   2  29        279.52        328.65        24.59 o
  -4   2  29          3.05         12.18        15.03 o
  -2   2  29         83.52        130.83        16.59 o
   0   2  29        327.88        350.04        19.55 o
  -9   3  29        114.10        135.63        18.70 o
  -7   3  29        211.73        258.32        21.56 o
  -5   3  29          0.68         -5.81        14.23 o
  -3   3  29        124.36        147.67        18.65 o
 -14   0  30        843.09        869.88        40.42 o
 -12   0  30        477.97        532.99        35.74 o
 -10   0  30        183.92        201.74        16.70 o
  -8   0  30          2.78          5.13        11.10 o
  -6   0  30         31.44         25.78        18.94 o
  -4   0  30       2136.14       2058.16        52.53 o
  -2   0  30       1421.87       1472.48        43.35 o
   0   0  30        133.59        113.40        16.29 o
 -13   1  30         86.08         81.47        14.60 o
 -11   1  30        220.82        237.02        12.29 o
  -9   1  30         34.02         32.63         8.80 o
  -7   1  30        787.57        797.52        40.50 o
  -5   1  30         80.31         64.20        13.78 o
  -3   1  30        943.62        987.52        29.76 o
  -1   1  30        579.12        553.86        26.69 o
 -10   2  30         23.40         26.55        11.50 o
  -8   2  30        198.47        217.61        16.96 o
  -6   2  30          0.25         -6.31        12.98 o
  -4   2  30        591.90        674.48        43.38 o
  -2   2  30          1.99         13.17        10.89 o
  -9   1  31          8.58         10.80        10.49 o
  -7   1  31          0.98        -11.96        11.96 o
  -5   1  31          0.01         -1.40        11.95 o
  -3   1  31        938.23        919.36        30.52 o
                                                
